# Supplementary material for: Poly[bis­[μ2-1,3-bis­(pyridin-4-yl)urea-κ2 N 4:N 4′]bis­(μ2-5-methyl­isophthalato-κ2 O 1:O 3)dizinc(II)], a parallel inter­penetrated slab-like coordination polymer with {3.648}{326.728} 4,4-connected binodal topology
Source: IUCrdata. 2023 Aug 4;8(Pt 8):x230660. doi: 10.1107/S2414314623006600 (PMC10483547; doi:10.1107/S2414314623006600)
Supplement: Supplementary file 1 [file x-08-x230660-sup1.cif]

##############################################################################
#                                                                            #
# This CIF contains the data for a data article accepted for                 #
# publication in IUCrData. It conforms to the requirements of                #
# Notes for Authors for IUCrData, and has been                               #
# peer reviewed under the auspices of IUCrData.                              #
#                                                                            #
# Full details of the Crystallographic Information File format               #
# are given in the paper "The Crystallographic Information File (CIF):       #
# a New Standard Archive File for Crystallography" by S. R. Hall, F. H.      #
# Allen and I. D. Brown [Acta Cryst. (1991), A47, 655-685].                  #
#                                                                            #
# The current version of the core CIF dictionary is obtainable from          #
# ftp://ftp.iucr.org/pub/cif_core.dic.                                       #
#                                                                            #
# Software is freely available for graphical display of the structure(s)     #
# in this CIF. For information consult the CIF software page                 #
# http://www.iucr.org/resources/cif/software.                                #
#                                                                            #
# This file may be used for bona fide research purposes within the           #
# scientific community so long as proper attribution is given to the data    # 
# article from which it was obtained.                                        #
#                                                                            #
##############################################################################
data_I
_audit_creation_method
;
Olex2 1.2
(compiled 2018.05.29 svn.r3508 for OlexSys, GUI svn.r5506)
;
_chemical_name_systematic
;\
Poly[bis[\m~2~-1,3-bis(pyridin-4-yl)urea-\k^2^<i>N</i>^4^:<i>N</i>^4'^]\
bis(\m~2~-5-methylisophthalato-\k^2^<i>O</i>^1^:<i>O</i>^3^)dizinc(II)]
;
_chemical_name_common     ?
_chemical_formula_moiety     'C40 H32 N8 O10 Zn2'
_chemical_formula_sum     'C40 H32 N8 O10 Zn2'
_chemical_formula_iupac     '[Zn2 (C9 H6 O4)2 (C11 H10 N4 O)2]'
_chemical_formula_weight     915.47
_chemical_melting_point     ?
_space_group_crystal_system     orthorhombic
_space_group_name_H-M_alt     'P b c m'
_space_group_name_Hall     '-P 2c 2b'
loop_
    _space_group_symop_operation_xyz
    'x, y, z'
    '-x, -y, z+1/2'
    '-x, y+1/2, -z+1/2'
    'x, -y+1/2, -z'
    '-x, -y, -z'
    'x, y, -z-1/2'
    'x, -y-1/2, z-1/2'
    '-x, y-1/2, z'
_cell_length_a     12.0755(11)
_cell_length_b     17.7239(16)
_cell_length_c     17.4919(16)
_cell_angle_alpha     90
_cell_angle_beta     90
_cell_angle_gamma     90
_cell_volume     3743.7(6)
_cell_formula_units_Z     4
_cell_measurement_reflns_used     8405
_cell_measurement_theta_min     2.30
_cell_measurement_theta_max     25.18
_cell_measurement_temperature     173(2)
_exptl_crystal_description     block
_exptl_crystal_colour     colourless
_exptl_crystal_size_max     0.288
_exptl_crystal_size_mid     0.156
_exptl_crystal_size_min     0.114
_exptl_crystal_density_diffrn     1.624
_exptl_crystal_density_meas     ?
_exptl_crystal_density_method     ?
_exptl_crystal_F_000     1872
_exptl_absorpt_coefficient_mu     1.355
_exptl_absorpt_correction_type     multi-scan
_exptl_absorpt_process_details
;
(SADABS; Krause <i>et al.</i>,  2015)
;
_exptl_absorpt_correction_T_min     0.6535
_exptl_absorpt_correction_T_max     0.7452
_exptl_special_details
;
Data were collected using a BRUKER CCD (charge coupled device) based
diffractometer equipped with an Oxford low-temperature apparatus operating at
173 K.  A suitable crystal was chosen and mounted on a nylon loop using
Paratone oil.  Data  were measured using omega scans of 0.5\% per frame
for 30 s. The total number of images were based on
results from the program COSMO where redundancy was expected to be 4 and
completeness to 0.83\%A to 100%. Cell parameters were
retrieved using APEX II software and refined using SAINT on all observed
reflections.Data reduction was performed using the SAINT software which
corrects for Lp. Scaling and absorption corrections were applied using SADABS
multi-scan technique, supplied by George Sheldrick.  The structure was solved
by the direct method using the SHELXT program and refined by least squares
method on F2, SHELXL, incorporated in OLEX2.
;
_diffrn_ambient_temperature     173.15
_diffrn_source     'sealed tube'
_diffrn_radiation_type     MoK\a
_diffrn_radiation_wavelength     0.71073
_diffrn_radiation_monochromator     graphite
_diffrn_measurement_device_type     'Bruker APEXII CCD'
_diffrn_measurement_method     \w
_diffrn_detector_area_resol_mean     8.36
_diffrn_reflns_number     29050
_diffrn_reflns_av_R_equivalents     0.0675
_diffrn_reflns_av_unetI/netI     0.0404
_diffrn_reflns_theta_min     1.686
_diffrn_reflns_theta_max     25.334
_diffrn_reflns_theta_full     25.242
_diffrn_measured_fraction_theta_max     0.999
_diffrn_measured_fraction_theta_full     0.999
_diffrn_reflns_limit_h_min     -14
_diffrn_reflns_limit_h_max     14
_diffrn_reflns_limit_k_min     -20
_diffrn_reflns_limit_k_max     21
_diffrn_reflns_limit_l_min     -21
_diffrn_reflns_limit_l_max     21
_diffrn_standards_number     0
_refine_special_details
;
The structure was refined by Least Squares using version 2018/3
of <i>SHELXL</i> (Sheldrick, 2015b) incorporated in <i>OLEX2</i>
(Dolomanov <i>et al.</i>, 2009). All non-hydrogen atoms were refined
anisotropically. Hydrogen atom positions were calculated geometrically
and refined using the riding model, except for the Hydrogen atom on
the nitrogen atom which was found by difference Fourier methods and
refined isotropically.
;
_reflns_number_total     3546
_reflns_number_gt     2731
_reflns_threshold_expression     'I > 2\s(I)'
_refine_ls_structure_factor_coef     Fsqd
_refine_ls_matrix_type     full
_refine_ls_R_factor_all     0.0568
_refine_ls_R_factor_gt     0.0379
_refine_ls_wR_factor_gt     0.0848
_refine_ls_wR_factor_ref     0.0959
_refine_ls_goodness_of_fit_ref     1.036
_refine_ls_restrained_S_all     1.036
_refine_ls_number_reflns     3546
_refine_ls_number_parameters     299
_refine_ls_number_restraints     0
_refine_ls_hydrogen_treatment     constr
_refine_ls_weighting_scheme     calc
_refine_ls_weighting_details
              'w=1/[\s^2^(Fo^2^)+(0.0396P)^2^+4.9027P] where P=(Fo^2^+2Fc^2^)/3'
_atom_sites_solution_hydrogens     geom
_atom_sites_solution_primary     dual
_atom_sites_solution_secondary     ?
_refine_ls_shift/su_max     0.001
_refine_ls_shift/su_mean     0.000
_refine_diff_density_max     0.883
_refine_diff_density_min     -0.341
_refine_ls_extinction_method     none
_refine_ls_extinction_coef     .
loop_
    _atom_type_symbol
    _atom_type_description
    _atom_type_scat_dispersion_real
    _atom_type_scat_dispersion_imag
    _atom_type_scat_source
    'C' 'C' 0.0033 0.0016
                         'International Tables Vol C Tables 4.2.6.8 and 6.1.1.4'
    'H' 'H' 0.0000 0.0000
                         'International Tables Vol C Tables 4.2.6.8 and 6.1.1.4'
    'N' 'N' 0.0061 0.0033
                         'International Tables Vol C Tables 4.2.6.8 and 6.1.1.4'
    'O' 'O' 0.0106 0.0060
                         'International Tables Vol C Tables 4.2.6.8 and 6.1.1.4'
    'Zn' 'Zn' 0.2839 1.4301
                         'International Tables Vol C Tables 4.2.6.8 and 6.1.1.4'
_computing_data_collection
;
<i>COSMO</i> (Bruker, 2009)
;
_computing_cell_refinement
;
<i>SAINT</i> (Bruker, 2014)
;
_computing_data_reduction
;
<i>SAINT</i> (Bruker, 2014)
;
_computing_structure_solution
;
<i>SHELXT</i> (Sheldrick, 2015a)
;
_computing_structure_refinement
;
<i>SHELXL</i> (Sheldrick, 2015b)
;
_computing_molecular_graphics
;
<i>Crystal Maker X</i> (Palmer, 2020)
;
_computing_publication_material
;
<i>OLEX2</i> (Dolomanov <i>et al.</i>, (2009)
;
loop_
    _atom_site_type_symbol
    _atom_site_label
    _atom_site_fract_x
    _atom_site_fract_y
    _atom_site_fract_z
    _atom_site_U_iso_or_equiv
    _atom_site_adp_type
    _atom_site_calc_flag
    _atom_site_occupancy
    _atom_site_disorder_assembly
    _atom_site_disorder_group
    Zn Zn1 0.22230(4) 0.72239(3) 0.2500 0.02069(15) Uani d 1 . .
    Zn Zn2 1.05581(4) 0.2500 0.5000 0.02236(15) Uani d 1 . .
    O O1 0.1090(2) 0.64386(17) 0.2500 0.0286(7) Uani d 1 . .
    O O2 0.1735(3) 0.52565(17) 0.2500 0.0319(8) Uani d 1 . .
    O O3 -0.2841(3) 0.34350(18) 0.2500 0.0424(9) Uani d 1 . .
    O O4 -0.1108(3) 0.31038(17) 0.2500 0.0338(8) Uani d 1 . .
    O O5 1.10499(17) 0.24973(12) 0.60942(12) 0.0261(5) Uani d 1 . .
    O O6 1.21086(18) 0.17083(12) 0.54534(11) 0.0282(5) Uani d 1 . .
    O O7 0.59432(19) 0.48433(13) 0.42346(14) 0.0378(6) Uani d 1 . .
    N N1 0.3308(2) 0.69427(14) 0.33766(15) 0.0245(6) Uani d 1 . .
    N N2 0.6071(2) 0.60954(15) 0.45472(15) 0.0280(6) Uani d 1 . .
    H H2 0.6473 0.6425 0.4802 0.034 Uiso calc 1 . .
    N N3 0.7414(2) 0.52788(15) 0.49375(15) 0.0273(6) Uani d 1 . .
    H H3 0.7647 0.5673 0.5197 0.033 Uiso calc 1 . .
    N N4 0.9487(2) 0.33934(14) 0.50316(14) 0.0242(6) Uani d 1 . .
    C C1 0.0980(4) 0.5716(2) 0.2500 0.0226(10) Uani d 1 . .
    C C2 -0.0202(3) 0.5443(2) 0.2500 0.0205(9) Uani d 1 . .
    C C3 -0.0429(4) 0.4671(2) 0.2500 0.0232(10) Uani d 1 . .
    H H3A 0.0159 0.4315 0.2500 0.028 Uiso calc 1 . .
    C C4 -0.1522(4) 0.4429(2) 0.2500 0.0236(10) Uani d 1 . .
    C C5 -0.2375(4) 0.4956(3) 0.2500 0.0277(10) Uani d 1 . .
    H H5 -0.3121 0.4785 0.2500 0.033 Uiso calc 1 . .
    C C6 -0.2167(4) 0.5721(3) 0.2500 0.0283(11) Uani d 1 . .
    C C7 -0.1065(3) 0.5954(2) 0.2500 0.0232(10) Uani d 1 . .
    H H7 -0.0903 0.6478 0.2500 0.028 Uiso calc 1 . .
    C C8 -0.1840(4) 0.3612(3) 0.2500 0.0246(10) Uani d 1 . .
    C C9 -0.3097(4) 0.6291(3) 0.2500 0.0403(13) Uani d 1 . .
    H H9A -0.3105 0.6560 0.2989 0.061 Uiso calc 0.5 A -1
    H H9B -0.3805 0.6030 0.2428 0.061 Uiso calc 0.5 A -1
    H H9C -0.2984 0.6652 0.2083 0.061 Uiso calc 0.5 A -1
    C C10 1.1788(2) 0.19887(16) 0.60787(17) 0.0223(7) Uani d 1 . .
    C C11 1.2281(2) 0.17337(16) 0.68140(16) 0.0190(6) Uani d 1 . .
    C C12 1.1792(3) 0.1945(2) 0.7500 0.0191(9) Uani d 1 . .
    H H12 1.1128 0.2232 0.7500 0.023 Uiso calc 1 . .
    C C13 1.3233(2) 0.12961(16) 0.68196(17) 0.0217(7) Uani d 1 . .
    H H13 1.3555 0.1146 0.6348 0.026 Uiso calc 1 . .
    C C14 1.3722(3) 0.1073(2) 0.7500 0.0230(10) Uani d 1 . .
    C C15 1.4743(4) 0.0582(3) 0.7500 0.0322(11) Uani d 1 . .
    H H15A 1.4537 0.0064 0.7365 0.048 Uiso calc 0.5 B -1
    H H15B 1.5080 0.0587 0.8010 0.048 Uiso calc 0.5 B -1
    H H15C 1.5276 0.0775 0.7125 0.048 Uiso calc 0.5 B -1
    C C16 0.3396(3) 0.62065(18) 0.35476(19) 0.0283(7) Uani d 1 . .
    H H16 0.2819 0.5879 0.3385 0.034 Uiso calc 1 . .
    C C17 0.4266(3) 0.58995(19) 0.39417(18) 0.0292(8) Uani d 1 . .
    H H17 0.4284 0.5374 0.4050 0.035 Uiso calc 1 . .
    C C18 0.5121(3) 0.63642(18) 0.41805(17) 0.0241(7) Uani d 1 . .
    C C19 0.5028(3) 0.71332(18) 0.40297(19) 0.0285(7) Uani d 1 . .
    H H19 0.5585 0.7473 0.4199 0.034 Uiso calc 1 . .
    C C20 0.4126(3) 0.73950(18) 0.36345(19) 0.0293(8) Uani d 1 . .
    H H20 0.4074 0.7921 0.3537 0.035 Uiso calc 1 . .
    C C21 0.6433(3) 0.53544(19) 0.45420(18) 0.0287(8) Uani d 1 . .
    C C22 0.8676(3) 0.34385(19) 0.45077(19) 0.0342(8) Uani d 1 . .
    H H22 0.8600 0.3036 0.4153 0.041 Uiso calc 1 . .
    C C23 0.7952(3) 0.40320(19) 0.44552(19) 0.0323(8) Uani d 1 . .
    H H23 0.7382 0.4034 0.4081 0.039 Uiso calc 1 . .
    C C24 0.8071(3) 0.46316(17) 0.49621(18) 0.0241(7) Uani d 1 . .
    C C25 0.8906(3) 0.45927(18) 0.55071(18) 0.0263(7) Uani d 1 . .
    H H25 0.9008 0.4992 0.5863 0.032 Uiso calc 1 . .
    C C26 0.9581(3) 0.39689(18) 0.55249(18) 0.0266(7) Uani d 1 . .
    H H26 1.0142 0.3944 0.5905 0.032 Uiso calc 1 . .
loop_
    _atom_site_aniso_label
    _atom_site_aniso_U_11
    _atom_site_aniso_U_22
    _atom_site_aniso_U_33
    _atom_site_aniso_U_12
    _atom_site_aniso_U_13
    _atom_site_aniso_U_23
    Zn1 0.0175(3) 0.0172(3) 0.0274(3) 0.0009(2) 0.000 0.000
    Zn2 0.0250(3) 0.0248(3) 0.0173(3) 0.000 0.000 0.0021(2)
    O1 0.0233(16) 0.0167(17) 0.046(2) -0.0039(13) 0.000 0.000
    O2 0.0214(17) 0.0210(17) 0.053(2) 0.0003(14) 0.000 0.000
    O3 0.031(2) 0.0230(19) 0.074(3) -0.0118(15) 0.000 0.000
    O4 0.0318(19) 0.0166(17) 0.053(2) -0.0057(14) 0.000 0.000
    O5 0.0301(12) 0.0267(12) 0.0216(11) 0.0084(10) -0.0043(9) 0.0007(9)
    O6 0.0387(14) 0.0292(13) 0.0167(11) 0.0069(10) 0.0021(10) -0.0012(9)
    O7 0.0370(14) 0.0308(14) 0.0455(15) 0.0031(11) -0.0199(12) -0.0093(12)
    N1 0.0207(14) 0.0236(15) 0.0292(14) 0.0009(11) -0.0001(11) -0.0004(12)
    N2 0.0271(15) 0.0243(15) 0.0326(16) 0.0021(12) -0.0129(12) -0.0045(12)
    N3 0.0299(15) 0.0224(14) 0.0295(15) 0.0024(11) -0.0088(12) -0.0028(12)
    N4 0.0263(14) 0.0250(15) 0.0213(14) 0.0024(11) -0.0020(11) -0.0004(11)
    C1 0.027(2) 0.021(2) 0.020(2) -0.003(2) 0.000 0.000
    C2 0.023(2) 0.021(2) 0.018(2) -0.0049(18) 0.000 0.000
    C3 0.025(2) 0.023(2) 0.022(2) -0.0022(19) 0.000 0.000
    C4 0.029(2) 0.020(2) 0.022(2) -0.0045(19) 0.000 0.000
    C5 0.023(2) 0.023(3) 0.037(3) -0.0068(19) 0.000 0.000
    C6 0.021(2) 0.028(3) 0.036(3) 0.001(2) 0.000 0.000
    C7 0.023(2) 0.017(2) 0.029(2) -0.0037(18) 0.000 0.000
    C8 0.028(2) 0.026(3) 0.021(2) -0.005(2) 0.000 0.000
    C9 0.023(3) 0.031(3) 0.067(4) 0.001(2) 0.000 0.000
    C10 0.0242(16) 0.0190(16) 0.0237(17) -0.0008(13) 0.0014(13) 0.0003(13)
    C11 0.0194(15) 0.0186(16) 0.0190(15) -0.0021(12) -0.0011(12) -0.0024(12)
    C12 0.018(2) 0.013(2) 0.026(2) -0.0001(17) 0.000 0.000
    C13 0.0239(16) 0.0192(16) 0.0221(16) 0.0002(13) 0.0028(13) -0.0007(13)
    C14 0.018(2) 0.021(2) 0.030(2) 0.0011(18) 0.000 0.000
    C15 0.031(3) 0.037(3) 0.028(3) 0.014(2) 0.000 0.000
    C16 0.0245(17) 0.0278(19) 0.0327(18) -0.0048(14) -0.0017(14) 0.0039(15)
    C17 0.0270(18) 0.0270(18) 0.0335(19) -0.0026(14) -0.0053(15) 0.0034(15)
    C18 0.0243(16) 0.0272(18) 0.0206(15) 0.0014(14) -0.0014(13) -0.0022(13)
    C19 0.0250(17) 0.0260(18) 0.0344(19) 0.0002(14) -0.0105(15) -0.0062(15)
    C20 0.0290(18) 0.0217(18) 0.037(2) 0.0013(14) -0.0022(15) -0.0044(14)
    C21 0.0314(18) 0.031(2) 0.0240(17) 0.0037(15) -0.0047(15) 0.0031(15)
    C22 0.045(2) 0.030(2) 0.0277(18) 0.0054(16) -0.0134(16) -0.0094(15)
    C23 0.0356(19) 0.035(2) 0.0265(18) 0.0082(15) -0.0113(15) -0.0035(15)
    C24 0.0233(16) 0.0253(17) 0.0238(16) -0.0002(13) -0.0016(13) 0.0028(14)
    C25 0.0273(17) 0.0286(19) 0.0230(17) -0.0019(14) -0.0041(13) -0.0037(14)
    C26 0.0259(17) 0.0315(19) 0.0224(16) 0.0005(14) -0.0044(13) -0.0004(14)
_geom_special_details
;
 All esds (except the esd in the dihedral angle between two l.s. planes)
 are estimated using the full covariance matrix.  The cell esds are taken
 into account individually in the estimation of esds in distances, angles
 and torsion angles; correlations between esds in cell parameters are only
 used when they are defined by crystal symmetry.  An approximate (isotropic)
 treatment of cell esds is used for estimating esds involving l.s. planes.
;
loop_
    _geom_bond_atom_site_label_1
    _geom_bond_atom_site_label_2
    _geom_bond_site_symmetry_2
    _geom_bond_distance
    _geom_bond_publ_flag
    Zn1 O1 . 1.952(3) y
    Zn1 O3 3 2.272(3) y
    Zn1 O4 3 2.060(3) y
    Zn1 N1 . 2.077(3) y
    Zn1 N1 6_556 2.077(3) y
    Zn2 O5 4_556 2.004(2) y
    Zn2 O5 . 2.004(2) y
    Zn2 N4 4_556 2.045(3) y
    Zn2 N4 . 2.045(3) y
    O1 C1 . 1.287(5) ?
    O2 C1 . 1.223(5) ?
    O3 Zn1 3_545 2.272(3) ?
    O3 C8 . 1.248(5) ?
    O4 Zn1 3_545 2.060(3) ?
    O4 C8 . 1.262(5) ?
    O5 C10 . 1.268(4) ?
    O6 C10 . 1.262(4) ?
    O7 C21 . 1.208(4) ?
    N1 C16 . 1.343(4) ?
    N1 C20 . 1.350(4) ?
    N2 H2 . 0.8800 ?
    N2 C18 . 1.399(4) ?
    N2 C21 . 1.384(4) ?
    N3 H3 . 0.8800 ?
    N3 C21 . 1.378(4) ?
    N3 C24 . 1.395(4) ?
    N4 C22 . 1.343(4) ?
    N4 C26 . 1.341(4) ?
    C1 C2 . 1.507(6) ?
    C2 C3 . 1.395(6) ?
    C2 C7 . 1.380(6) ?
    C3 H3A . 0.9500 ?
    C3 C4 . 1.389(6) ?
    C4 C5 . 1.391(6) ?
    C4 C8 . 1.497(6) ?
    C5 H5 . 0.9500 ?
    C5 C6 . 1.379(6) ?
    C6 C7 . 1.393(6) ?
    C6 C9 . 1.510(6) ?
    C7 H7 . 0.9500 ?
    C8 Zn1 3_545 2.503(5) ?
    C9 H9A . 0.9800 ?
    C9 H9B . 0.9800 ?
    C9 H9C . 0.9800 ?
    C10 C11 . 1.488(4) ?
    C11 C12 . 1.388(4) ?
    C11 C13 . 1.387(4) ?
    C12 C11 6_557 1.389(4) ?
    C12 H12 . 0.9500 ?
    C13 H13 . 0.9500 ?
    C13 C14 . 1.386(4) ?
    C14 C13 6_557 1.386(4) ?
    C14 C15 . 1.510(6) ?
    C15 H15A . 0.9800 ?
    C15 H15B . 0.9800 ?
    C15 H15C . 0.9800 ?
    C16 H16 . 0.9500 ?
    C16 C17 . 1.370(4) ?
    C17 H17 . 0.9500 ?
    C17 C18 . 1.385(4) ?
    C18 C19 . 1.393(4) ?
    C19 H19 . 0.9500 ?
    C19 C20 . 1.371(4) ?
    C20 H20 . 0.9500 ?
    C22 H22 . 0.9500 ?
    C22 C23 . 1.371(5) ?
    C23 H23 . 0.9500 ?
    C23 C24 . 1.391(4) ?
    C24 C25 . 1.389(4) ?
    C25 H25 . 0.9500 ?
    C25 C26 . 1.374(4) ?
    C26 H26 . 0.9500 ?
loop_
    _geom_angle_atom_site_label_1
    _geom_angle_atom_site_label_2
    _geom_angle_atom_site_label_3
    _geom_angle_site_symmetry_1
    _geom_angle_site_symmetry_3
    _geom_angle
    _geom_angle_publ_flag
    O1 Zn1 O3 . 3 154.66(12) y
    O1 Zn1 O4 . 3 94.69(13) y
    O1 Zn1 N1 . 6_556 105.72(9) y
    O1 Zn1 N1 . . 105.72(9) y
    O4 Zn1 O3 3 3 59.97(12) y
    O4 Zn1 N1 3 . 126.42(8) y
    O4 Zn1 N1 3 6_556 126.42(8) y
    N1 Zn1 O3 6_556 3 91.13(9) y
    N1 Zn1 O3 . 3 91.12(9) y
    N1 Zn1 N1 6_556 . 95.14(14) y
    O5 Zn2 O5 . 4_556 145.53(12) y
    O5 Zn2 N4 . 4_556 102.20(9) y
    O5 Zn2 N4 4_556 4_556 99.41(9) y
    O5 Zn2 N4 . . 99.41(9) y
    O5 Zn2 N4 4_556 . 102.20(9) y
    N4 Zn2 N4 4_556 . 101.55(14) y
    C1 O1 Zn1 . . 141.4(3) ?
    C8 O3 Zn1 . 3_545 85.4(3) ?
    C8 O4 Zn1 . 3_545 94.7(3) ?
    C10 O5 Zn2 . . 100.92(18) ?
    C10 O6 Zn2 . . 79.75(17) ?
    C16 N1 Zn1 . . 116.6(2) ?
    C16 N1 C20 . . 116.4(3) ?
    C20 N1 Zn1 . . 124.5(2) ?
    C18 N2 H2 . . 117.3 ?
    C21 N2 H2 . . 117.3 ?
    C21 N2 C18 . . 125.4(3) ?
    C21 N3 H3 . . 117.1 ?
    C21 N3 C24 . . 125.7(3) ?
    C24 N3 H3 . . 117.1 ?
    C22 N4 Zn2 . . 119.2(2) ?
    C26 N4 Zn2 . . 123.6(2) ?
    C26 N4 C22 . . 117.1(3) ?
    O1 C1 C2 . . 114.7(4) ?
    O2 C1 O1 . . 125.8(4) ?
    O2 C1 C2 . . 119.5(4) ?
    C3 C2 C1 . . 120.0(4) ?
    C7 C2 C1 . . 120.3(4) ?
    C7 C2 C3 . . 119.7(4) ?
    C2 C3 H3A . . 120.3 ?
    C4 C3 C2 . . 119.3(4) ?
    C4 C3 H3A . . 120.3 ?
    C3 C4 C5 . . 119.7(4) ?
    C3 C4 C8 . . 122.9(4) ?
    C5 C4 C8 . . 117.4(4) ?
    C4 C5 H5 . . 119.1 ?
    C6 C5 C4 . . 121.7(4) ?
    C6 C5 H5 . . 119.1 ?
    C5 C6 C7 . . 117.7(4) ?
    C5 C6 C9 . . 121.5(4) ?
    C7 C6 C9 . . 120.8(4) ?
    C2 C7 C6 . . 121.8(4) ?
    C2 C7 H7 . . 119.1 ?
    C6 C7 H7 . . 119.1 ?
    O3 C8 Zn1 . 3_545 64.8(2) ?
    O3 C8 O4 . . 119.9(4) ?
    O3 C8 C4 . . 119.4(4) ?
    O4 C8 Zn1 . 3_545 55.1(2) ?
    O4 C8 C4 . . 120.7(4) ?
    C4 C8 Zn1 . 3_545 175.8(3) ?
    C6 C9 H9A . . 109.5 ?
    C6 C9 H9B . . 109.5 ?
    C6 C9 H9C . . 109.5 ?
    H9A C9 H9B . . 109.5 ?
    H9A C9 H9C . . 109.5 ?
    H9B C9 H9C . . 109.5 ?
    O5 C10 Zn2 . . 50.06(14) ?
    O5 C10 C11 . . 118.6(3) ?
    O6 C10 Zn2 . . 71.31(16) ?
    O6 C10 O5 . . 120.9(3) ?
    O6 C10 C11 . . 120.5(3) ?
    C11 C10 Zn2 . . 167.0(2) ?
    C12 C11 C10 . . 119.7(3) ?
    C13 C11 C10 . . 120.5(3) ?
    C13 C11 C12 . . 119.8(3) ?
    C11 C12 C11 . 6_557 119.6(4) ?
    C11 C12 H12 6_557 . 120.2 ?
    C11 C12 H12 . . 120.2 ?
    C11 C13 H13 . . 119.4 ?
    C14 C13 C11 . . 121.3(3) ?
    C14 C13 H13 . . 119.4 ?
    C13 C14 C13 6_557 . 118.3(4) ?
    C13 C14 C15 6_557 . 120.85(19) ?
    C13 C14 C15 . . 120.85(19) ?
    C14 C15 H15A . . 109.5 ?
    C14 C15 H15B . . 109.5 ?
    C14 C15 H15C . . 109.5 ?
    H15A C15 H15B . . 109.5 ?
    H15A C15 H15C . . 109.5 ?
    H15B C15 H15C . . 109.5 ?
    N1 C16 H16 . . 118.0 ?
    N1 C16 C17 . . 124.0(3) ?
    C17 C16 H16 . . 118.0 ?
    C16 C17 H17 . . 120.4 ?
    C16 C17 C18 . . 119.2(3) ?
    C18 C17 H17 . . 120.4 ?
    C17 C18 N2 . . 123.2(3) ?
    C17 C18 C19 . . 117.7(3) ?
    C19 C18 N2 . . 119.1(3) ?
    C18 C19 H19 . . 120.3 ?
    C20 C19 C18 . . 119.4(3) ?
    C20 C19 H19 . . 120.3 ?
    N1 C20 C19 . . 123.3(3) ?
    N1 C20 H20 . . 118.3 ?
    C19 C20 H20 . . 118.3 ?
    O7 C21 N2 . . 124.0(3) ?
    O7 C21 N3 . . 124.9(3) ?
    N3 C21 N2 . . 111.1(3) ?
    N4 C22 H22 . . 118.1 ?
    N4 C22 C23 . . 123.8(3) ?
    C23 C22 H22 . . 118.1 ?
    C22 C23 H23 . . 120.7 ?
    C22 C23 C24 . . 118.5(3) ?
    C24 C23 H23 . . 120.7 ?
    C23 C24 N3 . . 123.4(3) ?
    C25 C24 N3 . . 118.3(3) ?
    C25 C24 C23 . . 118.3(3) ?
    C24 C25 H25 . . 120.5 ?
    C26 C25 C24 . . 119.1(3) ?
    C26 C25 H25 . . 120.5 ?
    N4 C26 C25 . . 123.2(3) ?
    N4 C26 H26 . . 118.4 ?
    C25 C26 H26 . . 118.4 ?
loop_
    _geom_torsion_atom_site_label_1
    _geom_torsion_atom_site_label_2
    _geom_torsion_atom_site_label_3
    _geom_torsion_atom_site_label_4
    _geom_torsion_site_symmetry_1
    _geom_torsion_site_symmetry_2
    _geom_torsion_site_symmetry_3
    _geom_torsion_site_symmetry_4
    _geom_torsion
    _geom_torsion_publ_flag
    Zn1 O1 C1 O2 . . . . 0.0 ?
    Zn1 O1 C1 C2 . . . . 180.0 ?
    Zn1 O3 C8 O4 3_545 . . . 0.0 ?
    Zn1 O3 C8 C4 3_545 . . . 180.0 ?
    Zn1 O4 C8 O3 3_545 . . . 0.0 ?
    Zn1 O4 C8 C4 3_545 . . . 180.0 ?
    Zn1 N1 C16 C17 . . . . 160.9(3) ?
    Zn1 N1 C20 C19 . . . . -159.1(3) ?
    Zn2 O5 C10 O6 . . . . 8.4(3) ?
    Zn2 O5 C10 C11 . . . . -172.3(2) ?
    Zn2 O6 C10 O5 . . . . -6.8(3) ?
    Zn2 O6 C10 C11 . . . . 174.0(3) ?
    Zn2 N4 C22 C23 . . . . -176.6(3) ?
    Zn2 N4 C26 C25 . . . . 175.2(2) ?
    Zn2 C10 C11 C12 . . . . -15.1(11) ?
    Zn2 C10 C11 C13 . . . . 165.9(8) ?
    O1 C1 C2 C3 . . . . 180.0 ?
    O1 C1 C2 C7 . . . . 0.0 ?
    O2 C1 C2 C3 . . . . 0.0 ?
    O2 C1 C2 C7 . . . . 180.0 ?
    O5 C10 C11 C12 . . . . 12.0(5) ?
    O5 C10 C11 C13 . . . . -167.0(3) ?
    O6 C10 C11 C12 . . . . -168.7(3) ?
    O6 C10 C11 C13 . . . . 12.3(4) ?
    N1 C16 C17 C18 . . . . -0.4(5) ?
    N2 C18 C19 C20 . . . . 176.6(3) ?
    N3 C24 C25 C26 . . . . -178.1(3) ?
    N4 C22 C23 C24 . . . . 1.3(6) ?
    C1 C2 C3 C4 . . . . 180.0 ?
    C1 C2 C7 C6 . . . . 180.0 ?
    C2 C3 C4 C5 . . . . 0.0 ?
    C2 C3 C4 C8 . . . . 180.0 ?
    C3 C2 C7 C6 . . . . 0.0 ?
    C3 C4 C5 C6 . . . . 0.0 ?
    C3 C4 C8 O3 . . . . 180.0 ?
    C3 C4 C8 O4 . . . . 0.0 ?
    C4 C5 C6 C7 . . . . 0.0 ?
    C4 C5 C6 C9 . . . . 180.0 ?
    C5 C4 C8 O3 . . . . 0.0 ?
    C5 C4 C8 O4 . . . . 180.0 ?
    C5 C6 C7 C2 . . . . 0.0 ?
    C7 C2 C3 C4 . . . . 0.0 ?
    C8 C4 C5 C6 . . . . 180.0 ?
    C9 C6 C7 C2 . . . . 180.0 ?
    C10 C11 C12 C11 . . . 6_557 -177.2(2) ?
    C10 C11 C13 C14 . . . . 177.9(3) ?
    C11 C13 C14 C13 . . . 6_557 0.3(6) ?
    C11 C13 C14 C15 . . . . 178.6(4) ?
    C12 C11 C13 C14 . . . . -1.1(5) ?
    C13 C11 C12 C11 . . . 6_557 1.9(6) ?
    C16 N1 C20 C19 . . . . 2.1(5) ?
    C16 C17 C18 N2 . . . . -176.2(3) ?
    C16 C17 C18 C19 . . . . 2.3(5) ?
    C17 C18 C19 C20 . . . . -2.1(5) ?
    C18 N2 C21 O7 . . . . -2.4(5) ?
    C18 N2 C21 N3 . . . . 178.2(3) ?
    C18 C19 C20 N1 . . . . -0.2(5) ?
    C20 N1 C16 C17 . . . . -1.8(5) ?
    C21 N2 C18 C17 . . . . 18.2(5) ?
    C21 N2 C18 C19 . . . . -160.4(3) ?
    C21 N3 C24 C23 . . . . 15.0(5) ?
    C21 N3 C24 C25 . . . . -166.9(3) ?
    C22 N4 C26 C25 . . . . -1.0(5) ?
    C22 C23 C24 N3 . . . . 176.9(3) ?
    C22 C23 C24 C25 . . . . -1.2(5) ?
    C23 C24 C25 C26 . . . . 0.1(5) ?
    C24 N3 C21 O7 . . . . 9.0(5) ?
    C24 N3 C21 N2 . . . . -171.5(3) ?
    C24 C25 C26 N4 . . . . 1.0(5) ?
    C26 N4 C22 C23 . . . . -0.2(5) ?
loop_
    _geom_hbond_atom_site_label_D
    _geom_hbond_atom_site_label_H
    _geom_hbond_atom_site_label_A
    _geom_hbond_site_symmetry_A
    _geom_hbond_distance_DH
    _geom_hbond_distance_HA
    _geom_hbond_distance_DA
    _geom_hbond_angle_DHA
    _geom_hbond_publ_flag
    N2 H2 O6 8_765 0.88 2.12 2.919(3) 151.1 y
    N3 H3 O6 8_765 0.88 1.91 2.751(3) 158.9 y
    C5 H5 O3 . 0.95 2.42 2.754(5) 100.6 n
    C7 H7 O1 . 0.95 2.41 2.741(5) 100.2 n
    C17 H17 O7 . 0.95 2.24 2.805(4) 117.4 n
    C23 H23 O7 . 0.95 2.27 2.846(4) 118.4 n
_shelx_space_group_comment
;
The symmetry employed for this shelxl refinement is uniquely defined
by the following loop, which should always be used as a source of
symmetry information in preference to the above space-group names.
They are only intended as comments.
;
_shelx_estimated_absorpt_T_min     0.696
_shelx_estimated_absorpt_T_max     0.861
_shelx_hkl_file
;
  -1   0   0 1168.38   46.30
   1   0   0 1030.70   46.10
  -2   0   0  724.23   31.40
   2   0   0  704.93   31.30
   3   0   0  527.75   24.40
  -3   0   0  514.25   24.40
  -4   0   0   18.20    3.90
   4   0   0   20.20    3.80
  -5   0   0  323.67   18.20
   5   0   0  336.67   18.10
  -6   0   0  360.16   20.00
   6   0   0  329.17   19.30
   7   0   0 1932.81   85.89
  -7   0   0 1919.41   86.49
  -8   0   0   87.89    9.60
   8   0   0   93.09    9.40
  -9   0   0   42.80    8.10
   9   0   0   42.20    7.80
 -10   0   0   49.80    9.40
  10   0   0   47.90    9.10
 -11   0   0  634.54   37.80
  11   0   0  673.93   37.70
  12   0   0   17.60    7.00
 -12   0   0   28.70    8.50
 -13   0   0   60.99   12.20
  13   0   0  106.59   14.00
 -14   0   0   -2.90    5.00
  14   0   0   14.90    7.60
   0   0   1    0.50    0.90
  -1   0   1   -3.60    0.80
  -1   0   1   -3.00    0.70
  -1   0  -1   -2.00    0.90
   1   0  -1   -4.60    0.70
   1   0   1   -3.10    0.60
   2   0   1   -0.30    0.80
   2   0  -1   -0.50    0.60
  -2   0   1   -1.80    1.20
   2   0   1   -1.10    1.30
  -2   0  -1   -0.60    1.40
   2   0  -1    1.00    1.40
  -2   0   1    0.10    0.70
   3   0  -1    0.90    1.90
   3   0  -1   -0.60    0.70
  -3   0   1   -1.10    1.80
   3   0   1    1.00    1.30
  -3   0  -1   -2.90    1.60
   3   0   1   -0.60    1.80
  -4   0  -1   -0.10    2.10
   4   0  -1   -2.30    1.70
  -4   0   1    1.80    2.20
   4   0  -1   -0.30    1.10
   4   0   1   -0.50    2.00
   5   0   1    0.50    2.20
   5   0  -1    0.10    2.10
  -5   0   1    1.10    2.40
  -5   0  -1    0.70    2.30
  -6   0   1    0.90    2.40
  -6   0  -1   -0.10    2.40
   6   0   1    4.30    2.80
   6   0  -1    2.60    2.60
  -7   0  -1   -1.40    2.40
  -7   0   1   -3.10    2.20
   7   0   1   -1.80    2.20
   7   0  -1    0.00    2.30
   8   0   1    4.00    3.30
   8   0  -1    0.20    2.80
  -8   0   1   -1.20    2.60
  -8   0  -1   -0.80    2.40
   9   0  -1   -1.30    2.50
  -9   0   1   -3.80    2.80
   9   0   1   -2.30    2.70
  -9   0  -1    2.40    3.40
 -10   0  -1    1.70    3.90
 -10   0   1    1.70    3.90
  10   0   1    0.50    3.50
  10   0  -1   -2.60    3.10
 -11   0   1   14.20    5.70
  11   0  -1    2.30    4.20
 -11   0  -1    1.40    4.00
  11   0   1    1.50    4.00
 -12   0  -1   -0.40    4.70
 -12   0   1   10.10    5.70
  12   0  -1   -2.10    4.00
  12   0   1    6.70    5.60
 -13   0   1    1.50    5.60
  13   0  -1   -2.30    4.40
 -13   0  -1    2.40    5.30
  13   0   1    7.80    6.20
  14   0   1    6.00    5.90
  14   0  -1   -1.60    4.90
 -14   0   1    4.40    6.10
 -14   0  -1   -1.90    5.40
   0   0  -2   35.40    3.30
   0   0   2   41.60    3.60
  -1   0  -2  113.39    6.10
   1   0   2  110.49    6.00
   2   0  -2 2832.92  120.29
  -2   0  -2 2907.91  120.59
  -2   0   2 2825.62  120.39
  -2   0   2 2848.22  119.59
   2   0   2 2864.31  120.29
   2   0  -2 2879.81  119.59
   2   0   2 2855.71  119.59
  -2   0   2 2976.20  120.49
   3   0   2  180.68    8.90
   3   0  -2  198.28   10.60
   3   0   2  187.08   10.50
   3   0  -2  174.78    9.00
  -3   0  -2  185.48   10.70
  -3   0   2  186.78    9.00
  -3   0   2  181.88   10.60
   4   0  -2   22.30    4.10
   4   0  -2   29.90    2.60
  -4   0   2   24.60    4.20
   4   0   2   27.10    2.50
   4   0   2   38.00    4.60
  -4   0  -2   30.00    4.80
  -5   0  -2   46.60    3.10
  -5   0   2   45.00    5.70
   5   0   2   50.09    3.20
  -5   0  -2   47.50    5.90
   5   0   2   35.90    5.20
   5   0  -2   45.80    5.60
   5   0  -2   44.30    3.20
   6   0  -2  211.28    9.70
   6   0   2  202.08   13.60
  -6   0  -2  210.28   14.20
  -6   0   2  179.78   13.50
  -6   0  -2  218.18    9.50
   6   0  -2  217.38   13.90
   7   0  -2   36.50    6.60
  -7   0   2   33.60    6.60
  -7   0  -2   30.00    6.00
   7   0   2   48.10    6.50
   8   0  -2  120.99   11.00
  -8   0  -2  131.49   11.80
  -8   0   2  129.29   11.50
   8   0   2  113.59   10.80
   9   0   2 1138.69   56.19
  -9   0   2 1140.49   56.69
   9   0  -2 1175.88   56.49
  -9   0  -2 1166.18   57.19
 -10   0  -2  160.58   14.50
  10   0   2  149.09   13.60
  10   0  -2  121.09   12.50
 -10   0   2  147.89   14.00
  11   0   2   -0.90    3.80
 -11   0  -2    3.00    4.80
  11   0  -2    4.40    4.70
 -11   0   2   -1.90    3.70
 -12   0  -2    9.30    6.00
  12   0  -2   23.30    7.30
  12   0   2   14.60    6.20
 -12   0   2   12.00    6.50
  13   0   2  209.28   18.80
 -13   0  -2  185.18   18.60
  13   0  -2  196.48   18.90
 -13   0   2  152.18   17.30
 -14   0   2    8.90    7.00
  14   0   2   -0.30    6.40
  14   0  -2   -1.30    4.90
 -14   0  -2    0.40    5.30
   0   0   3   -5.20    1.50
   0   0  -3   -3.80    1.40
   1   0   3    0.90    1.60
   1   0  -3    2.00    1.30
  -1   0  -3    0.50    1.40
  -1   0   3    2.10    1.60
  -2   0  -3    2.10    1.90
   2   0   3    1.70    1.70
   2   0  -3   -1.60    1.40
  -2   0   3   -4.40    1.50
   2   0   3    0.10    1.40
  -2   0   3    0.30    1.70
  -3   0   3   -1.30    1.50
   3   0   3    3.00    2.00
  -3   0  -3    1.60    2.10
   3   0   3    0.40    1.40
   3   0  -3   -0.80    1.60
  -3   0   3   -0.50    1.80
   3   0  -3    1.00    1.40
  -3   0   3    1.80    2.10
   4   0  -3    1.50    1.40
   4   0   3    2.90    2.20
   4   0   3   -1.50    1.20
  -4   0  -3    0.10    2.10
  -4   0   3   -0.80    1.30
  -4   0   3   -0.10    2.30
   4   0  -3    2.10    2.30
   5   0   3    0.30    2.20
  -5   0  -3   -2.40    1.10
   5   0  -3   -1.10    1.20
  -5   0  -3   -1.00    2.30
   5   0   3   -1.40    1.30
  -5   0   3   -0.10    2.40
   5   0  -3   -0.80    2.10
   6   0   3   -0.20    1.10
  -6   0  -3   -0.20    2.50
   6   0  -3    3.10    2.60
  -6   0   3    3.30    2.80
  -6   0  -3    0.50    1.20
   6   0  -3    1.20    1.30
   6   0   3    0.00    2.20
  -7   0  -3    0.70    1.10
   7   0   3   -3.40    2.00
  -7   0  -3    1.10    2.90
  -7   0   3    2.80    3.10
   7   0  -3    2.20    2.80
   8   0  -3    3.40    3.60
  -8   0   3    2.10    3.10
   8   0   3    1.30    3.20
  -8   0  -3   -0.50    2.80
  -9   0   3   -0.40    2.90
  -9   0  -3   -0.30    3.10
   9   0   3   -1.80    2.80
   9   0  -3    0.90    3.20
  10   0   3    6.90    4.80
 -10   0  -3    3.70    4.30
 -10   0   3    1.70    4.00
  10   0  -3   -0.20    3.50
  11   0  -3    0.70    4.30
 -11   0  -3    2.30    4.30
  11   0   3   -0.50    4.10
 -11   0   3    0.40    4.10
  12   0  -3   -6.50    3.30
 -12   0  -3    3.20    5.40
 -12   0   3   -1.20    4.50
  12   0   3   -2.50    3.60
  13   0  -3   -0.90    4.70
 -13   0   3   -7.20    3.60
 -13   0  -3    1.50    4.90
  13   0   3   -3.30    4.40
 -14   0  -3   -9.10    4.40
 -14   0   3   -1.60    5.30
  14   0  -3    2.60    5.30
  14   0   3    1.60    5.20
   0   0   4 9999.00  413.06
   0   0  -4 9948.30  412.66
  -1   0   4 6467.85  270.77
   1   0   4 6471.35  270.77
  -1   0  -4 6537.75  270.57
   1   0  -4 6604.74  270.47
  -2   0  -4  934.31   42.50
   2   0   4  996.40   42.40
  -2   0   4  978.20   43.20
  -2   0   4  959.70   42.40
  -2   0   4  950.00   42.30
   3   0  -4   67.69    5.70
  -3   0   4   75.29    6.10
   3   0   4   73.79    5.50
  -3   0  -4   69.39    6.20
  -3   0   4   72.89    6.00
   3   0  -4   69.89    5.40
   3   0   4   51.79    5.50
   4   0   4  909.81   40.70
  -4   0   4  850.11   40.70
  -4   0   4  915.71   40.90
   4   0   4  879.61   39.00
  -4   0  -4  843.72   40.80
   4   0  -4  889.01   40.60
   4   0  -4  887.91   39.10
  -4   0   4  894.41   39.10
  -5   0   4  219.98   14.50
   5   0  -4  229.98   14.30
  -5   0  -4  248.78   12.40
   5   0   4  247.68   12.50
   5   0  -4  245.18   12.60
   5   0   4  236.68   14.50
  -5   0  -4  239.98   14.80
  -5   0   4  245.18   12.50
   6   0   4  397.16   21.60
   6   0   4  393.86   18.40
  -6   0  -4  359.66   18.10
  -6   0  -4  374.96   22.00
   6   0  -4  409.26   21.80
   6   0  -4  380.96   18.40
  -6   0   4  401.76   21.90
  -7   0  -4  859.21   37.30
   7   0   4  905.21   42.30
  -7   0  -4  830.92   42.50
  -7   0   4  833.32   42.10
   7   0  -4  829.32   41.80
  -8   0  -4   56.59    8.00
   8   0   4   59.19    7.80
  -8   0   4   53.79    7.90
   8   0  -4   52.69    7.50
   9   0  -4   30.20    6.90
  -9   0  -4    6.50    4.70
   9   0   4   15.40    5.40
  -9   0   4    7.80    4.70
 -10   0   4   80.79   10.60
  10   0  -4   78.39   10.20
 -10   0  -4   72.59   10.30
  10   0   4   81.59   10.30
  11   0  -4   94.39   12.00
  11   0   4   82.59   11.20
 -11   0   4   86.49   11.80
 -11   0  -4   86.69   11.80
 -12   0  -4  407.76   28.60
  12   0   4  420.46   28.20
  12   0  -4  400.56   27.60
 -12   0   4  403.16   28.30
  13   0  -4   48.00   10.70
  13   0   4   23.00    8.60
 -13   0  -4   36.60   10.30
 -13   0   4   38.70   10.10
  14   0  -4    5.90    6.80
 -14   0   4   -0.70    6.50
  14   0   4    4.40    6.90
 -14   0  -4    9.90    6.90
   0   0  -5   -1.70    1.70
   0   0   5   -5.20    1.80
  -1   0   5   -0.20    2.20
   1   0   5   -4.70    1.80
   1   0  -5   -1.30    1.50
  -1   0  -5   -3.60    1.50
  -2   0   5    0.20    2.90
  -2   0  -5    0.20    2.00
   2   0   5   -1.40    1.80
   2   0  -5   -1.50    1.50
  -2   0   5    0.20    1.90
  -3   0   5    2.90    2.30
   3   0  -5    1.80    1.70
  -3   0   5   -1.10    1.90
  -3   0  -5    1.10    2.00
   3   0  -5    0.30    1.60
   3   0   5   -2.80    1.40
   3   0   5    2.60    2.10
  -4   0  -5   -0.40    2.00
   4   0   5   -0.40    1.70
   4   0  -5   -1.20    1.50
  -4   0   5   -0.40    1.90
   4   0   5   -2.30    1.50
  -4   0   5   -0.50    1.90
   4   0  -5    3.00    2.20
  -4   0   5   -2.50    1.80
  -5   0  -5    0.30    2.60
   5   0  -5    0.60    1.70
   5   0   5    0.10    2.30
  -5   0   5   -2.10    2.00
   5   0   5    0.30    1.70
   5   0  -5    0.00    2.20
  -5   0  -5   -1.80    1.50
  -5   0   5   -1.30    1.50
   6   0   5   -0.40    1.60
  -6   0  -5    2.30    2.80
   6   0   5    1.10    2.60
  -6   0  -5   -0.30    1.50
  -6   0   5    2.50    2.80
   6   0  -5   -1.20    2.30
   6   0  -5   -2.70    1.40
   7   0   5    1.30    2.70
  -7   0   5   -0.30    2.60
   7   0  -5    7.90    3.90
  -7   0  -5    0.00    3.00
   7   0  -5    0.60    1.80
  -7   0  -5    0.00    1.60
  -8   0  -5    1.90    3.70
   8   0  -5   -1.50    2.70
  -8   0   5   -1.70    2.70
   8   0   5   -1.30    2.90
  -9   0   5    1.60    3.50
  -9   0  -5   -4.70    2.70
   9   0   5    0.40    3.50
   9   0  -5    1.40    3.20
  10   0   5   -0.80    3.80
  10   0  -5    1.10    3.90
 -10   0   5   -0.70    3.30
 -10   0  -5   -0.90    3.80
 -11   0   5   -3.40    3.60
  11   0  -5    0.00    3.60
  11   0   5    8.40    5.60
 -11   0  -5   -2.10    3.80
 -12   0   5    1.40    4.70
  12   0   5    0.20    4.60
 -12   0  -5    0.70    4.80
  12   0  -5   -5.90    3.20
 -13   0  -5   -0.30    5.40
  13   0  -5    2.60    4.90
  13   0   5    2.50    5.90
 -13   0   5   -0.50    5.40
  14   0   5    0.10    5.80
 -14   0  -5    2.20    6.80
 -14   0   5    8.00    7.20
  14   0  -5   -4.70    5.00
   0   0   6 3702.53  155.68
   0   0  -6 3652.43  154.78
   1   0   6   37.20    4.80
   1   0  -6   25.70    3.60
  -1   0  -6   30.40    4.20
  -1   0   6   34.60    4.70
  -2   0   6   18.40    3.90
   2   0   6   21.90    4.00
   2   0  -6   16.10    3.30
  -2   0  -6   23.70    4.20
   3   0   6 3416.26  149.29
   3   0   6 3499.95  149.69
  -3   0   6 3562.14  149.59
   3   0  -6 3475.85  149.49
   3   0  -6 3553.24  149.49
   3   0  -6 3554.04  149.59
  -3   0  -6 3594.94  149.99
  -3   0   6 3553.64  149.59
  -3   0   6 3604.24  149.79
   4   0   6   25.30    4.50
   4   0  -6   26.20    4.40
  -4   0   6   13.10    3.60
   4   0  -6   26.10    4.50
  -4   0   6   25.00    4.70
   4   0   6   21.50    3.80
  -4   0  -6   18.70    4.30
  -5   0   6  134.69   10.30
   5   0   6  126.29    9.70
   5   0   6  119.09    8.50
  -5   0  -6  113.99    8.50
  -5   0  -6  124.69   10.00
  -5   0   6  132.99    8.70
   5   0  -6  132.99    8.80
   5   0  -6  111.69    9.40
  -5   0   6  117.89    9.70
   6   0  -6   -0.90    2.10
  -6   0   6    3.50    2.90
  -6   0  -6   -1.20    1.60
   6   0   6    3.30    2.80
   6   0   6    1.30    1.90
  -6   0   6    0.50    1.90
  -6   0  -6   -0.60    2.20
   6   0  -6   -1.70    1.60
   7   0   6   12.70    4.60
   7   0  -6   16.60    3.60
  -7   0   6    0.90    2.90
  -7   0  -6    3.90    3.20
   7   0   6    4.50    2.40
  -7   0  -6    5.40    2.50
   7   0  -6    6.20    3.60
   8   0  -6  530.85   30.50
  -8   0  -6  565.34   31.50
  -8   0   6  538.75   30.90
   8   0   6  593.74   31.30
   9   0  -6  276.27   19.10
  -9   0   6  268.77   19.30
  -9   0  -6  250.57   19.20
   9   0   6  265.17   19.00
  10   0   6  717.03   39.30
 -10   0   6  659.53   38.80
 -10   0  -6  709.73   39.90
  10   0  -6  736.23   39.40
  11   0   6   13.10    6.30
  11   0  -6    7.80    5.20
 -11   0  -6    1.00    4.30
 -11   0   6    4.90    5.10
  12   0  -6    9.50    5.90
  12   0   6    3.50    5.60
 -12   0  -6   13.60    6.90
 -12   0   6   17.20    7.60
  13   0  -6    6.40    5.70
  13   0   6   21.60    8.80
 -13   0   6    9.20    7.10
 -13   0  -6    8.60    6.80
   0   0   7    3.30    2.20
   0   0  -7    1.00    2.10
   0   0   7   -0.80    2.50
   1   0   7   -1.40    2.40
  -1   0  -7   -1.70    1.80
   1   0   7    0.70    3.30
  -1   0   7    1.00    2.50
   1   0  -7   -2.10    1.50
   2   0  -7   -0.40    2.00
  -2   0   7    1.00    2.50
  -2   0  -7    0.90    2.10
   2   0  -7   -0.30    1.90
   2   0   7   -1.90    2.00
  -3   0  -7   -0.50    1.80
  -3   0   7    0.80    2.30
   3   0  -7    0.00    1.80
   3   0  -7    1.10    1.80
   3   0   7    3.00    2.30
  -3   0   7    0.50    2.00
  -3   0   7    0.30    2.20
   4   0  -7    0.60    2.00
  -4   0  -7   -0.80    2.00
   4   0   7   -0.90    1.90
  -4   0   7    1.80    2.10
   4   0   7    0.80    2.30
  -4   0   7    0.50    2.20
  -4   0   7    1.80    2.20
   4   0  -7   -0.10    2.00
   5   0  -7    0.30    2.00
   5   0   7    0.60    2.50
   5   0  -7   -1.10    1.90
   5   0   7   -1.20    1.90
  -5   0   7    4.50    3.10
  -5   0  -7   -0.90    2.20
  -5   0   7   -0.40    2.40
  -5   0  -7    1.00    2.70
   6   0   7    1.10    3.20
  -6   0   7    1.40    2.20
   6   0   7    4.20    2.50
  -6   0   7   -0.60    2.30
  -6   0  -7    0.70    2.60
   6   0  -7    1.60    2.40
   6   0  -7    2.60    2.80
  -6   0  -7    0.60    2.10
   7   0   7   -0.30    2.40
   7   0  -7    1.10    2.70
  -7   0  -7    0.00    2.10
   7   0  -7    0.20    2.20
  -7   0   7    0.50    3.00
   7   0   7    4.40    3.50
  -7   0  -7    1.20    3.10
   8   0   7   -2.50    2.90
   8   0  -7   -0.40    2.50
  -8   0  -7    5.10    3.80
  -8   0   7   -0.10    2.90
   9   0  -7    0.80    3.70
  -9   0  -7    0.20    4.00
   9   0   7   -0.20    3.40
  -9   0   7   -2.90    2.70
 -10   0   7    0.00    4.10
 -10   0  -7   -1.80    3.50
  10   0  -7   -5.10    3.10
  10   0   7    3.60    4.70
 -11   0   7   -7.20    4.00
  11   0   7    6.70    5.20
  11   0  -7    2.10    4.10
 -11   0  -7    2.80    5.40
  12   0  -7   -2.10    4.40
 -12   0   7   -0.30    4.80
 -12   0  -7   -0.80    5.70
  12   0   7   -3.80    4.30
 -13   0   7    7.10    6.40
  13   0  -7   -1.30    5.00
  13   0   7    0.00    5.50
 -13   0  -7    5.80    6.50
   0   0   8 4454.95  187.38
   0   0   8 4426.96  185.88
   0   0  -8 4369.76  186.28
   1   0   8 1767.92   78.69
  -1   0  -8 1753.92   77.89
   1   0  -8 1739.13   77.89
  -1   0   8 1834.92   78.89
   1   0   8 1810.42   77.79
   2   0  -8    6.90    3.10
   2   0   8   -0.50    2.30
   2   0  -8    0.30    1.90
  -2   0   8    0.00    2.40
  -2   0  -8    3.10    2.30
  -3   0   8   78.69    7.50
  -3   0   8   82.19    7.70
  -3   0   8   73.79    7.00
  -3   0  -8  104.69    8.20
   3   0  -8   84.19    7.70
   3   0  -8   84.29    7.40
   3   0   8   76.19    7.70
  -4   0   8  167.58   12.00
   4   0   8  176.38   12.00
  -4   0   8  170.78   12.00
  -4   0  -8  182.88   12.00
   4   0   8  186.78   12.10
   4   0  -8  162.78   11.60
  -4   0  -8  174.08   12.30
   4   0  -8  182.58   11.90
   4   0  -8  163.48   11.60
  -4   0   8  153.28   11.40
  -5   0  -8   12.90    4.20
   5   0  -8    3.70    2.70
   5   0  -8    5.10    2.90
   5   0   8   10.10    3.60
   5   0   8    8.00    3.60
  -5   0   8    6.50    3.10
  -5   0   8    7.90    3.30
   6   0  -8  266.17   16.00
  -6   0  -8  271.27   15.80
  -6   0   8  271.57   15.90
  -6   0   8  284.77   17.60
  -6   0   8  281.77   17.80
  -6   0  -8  258.07   17.50
   6   0   8  274.97   16.00
   6   0   8  250.77   16.80
   6   0  -8  229.18   16.40
   7   0   8  180.38   12.60
   7   0   8  207.08   14.90
  -7   0   8  220.38   15.80
  -7   0  -8  203.08   13.00
  -7   0  -8  179.68   14.70
   7   0  -8  205.78   15.00
   7   0  -8  198.58   13.10
  -8   0  -8  125.19   12.50
   8   0   8  138.99   12.60
  -8   0   8  164.78   13.70
   8   0  -8  122.69   12.00
  -9   0   8   25.80    7.20
   9   0   8   30.90    7.40
  -9   0  -8   26.40    7.20
   9   0  -8   27.60    7.20
  10   0  -8   36.60    8.20
  10   0   8   26.10    7.30
 -10   0   8   37.30    8.80
 -10   0  -8   30.90    8.20
  11   0  -8    1.90    4.50
  11   0   8    1.80    5.10
 -11   0   8    5.10    5.30
 -11   0  -8    4.70    5.90
 -12   0   8   11.70    6.50
  12   0  -8   10.80    6.50
 -12   0  -8   23.60    8.40
  12   0   8   19.70    7.80
  13   0   8   -2.90    5.80
 -13   0   8    7.20    6.90
  13   0  -8   -4.70    4.20
 -13   0  -8   -3.00    6.40
   0   0   9    0.20    2.60
   0   0  -9    0.80    1.90
   0   0   9   -0.70    1.80
  -1   0  -9    2.70    2.40
   1   0   9   -2.00    2.10
   1   0   9    0.30    2.30
  -1   0   9   -1.30    3.30
   1   0  -9   -3.20    1.70
   1   0  -9    2.70    2.60
  -1   0   9   -0.70    2.40
   2   0  -9    0.10    2.40
  -2   0  -9    1.10    2.10
  -2   0   9    0.20    2.70
   2   0  -9   -2.30    1.70
   2   0   9   -2.60    2.00
   3   0  -9    0.10    2.10
  -3   0  -9   -1.10    2.10
  -3   0  -9   -2.50    2.00
  -3   0   9    3.90    3.10
  -3   0   9    0.70    2.80
   3   0  -9    0.70    2.20
  -3   0   9   -1.00    3.00
   3   0   9   -4.70    2.00
   4   0   9   -1.20    2.50
   4   0  -9    2.50    2.80
  -4   0   9   -1.80    1.90
  -4   0  -9   -0.90    2.50
  -4   0  -9   -0.20    2.30
  -4   0   9   -1.60    1.90
   4   0  -9   -0.60    2.00
   4   0   9    2.40    2.70
   4   0  -9    0.00    1.80
  -4   0   9   -1.30    2.30
   5   0   9    0.10    2.50
  -5   0  -9   -1.00    2.30
   5   0  -9   -0.60    2.40
   5   0   9   -1.40    2.70
   5   0  -9   -0.70    2.20
  -5   0   9   -1.90    2.70
  -5   0   9   -1.50    2.20
  -5   0  -9    0.80    2.80
  -5   0   9    2.20    2.60
   5   0  -9   -1.00    2.10
   6   0   9   -2.50    2.90
  -6   0  -9    0.50    2.60
   6   0  -9    0.70    2.20
   6   0  -9   -1.20    2.40
  -6   0  -9   -2.20    2.40
  -6   0   9    4.20    3.30
   6   0   9    2.40    2.90
  -6   0   9    0.00    2.60
  -7   0   9   -1.40    2.30
  -7   0  -9    1.70    3.30
   7   0  -9    0.00    2.50
   7   0   9   -1.40    3.00
  -7   0   9   -0.10    2.80
  -7   0  -9   -1.10    2.80
   7   0   9   -0.20    2.90
   7   0  -9   -4.20    2.40
  -8   0   9   -0.60    3.40
   8   0   9   -2.10    3.40
  -8   0  -9   -2.50    2.90
   8   0  -9    1.00    3.40
  -9   0  -9    6.10    4.70
   9   0   9    0.70    3.70
   9   0  -9    1.70    3.50
  -9   0   9   -2.80    3.10
  10   0  -9   -0.20    3.70
 -10   0   9    0.30    4.00
 -10   0  -9    0.50    4.30
  10   0   9    1.60    4.00
 -11   0   9   -0.30    4.50
  11   0   9   -3.90    4.20
 -11   0  -9    0.10    4.60
  11   0  -9   -2.70    3.80
 -12   0   9   -3.10    5.10
 -12   0  -9   -1.40    5.30
  12   0   9    2.60    5.80
  12   0  -9   -0.30    4.80
 -13   0   9   -1.80    5.60
 -13   0  -9   -2.50    5.10
  13   0  -9   -1.90    5.00
  13   0   9    8.50    6.80
   0   0  10 1291.37   55.99
   0   0  10 1200.68   57.49
   0   0 -10 1226.48   56.29
   0   0 -10 1191.48   57.39
  -1   0 -10   14.50    4.60
   1   0  10   13.20    3.70
  -1   0  10    6.40    3.70
  -1   0 -10    0.80    2.30
   1   0  10    5.20    3.40
   1   0 -10    9.60    3.60
  -1   0  10    9.80    3.40
   1   0 -10    5.10    3.40
   2   0 -10 1339.67   59.69
   2   0  10 1348.17   60.89
   2   0 -10 1188.98   60.29
  -2   0 -10 1267.57   60.49
  -2   0 -10 1279.17   59.49
  -2   0  10 1365.06   61.09
   2   0  10 1366.66   59.59
   3   0  10   91.39    8.90
  -3   0 -10   89.89    8.40
   3   0 -10   96.29    8.50
   3   0 -10   89.99    8.80
  -3   0 -10   76.59    8.30
  -3   0  10   73.49    8.40
   4   0  10  103.29    9.60
   4   0 -10  101.89    9.30
  -4   0  10  106.89    9.80
   4   0 -10   93.79    9.50
  -4   0 -10   96.39    9.50
   4   0 -10  113.39    9.70
  -4   0 -10  133.89   10.50
  -4   0  10  103.89    9.40
  -4   0  10  123.39   10.00
  -5   0  10  331.77   19.50
   5   0 -10  297.37   18.90
  -5   0  10  328.87   19.80
   5   0  10  280.67   18.80
   5   0 -10  326.07   19.50
  -5   0 -10  314.97   19.00
  -5   0 -10  320.47   20.00
   5   0 -10  312.77   19.10
   5   0  10  330.87   19.40
  -5   0  10  312.57   19.20
  -6   0  10   23.50    5.80
  -6   0 -10   16.60    5.00
   6   0  10   19.20    5.70
   6   0 -10    9.80    4.10
  -6   0  10   15.80    4.90
   6   0  10   18.60    5.00
   6   0 -10   18.00    5.20
   6   0 -10   27.90    6.00
  -7   0  10   19.60    5.90
  -7   0 -10   18.20    5.10
  -7   0 -10    9.80    4.70
   7   0 -10   21.20    5.80
   7   0  10   11.60    4.40
   7   0  10   10.30    4.80
  -7   0  10   16.30    4.70
   7   0 -10   19.40    5.40
  -8   0  10  220.98   16.60
   8   0 -10  177.48   15.00
   8   0  10  178.48   14.90
  -8   0 -10  154.58   14.60
  -9   0 -10  782.12   41.90
   9   0 -10  709.53   40.00
  -9   0  10  756.22   41.30
   9   0  10  720.03   40.50
 -10   0  10   92.59   12.30
 -10   0 -10  111.29   13.10
  10   0 -10  105.09   12.80
  10   0  10   85.99   11.80
  11   0 -10   -1.30    4.50
 -11   0  10    8.40    6.60
 -11   0 -10   17.50    6.70
  11   0  10    1.00    5.30
 -12   0 -10   21.30    8.90
  12   0  10   48.10   11.00
 -12   0  10   40.40   11.00
  12   0 -10   29.70    8.90
   0   0  11    1.40    2.40
   0   0 -11    1.00    2.60
   0   0  11   -0.90    2.80
   0   0 -11    0.00    2.70
  -1   0 -11    1.10    3.10
  -1   0  11    3.10    2.70
   1   0 -11    0.80    2.50
  -1   0  11   -2.80    2.40
   1   0 -11    0.20    2.90
   1   0  11   -0.10    3.00
  -1   0 -11   -0.30    2.40
   1   0  11   -0.10    2.40
  -2   0 -11   -2.20    1.70
   2   0  11   -0.90    2.80
   2   0 -11    1.50    2.90
  -2   0 -11    1.50    3.00
  -2   0  11   -0.80    2.80
   2   0  11    0.20    2.40
   2   0 -11    1.40    2.60
   3   0 -11   -0.80    2.50
  -3   0 -11   -0.20    2.70
   3   0  11    0.50    3.00
  -3   0  11    2.50    3.10
  -3   0 -11    0.50    3.20
   3   0 -11   -3.20    2.10
  -4   0 -11   -1.50    2.80
   4   0 -11   -0.10    2.30
   4   0 -11    2.00    2.60
  -4   0  11   -0.50    2.90
   4   0  11    1.10    3.30
  -4   0  11    1.00    2.50
   4   0 -11    2.70    3.00
  -4   0 -11    0.10    2.90
  -5   0  11    0.80    2.80
  -5   0 -11    0.20    2.80
   5   0 -11    1.10    2.80
  -5   0  11   -0.50    2.90
   5   0 -11    2.70    3.00
   5   0  11   -1.00    2.60
   5   0 -11   -3.70    2.00
  -5   0  11    0.30    3.10
  -5   0 -11   -2.50    2.40
   5   0  11   -1.70    3.10
   6   0 -11   -2.80    2.80
   6   0  11    2.40    3.50
  -6   0  11   -2.00    2.80
   6   0  11   -0.10    3.30
  -6   0 -11   -2.80    2.20
  -6   0  11    1.00    3.00
  -6   0  11   -4.10    2.80
  -6   0 -11   -2.50    2.80
   6   0 -11   -1.10    2.70
   6   0 -11    0.00    2.50
   7   0 -11   -1.60    2.60
  -7   0  11    0.10    3.30
   7   0 -11   -3.50    2.70
  -7   0  11    5.80    4.40
   7   0  11   -1.50    2.90
  -7   0 -11   -1.80    3.40
   7   0  11   -0.10    3.30
   7   0 -11    0.20    3.30
   8   0  11   -0.20    3.30
  -8   0 -11    6.20    4.80
   8   0 -11    0.30    3.30
  -8   0  11    4.70    4.50
   8   0 -11    1.20    4.00
  -9   0 -11    1.40    4.70
   9   0  11    4.50    4.80
  -9   0  11    4.60    4.70
   9   0 -11   -2.30    3.20
  10   0  11    2.80    4.40
 -10   0  11    2.00    4.90
 -10   0 -11   -5.20    3.90
  10   0 -11   -1.60    4.30
 -11   0 -11   -0.60    4.80
 -11   0  11   -1.60    5.00
  11   0 -11    7.00    6.00
  11   0  11    1.40    5.40
 -12   0  11   -0.10    5.30
  12   0 -11   -5.40    5.20
  12   0  11   -2.20    5.40
 -12   0 -11   -0.40    5.70
   0   0  12 2810.62  123.99
   0   0  12 2840.52  121.29
   0   0 -12 2726.13  123.69
   0   0 -12 2810.82  122.19
   1   0  12  288.57   19.10
   1   0 -12  277.47   18.80
  -1   0  12  232.48   18.00
  -1   0  12  286.97   16.90
   1   0 -12  302.77   18.00
  -1   0 -12  277.97   17.40
  -1   0 -12  297.77   19.20
   1   0  12  258.07   16.60
   2   0 -12    2.90    3.00
  -2   0  12    1.80    3.50
   2   0 -12   -3.70    2.20
  -2   0  12    1.50    3.20
  -2   0 -12    1.10    2.70
  -2   0 -12    1.40    3.00
   2   0  12    2.50    2.90
   2   0  12    2.90    3.80
  -3   0  12    1.90    4.00
  -3   0 -12   -1.30    2.60
   3   0 -12    3.70    2.80
   3   0 -12   -4.60    2.00
  -3   0 -12    2.00    3.60
   3   0  12    4.40    3.40
   3   0  12    2.20    3.80
  -4   0 -12  426.76   24.40
  -4   0  12  406.36   24.80
  -4   0 -12  407.46   24.50
   4   0  12  410.06   24.80
   4   0 -12  442.26   23.80
   4   0 -12  402.16   23.60
  -4   0  12  396.96   27.00
   4   0 -12  400.76   24.60
   5   0 -12    3.90    3.40
  -5   0 -12    5.50    4.30
  -5   0 -12    0.10    3.00
   5   0 -12    4.50    3.50
   5   0 -12    2.10    2.80
  -5   0  12    4.60    4.00
  -5   0  12    7.30    4.00
  -5   0  12    1.60    3.20
   5   0  12    2.90    3.90
   6   0  12   19.30    5.70
  -6   0  12   32.10    7.20
  -6   0 -12   25.60    6.60
   6   0 -12   25.40    6.50
  -6   0  12   26.50    6.20
  -6   0 -12   21.50    6.70
  -6   0  12   41.20    7.60
   6   0 -12   31.90    6.90
   6   0  12   34.20    7.20
   6   0 -12   15.40    5.20
   7   0  12  281.77   19.80
  -7   0  12  306.17   20.80
  -7   0  12  325.17   20.90
   7   0 -12  271.67   19.80
   7   0 -12  259.17   19.30
   7   0 -12  312.77   20.00
   7   0  12  288.87   19.40
  -7   0 -12  310.47   21.20
  -8   0  12   55.89    9.70
   8   0  12   42.60    8.70
   8   0 -12   55.99    9.60
   8   0 -12   39.80    8.30
  -8   0 -12   51.59    9.90
   9   0  12   21.70    7.00
   9   0 -12    7.60    5.80
  -9   0  12    9.20    6.10
   9   0 -12   10.10    5.70
  -9   0 -12   14.30    6.40
 -10   0  12   13.40    6.70
 -10   0 -12   27.20    8.20
  10   0 -12   16.60    6.40
  10   0 -12   12.70    6.20
  10   0  12   18.60    6.90
 -11   0 -12  114.19   15.40
  11   0  12  156.48   16.30
  11   0 -12  149.49   15.70
  11   0 -12  163.28   16.50
 -11   0  12  148.59   17.00
   0   0  13   -1.20    3.30
   0   0 -13    1.30    3.50
   0   0  13    1.90    3.10
   0   0 -13   -1.80    2.50
  -1   0  13    4.90    4.50
   1   0 -13   -0.60    2.60
  -1   0 -13    0.80    3.30
   1   0 -13   -1.30    3.00
  -1   0 -13   -0.80    2.50
  -1   0  13    0.70    2.60
   1   0  13    2.60    3.00
   1   0  13   -2.40    2.90
   2   0 -13    0.40    2.40
  -2   0 -13    3.50    2.90
   2   0 -13   -0.80    3.60
  -2   0 -13    2.70    3.40
  -2   0  13   -1.40    2.70
  -2   0  13   -2.40    2.70
   2   0  13    1.80    3.60
   2   0  13   -0.80    2.60
   3   0  13   -4.70    3.00
  -3   0 -13    0.00    3.00
   3   0 -13    3.30    3.00
   3   0  13   -2.70    2.30
  -3   0 -13    0.60    3.10
  -3   0  13    3.50    3.70
   3   0 -13   -5.60    2.20
  -4   0 -13    1.40    3.50
  -4   0 -13   -4.60    2.40
   4   0 -13   -2.40    2.80
  -4   0  13    0.40    3.60
   4   0 -13   -2.30    2.30
   4   0 -13    0.60    3.10
   4   0  13    0.80    3.60
  -5   0 -13    4.30    4.10
  -5   0 -13   -3.30    2.70
   5   0 -13   -3.50    2.70
   5   0  13   -3.00    3.50
   5   0 -13    1.90    3.50
   5   0 -13   -1.80    2.70
  -5   0  13    2.70    3.70
  -5   0  13    3.30    3.80
  -6   0 -13    2.70    3.70
   6   0  13    2.40    4.00
   6   0 -13    0.70    3.80
  -6   0  13    1.70    3.80
  -6   0  13   -2.50    3.60
  -6   0 -13   -4.00    3.10
   6   0 -13    2.10    3.70
   6   0  13   -4.10    3.00
   6   0 -13    1.50    2.80
  -6   0  13   -0.30    2.80
   7   0 -13    0.30    3.10
   7   0  13   -2.30    3.40
  -7   0 -13    0.10    3.20
  -7   0  13    3.40    4.10
   7   0  13   -0.80    3.60
  -7   0  13    0.70    3.70
   7   0 -13   -3.40    3.60
   7   0 -13    3.60    4.20
  -7   0 -13    0.60    3.70
  -7   0  13    3.10    4.10
  -8   0  13   -1.00    4.60
   8   0 -13    4.20    4.70
   8   0  13   -1.00    3.90
  -8   0 -13   -3.10    3.70
   8   0 -13   -2.20    3.70
   9   0 -13    2.00    5.20
   9   0  13   -2.50    4.10
   9   0 -13   -2.70    3.70
  -9   0 -13   -2.10    3.90
  -9   0  13   -2.90    4.10
  10   0  13    4.90    5.50
 -10   0 -13    2.40    5.90
 -10   0  13   -3.10    4.70
  10   0 -13    1.80    5.00
  10   0 -13   -1.80    4.20
 -11   0  13    1.10    6.90
  11   0 -13   -3.30    5.10
  11   0  13   -0.70    5.80
  11   0 -13   -2.30    5.30
 -11   0 -13    0.70    5.80
   0   0 -14  538.75   32.50
   0   0 -14  551.94   31.00
   0   0  14  628.14   33.90
   0   0  14  582.64   30.30
  -1   0 -14   -5.40    2.30
   1   0 -14    2.90    3.20
  -1   0  14    2.50    2.80
   1   0  14    1.50    2.80
   1   0  14    4.30    4.70
  -1   0  14   -1.10    3.40
   1   0 -14    6.70    4.30
  -1   0 -14   -1.90    3.40
   2   0 -14  621.14   33.20
   2   0  14  609.64   34.90
   2   0  14  617.44   32.40
  -2   0  14  619.14   32.30
  -2   0 -14  608.14   34.80
  -2   0  14  605.24   34.90
   2   0 -14  623.84   35.10
  -2   0 -14  613.44   33.00
   3   0  14  410.96   25.40
  -3   0 -14  367.66   24.60
  -3   0 -14  371.76   23.50
  -3   0  14  375.66   24.70
   3   0  14  379.06   23.00
   3   0 -14  421.06   25.60
   3   0 -14  373.86   23.50
  -4   0  14    2.30    3.80
   4   0  14    3.30    3.90
   4   0 -14   -0.70    3.30
   4   0 -14   -1.60    2.60
  -4   0 -14   -3.60    2.70
   4   0  14   -0.40    3.80
  -4   0 -14    2.40    3.80
   4   0 -14   -3.40    2.80
   5   0 -14   35.70    7.50
  -5   0 -14   42.30    8.60
   5   0  14   40.90    8.90
  -5   0  14   66.59    8.80
   5   0 -14   55.09    9.60
   5   0 -14   54.49    9.10
  -5   0  14   34.60    7.90
  -5   0 -14   60.29    9.70
  -6   0 -14    7.60    4.80
   6   0 -14    9.30    4.90
   6   0 -14    8.50    5.50
  -6   0 -14    0.90    4.20
  -6   0  14    7.20    4.60
   6   0 -14    5.00    4.50
  -6   0  14   15.00    5.50
   6   0  14    4.00    4.50
  -7   0  14    3.60    5.10
  -7   0  14    9.60    5.50
   7   0 -14    5.60    4.40
   7   0  14   10.30    5.20
   7   0 -14    8.60    5.10
  -7   0 -14    4.40    4.50
  -7   0  14    7.50    5.00
   7   0 -14    6.50    4.90
  -7   0 -14   -0.40    4.10
   7   0  14    5.10    5.40
   8   0 -14  119.09   12.90
   8   0  14  116.69   13.50
  -8   0  14   94.79   12.40
  -8   0 -14  145.59   14.90
   8   0 -14  136.59   13.60
   9   0  14  440.36   28.80
  -9   0 -14  445.46   29.50
   9   0 -14  481.75   29.90
  -9   0  14  448.16   29.60
   9   0 -14  405.46   28.30
 -10   0  14  142.69   15.80
  10   0  14  111.29   14.30
  10   0 -14  131.89   15.30
 -10   0 -14  144.69   16.70
   0   0  15   -0.40    4.10
   0   0 -15    1.20    3.30
   0   0  15   -1.20    3.10
   0   0 -15   -2.20    3.10
  -1   0  15   -4.20    2.70
  -1   0 -15    2.60    3.60
   1   0  15   -0.40    3.30
   1   0 -15    4.20    4.10
   1   0  15    3.50    4.20
  -1   0 -15   -0.90    3.80
  -1   0  15   -4.10    3.50
   1   0 -15   -0.60    3.70
  -2   0 -15   -1.50    3.50
  -2   0 -15   -0.30    3.10
  -2   0  15   -1.40    2.90
   2   0 -15    0.00    3.60
   2   0  15   -0.80    3.30
   2   0 -15   -0.80    4.00
   2   0  15    1.30    4.40
  -2   0  15    4.90    4.90
   3   0  15   -1.70    3.50
   3   0  15   -0.50    4.00
  -3   0  15    0.40    3.30
  -3   0  15   -0.90    4.80
  -3   0 -15    3.40    4.50
  -3   0 -15   -1.00    3.60
   3   0 -15   -4.40    2.80
   3   0 -15   -1.00    3.50
   4   0 -15   -2.20    3.50
  -4   0 -15   -1.60    3.50
  -4   0 -15   -3.00    3.10
   4   0  15   -1.40    4.30
   4   0 -15   -1.50    3.90
  -4   0  15    8.80    5.10
  -5   0 -15    5.20    4.70
  -5   0 -15    0.60    4.10
   5   0  15    0.30    4.50
  -5   0  15    0.00    4.20
   5   0 -15   -3.00    4.00
  -6   0  15   -2.10    3.10
  -6   0 -15    0.50    3.70
  -6   0  15   -2.20    3.50
   6   0 -15   -0.90    3.80
   6   0  15   -0.40    4.20
  -7   0  15   -4.80    4.10
  -7   0  15    0.90    4.60
  -7   0 -15    5.10    4.70
   7   0  15    3.00    4.70
  -7   0 -15   -1.70    4.30
   7   0 -15   -0.70    4.30
  -8   0 -15   -1.00    4.30
  -8   0  15   -2.60    4.90
  -9   0 -15    8.20    5.80
  -9   0  15   -3.90    4.80
 -10   0 -15   -0.40    6.40
   0   0  16 1681.03   80.29
   0   0 -16 1619.04   79.99
  -1   0  16  608.04   35.80
   1   0 -16  556.34   34.80
   1   0  16  575.04   35.20
  -1   0 -16  618.94   35.80
   2   0 -16   36.30    8.80
  -2   0  16   31.40    8.10
  -2   0 -16   18.70    7.30
   2   0  16   27.80    7.90
  -3   0 -16    4.90    4.70
  -3   0  16    2.60    4.70
   3   0  16    1.50    5.10
   3   0 -16    3.00    5.40
  -4   0 -16   87.79   11.40
  -4   0  16   46.60    9.60
   4   0 -16   73.49   12.20
   4   0  16   74.39   11.10
  -5   0 -16   38.90    9.10
   5   0  16   59.39   10.60
  -5   0  16   33.30    8.40
   5   0 -16   42.30    9.50
  -6   0  16  147.79   15.20
   6   0 -16  142.59   15.30
  -6   0 -16  156.98   17.80
   6   0  16  141.49   14.50
  -6   0 -16  127.69   14.50
   7   0 -16  172.68   16.70
  -7   0 -16  174.88   19.30
  -7   0 -16  181.48   16.60
  -8   0 -16   72.69   15.20
   0   0 -17    3.10    5.10
   0   0  17    6.60    6.00
  -1   0 -17   -3.00    4.20
  -1   0  17    0.10    5.10
   1   0  17    1.40    5.00
   1   0 -17   -2.80    4.10
  -2   0  17    1.00    5.00
   2   0 -17    2.40    5.40
   2   0  17   -3.30    4.60
  -2   0 -17    1.00    4.60
  -3   0  17    2.40    5.00
   3   0 -17   -2.10    3.90
   3   0  17   -4.70    4.30
  -3   0 -17   -3.70    3.90
   4   0  17    5.30    5.40
  -4   0  17    4.60    5.40
   4   0 -17   -4.80    4.40
  -4   0 -17    3.70    5.30
   5   0  17    1.40    5.70
  -5   0  17    0.40    4.20
  -5   0 -17    0.10    5.00
   5   0 -17   -1.80    4.30
  -6   0  17    8.40    5.80
  -6   0 -17   -3.30    5.10
   6   0  17   -5.80    4.50
   6   0 -17    0.00    4.40
   7   0 -17   -1.50    4.10
  -7   0 -17    2.40    5.00
   0   0 -18   19.40    8.10
   0   0  18    7.20    7.00
  -1   0  18  178.28   17.40
   1   0 -18  164.88   16.90
  -1   0 -18  162.08   17.10
   1   0  18  161.48   17.00
   2   0 -18   91.29   13.10
  -2   0 -18   96.79   13.80
   2   0  18   88.69   12.90
  -2   0  18   93.19   12.90
  -3   0  18   47.50   10.60
   3   0  18   53.19   11.30
  -3   0 -18   58.79   11.40
   3   0 -18   53.69   11.20
  -4   0 -18   31.20    9.20
  -4   0  18   26.90    8.60
   4   0 -18   12.40    6.90
   4   0  18   15.80    8.30
  -5   0  18   25.70    8.40
  -5   0 -18   24.50    8.70
   5   0  18   38.00    9.90
   5   0 -18   28.20    8.80
  -6   0  18    3.60    5.50
  -6   0 -18   21.00    8.30
   6   0  18    7.00    7.20
   6   0 -18    5.40    6.00
  -7   0 -18    0.30    5.60
   7   0 -18    1.10    5.90
   0   0  19    6.90    6.30
   0   0 -19    8.80    6.50
   1   0 -19   -4.60    4.80
   1   0  19    5.50    5.90
  -1   0  19   -1.10    5.20
  -1   0 -19   -0.10    5.50
   2   0 -19   -5.00    4.50
   2   0  19    4.70    6.20
  -2   0  19    6.30    6.10
  -2   0 -19   -2.70    5.10
  -3   0 -19    5.60    6.20
   3   0  19   -3.40    4.90
   3   0 -19    6.20    6.30
  -3   0  19    4.80    5.90
  -4   0  19   -4.10    4.90
  -4   0 -19    2.80    5.60
   4   0 -19   -0.10    5.60
   4   0  19   -0.60    5.80
   5   0  19   -4.10    5.70
  -5   0  19   -4.50    5.30
   5   0 -19   -3.20    5.20
  -5   0 -19   -2.70    5.40
   6   0  19   -0.30    7.00
  -6   0 -19    2.30    6.00
   6   0 -19   -4.10    5.80
   0   0  20 1302.57   69.39
   0   0 -20 1315.07   69.69
   1   0  20  250.37   22.90
  -1   0  20  275.67   23.80
  -1   0 -20  247.18   23.10
   1   0 -20  262.47   23.60
   2   0  20   -5.10    6.30
  -2   0  20   13.30    7.80
  -2   0 -20    5.40    6.90
   3   0  20   10.60    8.00
  -3   0  20    2.30    5.80
   3   0 -20   13.30    8.20
  -3   0 -20   -0.70    5.50
   4   0  20   -2.50    7.10
  -4   0  20    4.40    6.60
  -4   0 -20   12.70    7.70
   4   0 -20   11.90    7.40
   0   0  21    6.10    7.10
   0   0 -21    1.20    6.50
   1   0  21    3.30    7.30
  -1   0 -21    5.20    7.40
  -1   0  21   -1.30    5.70
   1   0 -21    0.30    6.40
   0   1   0   -0.60    0.60
   1   1   0  113.09    6.10
  -1   1   0  109.89    5.70
  -1  -1   0  110.59    5.70
   1   1   0  117.09    5.50
  -2  -1   0   50.59    4.20
   2  -1   0   55.39    4.20
  -2   1   0   53.09    4.30
   2   1   0   53.59    3.10
   2   1   0   54.29    4.20
  -3   1   0   90.59    6.90
   3   1   0  103.19    7.00
   3  -1   0  110.69    7.10
   3   1   0  101.19    5.10
  -3  -1   0  101.79    7.10
  -4  -1   0  179.38   11.40
   4   1   0  189.78    8.60
   4   1   0  187.28   11.20
  -4   1   0  176.08   11.30
   4  -1   0  193.78   11.30
  -5   1   0   30.50    5.10
   5   1   0   26.50    2.00
   5   1   0   24.50    4.50
   5  -1   0   20.40    4.20
  -5  -1   0   26.50    4.80
  -6   1   0   74.69    7.60
  -6  -1   0   73.19    7.50
   6  -1   0   56.69    6.60
   6   1   0   52.79    6.50
  -7  -1   0   97.69    9.70
   7  -1   0  117.49   10.00
   7   1   0  121.09   10.20
  -7   1   0  122.09   10.50
   8   1   0   29.30    6.10
  -8  -1   0   18.70    5.30
  -8   1   0   22.70    5.70
   8  -1   0   29.30    6.30
   9   1   0    0.90    3.10
  -9  -1   0   -1.30    2.90
  -9   1   0   -3.90    2.30
   9  -1   0    0.30    3.00
  10   1   0  467.55   28.20
  10  -1   0  421.66   27.60
 -10   1   0  480.75   29.10
 -10  -1   0  497.45   29.30
  11   1   0   -0.20    4.00
 -11  -1   0    2.50    4.50
  11  -1   0    2.00    4.10
 -11   1   0    6.70    5.10
 -12   1   0   -1.20    4.70
  12   1   0    2.50    4.50
  12  -1   0   12.20    5.70
 -12  -1   0   19.40    7.30
  13   1   0    0.30    4.90
 -13   1   0    2.00    4.90
  13  -1   0    0.30    4.70
 -13  -1   0    5.20    6.00
  14   1   0   11.40    6.90
 -14   1   0   13.50    7.90
 -14  -1   0   15.20    7.80
  14  -1   0    4.30    5.60
   0   1   1    0.50    0.80
   0  -1  -1   -0.20    0.70
   0  -1   1   -0.20    0.70
   0   1  -1   -0.40    0.70
  -1   1  -1   22.00    2.30
   1   1   1   21.20    2.10
   1  -1  -1   27.30    2.20
  -1  -1   1   24.30    2.60
   1  -1   1   21.70    2.50
   1   1  -1   21.80    2.20
  -1   1   1   20.70    2.50
  -1  -1  -1   23.80    2.60
  -2   1  -1   17.50    2.70
  -2  -1   1   15.30    2.70
   2  -1  -1   21.50    2.60
  -2  -1   1   20.50    2.70
  -2   1  -1   14.60    1.60
   2   1   1   17.30    2.00
   2   1   1   16.90    2.50
  -2   1   1   14.80    1.70
   2   1  -1   14.70    2.60
  -2  -1  -1   15.90    2.70
   2   1  -1   12.70    1.80
  -2   1   1   15.40    2.70
   2  -1   1   14.30    2.60
  -3   1  -1    7.60    1.20
   3   1   1    7.20    2.40
   3  -1  -1    3.80    2.20
  -3  -1   1    7.60    2.50
   3   1   1    8.80    1.60
  -3   1  -1    9.90    2.70
   3   1  -1    7.50    2.60
   3   1  -1    9.30    1.50
  -3   1   1    8.00    1.30
  -3   1   1   10.30    2.70
   3  -1   1    5.90    2.50
  -3  -1  -1    5.80    2.50
  -4  -1   1   -0.60    2.00
  -4   1  -1    1.30    2.20
   4  -1  -1   -0.60    1.90
   4   1   1    1.70    2.30
   4   1   1    0.10    1.00
  -4   1   1    0.30    0.80
  -4  -1  -1   -0.40    2.20
   4   1  -1    2.30    2.30
   4  -1   1   -0.70    2.10
  -4   1   1    0.50    2.20
   4   1  -1    1.70    1.00
   5   1   1   49.30    3.00
  -5   1  -1   36.60    5.40
   5  -1  -1   44.90    5.60
  -5  -1   1   42.30    5.50
   5   1   1   47.10    5.60
   5  -1   1   50.29    5.80
  -5   1   1   50.29    5.90
   5   1  -1   51.29    5.80
   5   1  -1   46.20    3.10
  -5  -1  -1   55.49    6.20
   6  -1  -1   -0.50    2.10
  -6  -1   1    2.20    2.80
  -6   1  -1    1.10    2.40
   6   1   1    1.00    2.50
   6  -1   1    1.50    2.50
   6   1  -1    7.00    3.30
  -6  -1  -1    5.60    3.20
  -6   1   1    4.20    2.80
   6   1  -1    3.60    1.00
  -7   1  -1   28.30    5.80
  -7  -1   1   20.60    5.00
   7  -1  -1   20.00    4.80
   7   1   1   18.40    4.80
  -7   1   1   15.90    4.70
   7   1  -1   24.40    5.50
  -7  -1  -1   28.00    5.80
   7  -1   1   21.40    5.00
   8  -1  -1  137.49   11.20
   8   1   1  103.39   10.20
  -8  -1   1  102.09   10.40
  -8   1  -1   95.69   10.30
  -8  -1  -1  126.79   11.30
   8  -1   1   99.09   10.10
   8   1  -1  117.59   10.60
  -8   1   1  118.29   11.10
   9  -1  -1   11.30    4.90
   9   1   1    5.70    4.10
  -9  -1   1    9.30    4.80
  -9   1  -1   -2.40    2.80
   9   1  -1    6.20    3.90
   9  -1   1    1.80    3.20
  -9   1   1   16.60    5.50
  -9  -1  -1    5.30    4.20
 -10  -1   1   -1.40    3.70
  10   1   1   -1.10    3.20
  10  -1  -1    5.10    4.20
 -10   1  -1    2.90    4.00
 -10  -1  -1    2.20    3.70
 -10   1   1   -0.40    3.50
  10  -1   1    1.70    3.80
  10   1  -1    4.30    3.80
  11   1   1   20.30    6.60
 -11   1  -1   10.30    5.50
  11  -1  -1   17.60    6.60
 -11  -1   1   10.80    6.00
 -11  -1  -1   12.70    6.00
  11  -1   1   22.70    7.00
 -11   1   1   12.80    6.00
  11   1  -1   21.40    7.40
 -12   1  -1    2.50    4.70
 -12  -1   1    1.30    4.60
  12   1   1   -0.40    4.30
  12  -1  -1    4.70    4.50
 -12  -1  -1    3.50    4.60
  12   1  -1    5.50    5.50
 -12   1   1    2.10    5.00
  12  -1   1    5.70    4.80
  13   1   1    6.70    5.60
 -13   1  -1   -3.00    4.90
 -13  -1   1    4.40    5.60
  13  -1  -1    2.00    5.20
  13  -1   1    1.50    5.30
  13   1  -1    2.30    5.30
 -13  -1  -1    3.90    5.50
 -13   1   1    3.80    5.50
 -14   1  -1   -0.70    4.60
  14   1   1   -2.80    5.20
 -14  -1   1   -7.20    4.70
  14  -1  -1   -0.30    5.80
  14  -1   1    0.80    6.00
  14   1  -1    3.30    6.20
 -14  -1  -1    2.30    5.80
 -14   1   1    6.80    6.40
   0  -1   2    0.10    1.20
   0   1   2   -0.40    1.20
   0  -1   2   -0.90    1.00
   0  -1  -2    0.00    1.10
   0   1  -2   -1.90    1.00
   1   1   2 1328.17   55.39
   1  -1  -2 1300.77   54.79
  -1  -1   2 1299.77   55.49
   1  -1  -2 1329.67   55.59
   1   1   2 1279.37   54.69
  -1  -1   2 1306.87   54.79
  -1   1  -2 1312.37   54.99
   1   1  -2 1337.17   55.39
  -1  -1  -2 1280.87   55.59
  -1   1   2 1301.17   55.59
   1  -1   2 1315.37   55.59
   1  -1   2 1297.67   55.19
   2   1   2  173.58    9.00
  -2   1  -2  193.28    9.70
  -2   1  -2  180.48    8.90
   2  -1  -2  189.48    9.50
  -2   1   2  180.08    8.90
   2   1  -2  178.28    9.70
   2  -1   2  166.88    9.60
  -2   1   2  191.68   10.10
  -2  -1  -2  167.88    9.80
   2  -1   2  178.38    8.80
   2   1  -2  179.88    9.00
  -3  -1   2    1.50    2.20
   3   1   2    2.10    1.40
  -3  -1   2    0.50    2.10
   3  -1  -2    1.50    2.00
   3   1   2    2.60    2.10
  -3   1  -2    0.70    2.00
  -3   1  -2    2.20    1.30
  -3   1   2    3.20    1.40
   3  -1   2    1.50    2.10
  -3   1   2    1.30    2.30
  -3  -1  -2    2.00    2.20
   3   1  -2    1.10    1.40
   3   1  -2    0.10    1.90
   4   1   2    3.70    2.40
  -4   1  -2    0.40    1.10
   4  -1  -2    1.00    2.10
  -4   1  -2    1.40    2.40
   4   1   2    0.50    1.20
  -4  -1   2    1.30    2.20
   4   1  -2   -0.90    1.10
  -4   1   2   -2.10    2.00
   4   1  -2   -0.70    1.90
  -4   1   2    0.60    1.10
  -4  -1  -2    0.20    2.20
   4  -1   2    1.60    2.30
   5  -1  -2  478.95   24.50
   5  -1  -2  491.05   21.30
  -5   1  -2  497.65   25.10
  -5  -1   2  453.15   24.50
   5   1   2  478.85   21.50
  -5   1  -2  485.05   21.10
   5   1   2  520.75   24.80
  -5   1   2  497.05   21.20
   5  -1   2  524.15   25.10
  -5  -1  -2  484.35   25.10
  -5   1   2  450.25   24.70
   5   1  -2  477.75   21.60
   5   1  -2  487.75   24.80
   6  -1  -2  415.36   22.30
   6   1   2  378.56   21.70
  -6   1  -2  406.16   17.60
  -6   1  -2  405.66   22.50
  -6  -1   2  390.26   22.10
   6  -1  -2  394.06   17.70
   6   1   2  398.96   18.00
   6  -1   2  425.06   22.50
   6   1  -2  412.06   18.20
   6   1  -2  439.56   22.80
  -6   1   2  415.66   22.60
  -6  -1  -2  403.96   22.60
  -7   1  -2   31.50    6.20
   7   1   2   21.90    5.20
   7  -1  -2   31.90    6.00
  -7  -1   2   28.40    5.90
  -7  -1  -2   28.70    6.20
   7   1  -2   34.30    6.30
  -7   1   2   43.80    7.20
  -7  -1  -2   28.50    2.20
   7  -1   2   48.30    6.50
   8   1   2  141.59   12.30
   8  -1  -2  160.68   12.80
  -8   1  -2  157.98   13.10
  -8  -1   2  145.09   12.60
   8  -1   2  171.68   13.30
   8   1  -2  159.68   12.80
  -8  -1  -2  156.68   13.20
  -8   1   2  158.48   13.00
  -9   1  -2    1.90    3.50
   9  -1  -2    2.60    3.40
   9   1   2   -1.00    2.50
  -9  -1   2    3.30    3.90
   9   1  -2   -0.90    3.10
  -9   1   2    0.20    3.60
   9  -1   2    4.70    4.20
  -9  -1  -2   -0.40    3.60
  10   1   2   17.90    6.00
  10  -1  -2    5.30    4.40
 -10  -1   2   10.60    5.50
 -10   1  -2   20.70    6.70
 -10   1   2    8.70    5.40
  10  -1   2   10.10    4.90
  10   1  -2   23.60    6.30
 -10  -1  -2    8.30    5.00
 -11  -1   2    6.40    4.60
  11  -1  -2    4.40    4.60
  11   1   2   -0.90    3.40
 -11   1  -2    7.60    5.00
 -11  -1  -2    1.90    4.00
 -11   1   2    2.20    4.50
  11  -1   2   -1.60    3.50
  11   1  -2    2.80    4.20
 -12  -1   2  101.89   12.90
  12   1   2   83.89   11.70
  12  -1  -2  115.99   13.20
 -12   1  -2   84.29   12.30
  12  -1   2   84.39   12.10
  12   1  -2   98.19   12.90
 -12   1   2   92.59   12.60
 -12  -1  -2   78.39   12.10
 -13   1  -2   54.19   11.90
  13  -1  -2   75.49   12.80
 -13  -1   2   54.39   11.70
  13   1   2   43.00   10.00
  13   1  -2   62.99   12.20
 -13  -1  -2   65.99   12.40
  13  -1   2   61.29   12.00
 -13   1   2   71.69   13.30
 -14  -1   2   -4.40    5.90
 -14   1  -2    0.00    5.60
  14  -1  -2    2.30    5.50
  14   1   2   -3.00    5.00
  14   1  -2    7.10    6.20
 -14   1   2    2.60    7.40
 -14  -1  -2    4.00    6.40
  14  -1   2    0.30    5.60
   0  -1   3   -1.30    1.60
   0  -1   3    0.60    1.60
   0   1  -3    1.50    1.70
   0   1   3    0.50    1.70
   0  -1  -3   -0.80    1.40
   0   1  -3   -0.50    1.00
   0   1   3   -1.00    0.90
   1  -1  -3    5.20    2.10
   1   1   3    4.30    1.60
  -1  -1   3    2.80    2.00
  -1  -1   3    3.30    2.10
  -1   1  -3    2.10    1.50
  -1  -1   3    3.00    1.60
   1   1   3   -0.70    1.70
  -1   1  -3    3.00    2.10
   1   1  -3    4.20    1.50
  -1   1   3    2.60    2.00
  -1  -1  -3    5.30    2.20
  -1   1   3    3.60    1.60
   1   1  -3    3.40    2.00
   1  -1   3    2.90    2.30
   1  -1   3    2.20    1.90
  -1   1   3    4.40    2.10
   2   1   3  517.45   23.50
  -2  -1   3  518.45   24.10
   2  -1  -3  525.45   23.50
  -2   1  -3  531.75   23.80
   2  -1   3  500.25   23.30
   2  -1   3  526.75   24.10
   2   1  -3  529.95   23.60
  -2  -1  -3  537.65   24.40
  -2   1   3  483.25   24.10
  -3   1  -3   43.50    4.60
   3  -1  -3   51.89    4.70
   3   1   3   46.90    4.00
  -3   1  -3   44.40    3.90
   3   1   3   42.10    4.50
  -3  -1   3   50.69    4.80
   3   1  -3   42.70    3.90
   3  -1   3   51.19    4.00
   3   1  -3   57.49    5.20
  -3   1   3   44.10    3.90
  -3   1   3   46.60    5.10
   3  -1   3   55.09    5.20
  -3  -1  -3   36.90    4.80
   4   1   3  337.77   15.80
  -4   1  -3  328.57   15.60
  -4   1  -3  327.97   17.70
  -4  -1   3  325.17   17.40
  -4  -1   3  335.67   18.00
   4  -1  -3  318.07   17.30
   4   1   3  328.17   17.20
   4   1  -3  336.57   15.90
  -4   1   3  336.07   15.70
  -4   1   3  333.47   18.00
  -4  -1  -3  338.27   18.10
   4   1  -3  323.57   17.60
   4  -1   3  323.47   17.60
   4  -1   3  326.97   15.60
  -5   1  -3  142.39   10.10
  -5   1  -3  132.29    7.20
   5  -1  -3  132.79    7.20
   5   1   3  123.59    7.30
  -5  -1   3  116.99    9.30
   5  -1  -3  150.08   10.00
   5   1   3  112.29    9.00
  -5   1   3  138.39    7.40
  -5  -1  -3  120.69    9.70
  -5   1   3  125.89    9.80
   5   1  -3  126.89    7.50
   5  -1   3  120.19    9.40
   5   1  -3  129.29    9.60
   6   1   3   42.40    5.70
   6   1   3   36.90    3.40
  -6   1  -3   33.40    6.00
  -6   1  -3   38.50    3.10
   6  -1  -3   38.10    3.30
   6  -1  -3   29.30    5.50
  -6  -1   3   38.10    5.60
   6   1  -3   44.10    6.00
  -6   1   3   31.40    5.90
   6   1  -3   34.70    3.40
  -6  -1  -3   42.30    6.90
   6  -1   3   33.90    5.90
  -6   1   3   36.20    3.20
  -7   1  -3   50.89    7.00
  -7  -1   3   47.90    6.80
  -7   1  -3   54.09    3.50
   7   1   3   43.50    6.40
   7  -1  -3   51.09    6.70
  -7   1   3   65.19    7.70
   7  -1   3   47.90    7.90
   7   1  -3   62.39    7.40
  -7  -1  -3   46.60    7.00
  -7  -1  -3   56.69    3.90
  -8  -1   3   10.70    4.20
  -8   1  -3    8.90    4.00
   8   1   3   11.70    4.20
   8  -1  -3   12.20    4.50
   8  -1   3   11.30    4.90
   8   1  -3   13.40    4.80
  -8   1   3   13.50    5.00
  -8  -1  -3    8.60    4.10
   9  -1  -3    0.20    3.10
   9   1   3    5.40    3.80
  -9   1  -3    2.60    3.70
  -9  -1   3   -0.10    3.00
   9   1  -3    7.10    3.90
  -9  -1  -3    2.00    3.60
  -9   1   3   -2.90    2.40
   9  -1   3   -1.70    2.60
  10   1   3   60.69    8.90
  10  -1  -3   56.29   10.10
 -10  -1   3   59.49   10.00
 -10   1  -3   46.50    9.60
  10   1  -3   49.10    9.20
 -10   1   3   52.09    9.60
  10  -1   3   62.79    9.10
 -10  -1  -3   55.19    9.90
  11   1   3   14.80    6.30
  11  -1  -3    9.70    5.10
 -11  -1   3    1.50    4.60
 -11   1  -3    2.20    4.70
 -11  -1  -3   11.20    5.90
  11  -1   3    7.00    4.80
  11   1  -3    4.10    4.80
 -11   1   3   -0.50    4.30
 -12  -1   3   34.40    9.00
 -12   1  -3    6.80    6.30
  12   1   3   10.40    5.80
  12  -1  -3   14.70    6.70
  12  -1   3   24.10    7.40
  12   1  -3   13.20    6.40
 -12  -1  -3   17.90    7.00
 -12   1   3   16.10    7.60
  13  -1  -3    4.20    5.10
 -13  -1   3    8.20    6.00
  13   1   3   -2.20    4.80
 -13   1  -3    8.00    6.40
 -13  -1  -3    3.80    5.60
  13  -1   3   -1.70    4.90
  13   1  -3   -3.80    4.70
 -13   1   3    5.20    5.70
  14   1   3    1.80    5.60
 -14  -1   3    6.40    7.10
 -14   1  -3    0.10    6.40
  14  -1  -3    8.20    7.00
  14   1  -3    3.60    6.00
 -14  -1  -3    1.40    6.20
 -14   1   3   -4.70    5.00
  14  -1   3   -2.30    5.10
   0  -1  -4    0.50    2.00
   0   1  -4   -3.40    1.70
   0  -1   4   -0.60    1.70
   0   1   4   -2.10    1.50
   0  -1   4   -2.60    1.90
   0   1  -4   -1.70    1.30
   0   1   4   -0.20    1.40
  -1  -1   4  242.38   12.40
  -1   1  -4  217.78   11.50
  -1  -1   4  237.28   12.30
  -1  -1   4  222.58   11.40
   1   1   4  235.28   11.30
   1   1   4  242.88   12.50
   1  -1  -4  226.78   12.20
  -1   1  -4  236.98   12.40
   1   1  -4  228.58   11.30
   1   1  -4  242.28   12.40
   1  -1   4  216.48   12.20
  -1   1   4  232.48   12.30
   1  -1   4  231.58   12.20
  -1  -1  -4  237.48   12.50
  -2   1  -4 1982.70   84.59
   2   1   4 1974.10   84.79
  -2  -1   4 1990.10   85.09
   2   1   4 1933.21   87.39
   2  -1  -4 1965.50   84.29
  -2  -1   4 1998.10   84.69
   2  -1  -4 1962.20   85.09
  -2   1   4 2014.30   85.19
  -2   1   4 2032.80   85.09
  -2  -1  -4 2005.80   85.39
   2  -1   4 2042.40   84.79
   2  -1   4 1975.20   84.99
   2   1  -4 2012.80   84.79
  -3  -1   4  600.14   28.70
  -3   1  -4  602.94   28.40
  -3   1  -4  587.44   27.50
   3   1   4  587.04   27.60
   3  -1  -4  613.64   28.10
   3  -1   4  581.54   28.40
  -3   1   4  647.24   28.40
   3   1  -4  590.64   27.70
   3  -1   4  600.84   27.50
   3   1  -4  622.94   28.60
  -3   1   4  609.54   28.80
  -3  -1  -4  610.14   28.90
   4  -1  -4  375.16   19.60
  -4  -1   4  389.36   20.30
   4   1   4  361.26   19.40
  -4   1  -4  390.76   20.00
   4   1   4  382.76   18.60
  -4   1  -4  389.76   18.40
  -4  -1   4  387.86   19.90
  -4   1   4  387.76   20.30
   4  -1   4  389.66   18.40
  -4   1   4  386.56   18.50
   4  -1   4  399.06   20.20
  -4  -1  -4  386.76   20.40
   4   1  -4  372.66   18.60
   4   1  -4  374.26   20.00
  -5  -1   4    2.30    2.80
  -5   1  -4   14.90    3.90
   5   1   4    3.70    2.70
   5  -1  -4    8.80    2.20
   5  -1  -4   11.50    3.50
  -5   1  -4    4.60    1.80
  -5  -1   4    1.00    2.70
   5   1   4    8.20    2.30
  -5  -1  -4    8.40    3.40
   5   1  -4   10.40    3.50
  -5   1   4    4.90    2.10
   5  -1   4    7.90    3.30
  -5   1   4    7.30    3.30
   5   1  -4    4.10    1.90
   5  -1   4    9.10    2.30
  -6   1  -4   69.79    5.10
   6   1   4   75.39    7.30
   6  -1  -4   57.39    6.80
  -6   1  -4   51.49    7.00
   6   1   4   69.69    5.30
   6  -1  -4   64.39    5.10
  -6  -1   4   82.89    7.90
  -6   1   4   76.99    7.90
   6   1  -4   70.99    5.50
  -6  -1  -4   77.99    7.90
   6   1  -4   67.89    7.60
   6  -1   4   69.19    7.50
  -6   1   4   70.69    5.20
  -7   1  -4  214.38   10.90
  -7   1  -4  181.78   14.50
   7   1   4  203.78   14.30
   7  -1  -4  227.28   14.90
  -7  -1   4  208.98   14.80
  -7   1   4  185.08   14.50
   7  -1   4  190.28   14.40
   7   1  -4  219.88   11.50
   7   1  -4  222.28   15.00
  -7  -1  -4  253.57   16.10
  -8   1  -4  328.77   20.70
  -8  -1   4  343.87   20.80
   8   1   4  335.47   20.20
   8  -1  -4  313.87   19.90
  -8  -1  -4  277.17   20.00
   8   1  -4  301.97   20.00
   8  -1   4  340.57   20.80
  -8   1   4  290.37   20.10
  -9  -1   4    0.70    3.40
   9   1   4    3.90    3.80
   9  -1  -4    0.90    3.00
  -9   1  -4    0.70    3.40
   9   1  -4   -0.90    3.00
   9  -1   4    1.60    3.70
  -9   1   4    2.10    3.30
  -9  -1  -4    3.40    3.80
  10   1   4   80.09   10.40
 -10   1  -4   75.79   10.30
  10  -1  -4   63.09   10.30
 -10  -1   4   82.89   10.70
 -10  -1  -4   64.09   10.90
 -10   1   4   59.09   10.30
  10  -1   4   60.39   10.60
  10   1  -4   62.29    9.30
 -11  -1   4  181.28   16.90
  11   1   4  227.18   18.30
  11  -1  -4  222.78   17.60
 -11   1  -4  231.78   18.70
  11   1  -4  147.89   15.70
 -11  -1  -4  182.58   17.20
 -11   1   4  221.28   18.40
  11  -1   4  188.68   17.10
  12   1   4    2.60    4.60
  12  -1  -4   11.10    6.60
 -12   1  -4   11.40    6.90
 -12  -1   4    1.00    4.70
 -12  -1  -4    9.80    6.00
 -12   1   4    8.40    5.70
  12   1  -4    9.60    5.90
  12  -1   4    1.40    4.80
  13  -1  -4   -2.30    4.60
  13   1   4    0.80    4.90
 -13   1  -4    2.20    5.40
 -13  -1   4   -1.10    4.50
  13  -1   4    8.80    6.20
 -13  -1  -4    3.20    6.10
 -13   1   4    9.60    6.30
  13   1  -4    1.40    5.30
  14  -1  -4  127.19   15.60
 -14   1  -4  101.59   15.30
  14   1   4  120.29   15.60
 -14  -1   4  110.99   15.20
 -14   1   4   82.79   15.30
  14  -1   4   74.29   14.10
  14   1  -4  104.19   14.60
 -14  -1  -4  100.99   15.20
   0   1  -5   -0.90    1.90
   0   1   5    1.60    1.50
   0  -1   5   -0.70    1.80
   0   1   5   -2.70    1.90
   0   1  -5   -2.50    1.20
   0  -1  -5    0.50    2.00
   0  -1   5    1.80    2.20
  -1  -1   5  987.00   43.00
   1  -1  -5  863.31   42.70
  -1   1  -5  950.60   42.10
  -1  -1   5  975.80   43.20
   1   1   5  963.70   43.20
  -1   1  -5  993.70   43.20
   1   1   5  984.50   41.90
  -1   1   5  969.30   43.20
   1   1  -5  969.90   42.00
  -1  -1  -5  981.80   43.20
   1  -1   5  986.80   43.30
   1   1  -5  950.20   43.10
   1  -1   5  958.10   43.00
  -1   1   5  945.11   41.80
   2  -1  -5  916.01   41.20
  -2  -1   5  939.51   41.30
  -2   1  -5  935.41   40.70
  -2  -1   5  885.61   40.90
   2  -1  -5  927.51   40.30
  -2   1  -5  942.71   41.10
   2   1   5  878.31   41.00
   2   1   5  880.11   40.10
   2  -1   5  918.01   41.10
  -2   1   5  903.41   41.30
   2  -1   5  895.91   41.00
  -2  -1  -5  926.11   41.50
   2   1  -5  920.41   41.10
   2   1  -5  957.60   40.50
  -2   1   5  880.41   40.90
  -3   1  -5    3.00    2.20
  -3  -1   5    4.60    2.60
   3   1   5    3.20    2.20
   3  -1  -5   -0.30    1.50
  -3   1   5   -0.50    1.90
   3   1  -5   -1.70    1.80
  -3  -1  -5    1.80    2.10
  -3   1   5   -0.40    1.80
   3  -1   5   -0.80    1.50
   3  -1   5   -2.30    1.70
  -4  -1   5    2.50    2.00
  -4   1  -5    8.60    3.00
  -4  -1   5    5.80    2.50
  -4   1  -5    4.30    2.10
   4  -1  -5    0.60    1.90
   4   1   5    4.70    2.30
   4   1   5    9.30    2.90
  -4  -1   5    9.20    3.40
   4   1  -5    5.90    2.80
  -4   1   5    3.40    2.80
   4  -1   5    6.20    3.00
   4   1  -5    6.50    2.30
  -4  -1  -5    2.50    2.70
   4  -1   5    5.60    2.50
  -4   1   5    4.40    2.30
   5  -1  -5   50.79    5.00
   5  -1  -5   52.59    6.10
  -5  -1   5   55.39    6.60
   5   1   5   53.89    5.10
  -5   1  -5   56.99    5.20
   5   1   5   58.89    6.40
  -5  -1   5   53.99    6.20
  -5   1  -5   56.69    6.40
  -5  -1  -5   57.09    6.70
   5  -1   5   57.19    6.60
   5   1  -5   58.59    5.30
   5  -1   5   60.89    5.20
   5   1  -5   58.99    6.50
  -5   1   5   58.49    5.40
  -5   1   5   72.49    7.10
  -6   1  -5   27.10    5.60
  -6   1  -5   21.70    3.60
   6   1   5   22.50    4.90
   6   1   5   25.70    3.90
   6  -1  -5   22.60    5.00
   6  -1  -5   24.00    3.50
  -6  -1   5   23.80    5.10
  -6   1   5   25.30    3.80
   6   1  -5   24.30    3.90
   6   1  -5   20.30    4.90
   6  -1   5   14.70    4.50
  -6   1   5   19.50    5.00
  -6  -1  -5   16.40    4.80
  -7   1  -5   -2.10    2.50
   7  -1  -5   -0.50    1.80
   7   1   5   -2.10    2.50
  -7  -1   5   -1.00    2.40
   7   1   5   -0.40    1.60
   7  -1  -5    4.30    3.10
  -7   1  -5    2.00    1.70
   7   1  -5    4.40    3.20
   7  -1   5    1.30    2.90
  -7   1   5   -1.40    1.70
  -7   1   5    0.40    2.90
  -7  -1  -5    2.80    3.10
   7   1  -5   -0.40    1.70
   8  -1  -5   26.70    6.00
  -8  -1   5   17.00    5.20
  -8   1  -5   20.90    5.90
   8   1   5   12.40    4.80
  -8  -1  -5   14.20    5.10
   8  -1   5    6.50    3.90
  -8   1   5   19.30    5.50
   8   1  -5   14.60    4.80
   9   1   5    2.00    3.40
  -9   1  -5    4.30    3.90
  -9  -1   5   -0.40    3.30
   9  -1  -5    0.70    3.20
   9  -1   5    7.90    4.60
  -9  -1  -5   -2.40    3.00
   9   1  -5    8.70    4.30
  -9   1   5   -0.90    3.10
  10  -1  -5   20.40    6.30
 -10  -1   5   24.30    7.30
  10   1   5   15.90    5.60
 -10   1  -5   11.60    5.70
  10   1  -5   21.40    6.70
  10  -1   5    6.00    4.70
 -10   1   5    7.60    5.30
 -10  -1  -5   12.90    5.80
  11  -1  -5    6.40    5.00
  11   1   5   16.70    6.60
 -11   1  -5   10.60    5.90
 -11  -1   5    1.90    4.10
  11   1  -5   19.80    6.70
 -11  -1  -5   10.70    6.00
  11  -1   5    4.40    5.60
 -11   1   5    0.10    4.60
  12   1   5    5.00    5.20
 -12  -1   5    8.20    5.50
 -12   1  -5    1.20    4.90
  12  -1  -5    9.30    5.80
 -12   1   5   -0.10    4.80
  12   1  -5    2.20    4.80
 -12  -1  -5    9.90    6.20
  12  -1   5   -1.10    4.30
 -13  -1   5   -1.80    4.50
 -13   1  -5   -4.40    4.20
  13  -1  -5    6.30    5.80
  13   1   5    3.20    5.50
 -13   1   5   -4.40    4.90
 -13  -1  -5   -7.20    4.30
  13  -1   5   -1.10    5.20
  13   1  -5    2.30    5.40
 -14  -1   5   12.50    7.30
 -14   1  -5    6.90    7.40
  14   1   5   -0.90    4.90
  14  -1  -5   -0.30    6.20
  14   1  -5   13.50    8.00
 -14   1   5    4.30    6.50
 -14  -1  -5    3.80    6.80
  14  -1   5    5.50    6.40
   0   1   6   -2.60    1.90
   0   1  -6   -1.00    2.00
   0   1  -6   -0.70    1.50
   0  -1   6   -1.10    2.00
   0  -1   6   -2.30    1.90
   0  -1  -6   -0.60    2.20
   0   1   6   -0.60    1.60
   1   1   6  471.05   24.40
  -1   1  -6  491.65   24.40
   1  -1  -6  470.35   24.00
   1   1   6  543.15   23.40
  -1   1  -6  485.25   23.30
  -1  -1   6  499.15   24.60
  -1  -1   6  509.35   24.20
  -1   1   6  511.45   24.60
   1   1  -6  488.05   24.50
   1   1  -6  508.35   23.30
  -1  -1  -6  502.85   24.40
   1  -1   6  485.35   24.40
   1  -1   6  499.95   24.50
  -1   1   6  488.75   22.90
   2  -1  -6  769.32   34.70
  -2  -1   6  757.62   34.50
  -2  -1   6  706.93   34.40
  -2   1  -6  710.93   33.80
  -2   1  -6  773.52   34.70
   2   1   6  707.33   34.50
   2   1   6  737.93   33.50
  -2  -1   6  736.23   33.80
  -2   1   6  731.43   34.60
   2   1  -6  766.02   33.70
   2  -1   6  748.43   34.60
   2  -1   6  793.32   34.70
  -2   1   6  724.63   34.60
  -2  -1  -6  740.33   34.70
  -2   1   6  720.93   33.90
   2   1  -6  746.93   34.70
   3  -1  -6   85.89    7.40
  -3  -1   6   89.89    7.80
   3  -1  -6   83.69    6.90
  -3   1  -6   99.79    7.60
  -3  -1   6   94.69    7.30
  -3   1  -6   99.39    7.60
   3   1   6   88.69    7.50
  -3   1   6   94.69    7.60
   3   1  -6   89.29    7.30
   3  -1   6   99.59    7.50
  -3  -1  -6   93.19    7.90
  -3   1   6  112.09    8.50
   3  -1   6  100.89    7.80
  -4  -1   6    7.50    2.80
  -4   1  -6    7.60    2.90
   4   1   6    3.00    4.00
   4   1   6    2.40    2.00
  -4  -1   6    7.20    3.30
   4  -1  -6    0.70    1.70
  -4   1   6    4.50    2.50
  -4   1   6    2.90    2.80
   4   1  -6    6.60    2.60
   4  -1   6    4.30    2.80
   4  -1   6    6.90    2.70
  -4  -1  -6    5.30    2.90
   4   1  -6    3.40    2.50
   5   1   6  826.42   39.30
  -5  -1   6  775.72   39.80
  -5  -1   6  802.12   39.40
   5  -1  -6  838.52   38.20
   5  -1  -6  814.12   39.30
   5   1   6  808.62   38.00
  -5   1  -6  850.21   38.10
  -5   1  -6  845.22   40.00
  -5  -1  -6  833.02   40.40
   5  -1   6  855.81   38.10
  -5   1   6  808.42   40.20
   5   1  -6  834.32   39.80
  -5   1   6  853.21   38.30
   5   1  -6  832.02   38.40
   5  -1   6  858.61   40.20
   6   1   6  305.37   18.60
   6   1   6  333.47   17.10
  -6  -1   6  309.77   18.90
  -6  -1   6  297.67   19.20
   6  -1  -6  347.17   19.30
  -6   1  -6  299.77   19.00
   6  -1  -6  320.57   17.00
  -6   1  -6  338.97   17.10
   6  -1   6  313.57   19.20
  -6   1   6  324.27   19.60
   6  -1   6  330.57   16.90
  -6  -1  -6  321.27   19.80
  -6   1   6  328.57   17.10
   6   1  -6  309.17   17.00
   6   1  -6  305.27   19.00
  -7  -1   6   56.89    7.40
  -7   1  -6   60.19    7.90
   7   1   6   50.89    5.30
   7  -1  -6   45.90    5.20
  -7   1  -6   50.99    5.30
   7   1   6   54.19    8.30
   7  -1  -6   50.59    6.90
  -7  -1  -6   40.50    7.50
   7   1  -6   48.50    5.40
   7   1  -6   39.70    7.20
  -7   1   6   51.69    7.30
  -7   1   6   51.29    5.30
   7  -1   6   59.59    7.60
   8   1   6   18.40    5.50
  -8   1  -6   17.30    5.50
   8  -1  -6   19.90    5.80
  -8  -1   6   17.80    5.20
   8  -1   6   29.20    6.40
  -8   1   6   22.10    6.20
   8   1  -6   21.80    5.90
  -8  -1  -6   28.70    6.80
   9  -1  -6   -3.20    2.70
   9   1   6   -4.20    2.60
  -9  -1   6    3.90    4.40
  -9   1  -6    3.30    3.60
   9  -1   6    4.30    4.30
  -9  -1  -6    2.00    3.80
  -9   1   6   -5.00    2.80
   9   1  -6   -3.00    2.70
  10  -1  -6   97.49   11.60
  10   1   6   99.79   11.50
 -10   1  -6   91.79   11.70
 -10  -1   6  100.59   11.70
  10  -1   6  121.89   12.60
  10   1  -6  101.59   11.80
 -10  -1  -6   88.49   11.70
 -10   1   6   87.69   11.40
  11   1   6    8.10    5.00
  11  -1  -6    4.30    4.30
 -11  -1   6    1.60    4.20
 -11   1  -6    3.30    4.90
 -11   1   6    4.20    5.10
  11   1  -6   -1.10    3.90
 -11  -1  -6   -1.90    4.10
  11  -1   6    5.90    5.30
  12  -1  -6  158.38   15.60
 -12  -1   6  163.18   16.20
 -12   1  -6  110.59   14.50
  12   1   6  163.78   16.00
  12  -1   6  134.79   15.10
  12   1  -6  110.29   14.10
 -12  -1  -6  153.98   16.40
 -12   1   6  144.99   16.40
  13  -1  -6  196.28   18.90
 -13  -1   6  216.88   20.00
  13   1   6  182.68   18.60
 -13  -1  -6  201.08   20.00
  13   1  -6  208.88   19.70
  13  -1   6  190.78   18.90
 -13   1   6  194.58   20.20
   0   1  -7   -0.20    2.20
   0   1   7    0.40    2.50
   0   1  -7   -0.10    1.60
   0  -1   7   -4.90    1.80
   0   1   7    1.20    1.80
   0  -1  -7   -2.60    1.60
  -1   1  -7    7.20    3.10
  -1  -1   7   10.80    3.70
  -1   1  -7   10.40    2.90
   1   1   7    5.00    3.10
  -1  -1   7    5.60    2.70
   1  -1  -7    6.20    2.70
   1   1   7    9.30    2.70
   1   1  -7    8.90    3.30
  -1   1   7    2.20    2.70
  -1   1   7   12.80    2.80
  -1  -1  -7    7.00    3.30
   1  -1   7    6.70    3.50
   1   1  -7    8.00    2.60
   1  -1   7    8.00    3.20
   2   1   7  100.99    7.40
  -2  -1   7   98.59    8.30
   2  -1  -7   95.79    8.00
  -2   1  -7  104.79    7.80
  -2   1  -7  107.89    8.40
  -2  -1   7  100.99    7.60
  -2  -1   7  105.49    8.10
   2   1   7  101.39    8.40
  -2   1   7  108.19    7.50
   2  -1   7  102.99    8.30
   2   1  -7  107.19    7.50
   2  -1   7  107.49    8.40
  -2   1   7  113.19    8.60
  -2  -1  -7  123.09    8.90
   2   1  -7  103.69    8.30
   3   1   7  116.89    8.60
  -3  -1   7   94.59    8.10
   3  -1  -7  110.79    8.60
  -3   1  -7  106.89    8.20
   3   1   7  105.79    8.40
   3  -1  -7  101.29    7.50
  -3   1  -7  106.59    8.20
  -3  -1   7   98.69    8.10
   3  -1   7  106.99    8.30
   3   1  -7   99.39    7.50
  -3   1   7  108.19    8.60
  -3   1   7   98.19    8.30
   3  -1   7   91.19    8.20
  -3  -1  -7  104.39    8.80
   3   1  -7   95.79    8.00
   4   1   7  358.76   19.10
  -4  -1   7  340.37   21.80
   4  -1  -7  329.77   19.50
  -4  -1   7  353.16   19.90
  -4   1  -7  359.46   19.60
  -4  -1   7  362.66   19.10
   4  -1  -7  368.36   19.10
   4  -1   7  328.57   18.80
  -4   1   7  368.06   19.40
  -4   1   7  372.26   20.10
  -4   1   7  364.56   21.40
   4   1  -7  323.97   18.80
   4  -1   7  339.97   19.60
  -4  -1  -7  352.66   20.00
   4   1  -7  387.06   20.00
  -5  -1   7   46.30    6.00
   5  -1  -7   43.40    5.40
   5   1   7   52.79    5.60
  -5  -1   7   52.99    6.90
   5   1   7   38.40    5.70
  -5   1  -7   38.40    6.00
   5  -1  -7   49.30    5.80
  -5   1  -7   49.20    5.70
  -5  -1  -7   46.90    6.40
   5   1  -7   43.00    6.20
   5   1  -7   45.20    5.50
   5  -1   7   45.60    6.20
  -5   1   7   39.70    6.10
  -5   1   7   41.00    5.90
   5  -1   7   50.39    5.50
  -6  -1   7   -0.80    2.60
   6  -1  -7    0.80    2.00
   6   1   7    3.70    2.50
   6   1   7   -1.00    2.80
   6  -1  -7    2.60    2.60
  -6   1  -7    2.00    2.40
  -6  -1   7   -2.60    2.70
  -6   1  -7    6.90    3.50
   6   1  -7    0.00    2.50
   6  -1   7   -0.30    2.00
  -6   1   7    6.50    3.50
   6  -1   7    0.30    3.10
  -6  -1  -7   -1.40    2.30
  -6   1   7    1.30    2.20
   6   1  -7    0.10    2.20
   7  -1  -7   21.50    5.30
   7  -1  -7   21.40    4.20
  -7   1  -7   22.40    4.40
  -7   1  -7   18.40    5.60
   7   1   7   19.70    4.30
  -7  -1   7   23.50    5.90
   7   1   7   29.20    6.00
   7  -1   7   22.70    5.70
  -7   1   7   27.40    6.50
  -7  -1  -7   28.60    4.70
   7   1  -7   23.60    5.70
   7   1  -7   22.40    4.30
  -7   1   7   26.60    4.60
  -7  -1  -7   27.40    6.40
   7  -1   7   30.00    4.90
  -8   1  -7   -0.80    3.20
   8  -1  -7    0.10    3.30
  -8  -1   7   -1.20    3.30
   8   1   7   -0.20    3.00
   8  -1   7    2.10    3.80
  -8   1   7   -1.00    3.70
  -8  -1  -7   -1.20    3.20
   8   1  -7    1.40    3.20
  -9   1  -7   -0.90    3.50
  -9  -1   7    7.40    4.40
   9   1   7    3.30    4.30
   9  -1  -7   -0.30    3.00
  -9  -1  -7   -1.70    3.10
  -9   1   7    0.30    3.80
   9  -1   7   -2.20    3.10
   9   1  -7    2.40    3.60
  10   1   7   48.80    9.10
  10  -1  -7   54.89    9.70
 -10  -1   7   51.29    9.60
 -10   1  -7   45.20    9.60
 -10  -1  -7   63.89   11.20
  10  -1   7   32.80    8.10
  10   1  -7   52.99    9.60
 -10   1   7   52.99   10.10
  11   1   7    4.70    4.90
  11  -1  -7   11.00    5.70
 -11  -1   7    5.10    5.50
 -11   1  -7    1.70    4.80
 -11  -1  -7    0.20    4.90
  11   1  -7    0.90    5.00
  11  -1   7    5.80    5.40
 -11   1   7    7.80    5.30
  12  -1  -7   15.10    6.60
 -12  -1   7   10.20    6.80
 -12   1  -7   11.10    6.80
  12   1   7   12.00    6.00
  12   1  -7    5.50    6.20
 -12   1   7   -0.10    4.60
  12  -1   7   -1.90    4.30
 -12  -1  -7    4.00    5.50
 -13  -1   7   -7.10    5.60
 -13   1  -7    0.90    6.50
  13   1   7   -2.40    5.00
  13  -1  -7    7.10    5.90
  13  -1   7   -3.00    5.40
  13   1  -7   15.30    7.50
 -13   1   7    2.60    6.00
   0  -1  -8    0.80    2.30
   0   1   8    2.60    2.10
   0  -1   8   -3.10    2.20
   0   1  -8   -1.70    1.70
   0   1  -8   -1.70    2.00
   0   1   8   -2.40    2.40
  -1  -1   8  359.26   19.90
   1   1   8  363.06   19.90
  -1   1  -8  331.57   19.30
   1   1   8  344.87   18.00
  -1  -1   8  350.46   18.90
  -1   1  -8  322.17   18.00
   1  -1  -8  355.56   19.30
   1   1  -8  381.86   19.90
   1   1  -8  341.27   18.30
  -1   1   8  347.87   17.70
  -1  -1  -8  333.47   19.10
   1  -1   8  351.96   19.60
  -1   1   8  380.26   20.00
  -2   1  -8  210.88   13.90
   2  -1  -8  209.18   13.50
   2   1   8  225.38   14.10
  -2   1  -8  231.08   13.30
  -2  -1   8  225.08   13.50
  -2  -1   8  225.18   14.10
   2   1   8  207.88   12.70
   2  -1   8  219.18   13.60
   2  -1   8  206.38   13.80
  -2   1   8  247.98   13.00
   2   1  -8  231.28   14.30
   2   1  -8  217.08   12.90
  -2   1   8  231.18   14.30
  -2  -1  -8  226.08   14.10
   3  -1  -8  838.82   39.30
   3   1   8  807.22   39.10
  -3  -1   8  836.62   39.10
   3  -1  -8  810.32   38.00
  -3  -1   8  836.92   39.30
  -3   1  -8  809.42   39.10
   3   1   8  787.12   38.00
  -3   1  -8  863.81   39.00
   3   1  -8  829.82   39.40
  -3  -1  -8  799.32   39.40
  -3   1   8  851.11   39.50
  -3   1   8  830.72   39.40
   3  -1   8  801.22   39.00
   3  -1   8  809.92   39.20
   3   1  -8  832.52   38.40
   4  -1  -8  627.04   32.40
  -4   1  -8  665.63   32.20
   4  -1  -8  628.14   31.60
  -4  -1   8  627.04   31.90
  -4   1  -8  653.83   32.50
  -4  -1   8  666.93   32.80
   4   1   8  612.84   31.90
  -4  -1  -8  654.03   33.10
   4   1  -8  656.83   32.50
   4   1  -8  651.63   32.40
   4  -1   8  650.63   32.60
  -4   1   8  682.43   33.20
   4   1  -8  656.43   32.00
  -4   1   8  671.03   32.30
  -4   1   8  651.63   32.20
   4  -1   8  695.83   32.60
   5  -1  -8    1.40    2.10
  -5   1  -8    1.70    2.90
  -5  -1   8    8.20    3.50
   5  -1  -8    7.50    3.10
   5   1   8    5.10    3.00
   5  -1  -8    3.70    2.90
  -5  -1   8    8.60    3.50
   5   1   8    0.10    2.30
   5   1  -8    6.20    3.40
   5   1  -8    5.50    2.90
   5  -1   8    6.10    2.90
  -5   1   8    8.10    3.30
  -5   1   8    6.60    3.80
   5  -1   8    4.60    2.90
  -5  -1  -8    2.10    2.90
   6   1   8   22.80    4.80
  -6   1  -8   31.10    5.40
   6   1   8   22.70    5.40
  -6   1  -8   20.50    5.40
  -6  -1   8   15.30    5.30
   6  -1  -8   27.70    5.10
   6  -1  -8    9.80    4.10
  -6  -1   8   24.70    5.40
  -6  -1  -8   17.70    5.20
   6   1  -8   30.00    6.10
   6  -1   8   28.40    5.20
  -6   1   8   14.00    4.70
   6   1  -8   26.00    5.10
   6  -1   8   26.70    5.80
  -6   1   8   22.50    4.90
  -7   1  -8  154.88   10.90
   7  -1  -8  130.79   11.70
   7  -1  -8  158.68   11.00
  -7   1  -8  144.09   12.50
   7   1   8  143.39   12.00
   7   1   8  161.18   11.20
  -7  -1   8  139.49   12.30
  -7  -1  -8  148.69   13.00
  -7  -1  -8  163.58   11.20
   7  -1   8  155.68   11.00
   7   1  -8  155.38   12.70
   7  -1   8  138.59   12.40
   7   1  -8  149.19   10.90
  -7   1   8  146.29   12.90
  -7   1   8  153.78   10.90
   8  -1  -8  215.78   15.80
  -8   1  -8  190.88   15.70
   8   1   8  206.88   15.80
  -8  -1   8  186.38   15.20
  -8  -1  -8  219.98   16.60
   8  -1   8  203.58   15.90
  -8   1   8  187.38   16.20
   8   1  -8  215.38   16.20
   9  -1  -8    3.80    3.90
  -9  -1   8    2.10    4.10
   9   1   8    6.60    4.90
  -9   1  -8    5.70    4.50
  -9  -1  -8   -0.30    4.00
   9   1  -8    6.50    4.90
  -9   1   8   -1.00    4.40
   9  -1   8   12.60    5.50
  10   1   8  252.57   18.90
 -10  -1   8  263.37   19.40
  10  -1  -8  228.08   18.10
 -10   1  -8  231.28   19.10
  10  -1   8  207.88   18.50
 -10  -1  -8  228.18   19.10
 -10   1   8  216.18   18.90
  10   1  -8  209.68   18.00
 -11  -1   8   18.00    7.20
 -11   1  -8   48.60   10.00
  11  -1  -8   27.50    7.90
  11   1   8   27.40    7.90
  11  -1   8   24.40    8.30
 -11   1   8   30.00    8.90
  11   1  -8   33.70    8.50
 -11  -1  -8   41.60    9.70
  12  -1  -8   14.70    7.30
 -12   1  -8   15.60    7.10
 -12  -1   8   20.80    7.80
  12   1   8   19.90    7.70
  12   1  -8   21.10    7.50
 -12  -1  -8    4.60    5.70
 -12   1   8   15.30    7.50
  12  -1   8   28.10    9.00
  13   1   8   -3.10    5.30
 -13   1  -8    1.40    5.50
 -13  -1   8   -1.60    5.70
  13  -1  -8   -7.20    4.30
  13   1  -8    2.10    6.50
 -13   1   8   -0.10    6.30
  13  -1   8    8.20    6.90
 -13  -1  -8    2.50    6.60
   0   1   9   -0.90    1.80
   0   1  -9    0.20    2.50
   0  -1   9   -0.60    2.60
   0  -1  -9    1.00    2.50
   0   1   9   -4.20    2.10
   0   1  -9    1.10    1.90
  -1  -1   9    3.90    3.20
  -1  -1   9    5.70    3.40
   1  -1  -9    8.00    3.40
  -1   1  -9   11.70    3.40
   1   1   9    5.30    3.30
  -1   1  -9   10.50    3.80
   1   1   9    9.70    3.30
  -1   1   9    8.70    2.80
  -1   1   9    5.00    3.50
   1  -1   9    7.60    3.80
  -1  -1  -9    3.90    3.10
   1   1  -9    6.50    2.90
   1   1  -9    8.50    3.60
   2   1   9    7.40    2.90
  -2  -1   9    4.70    2.70
   2  -1  -9    7.70    3.20
  -2   1  -9    8.70    3.60
   2   1   9    6.80    3.40
  -2  -1   9    6.70    3.70
  -2   1  -9    5.40    2.90
  -2   1   9   14.60    4.30
   2  -1   9   11.80    3.80
  -2   1   9    9.30    3.00
   2  -1   9    8.30    3.70
   2   1  -9    5.20    2.70
  -2  -1  -9    6.50    3.30
   2   1  -9    5.70    3.30
  -3  -1   9   57.29    6.80
   3  -1  -9   55.39    6.40
  -3  -1   9   48.90    6.20
   3   1   9   44.70    5.70
   3  -1  -9   54.79    5.80
  -3   1  -9   66.89    7.10
   3   1   9   48.20    6.60
  -3   1  -9   52.49    6.20
   3  -1   9   52.49    6.50
  -3   1   9   53.89    6.70
   3  -1   9   55.29    7.10
  -3  -1  -9   50.79    6.50
   3   1  -9   58.19    6.10
   3   1  -9   83.49    7.70
  -4  -1   9   25.40    5.30
  -4   1  -9   29.40    5.70
  -4  -1   9   27.30    5.50
  -4   1  -9   29.50    5.40
   4  -1  -9   27.80    5.30
   4   1   9   24.10    5.30
   4  -1  -9   28.80    5.40
   4  -1  -9   33.50    5.50
   4   1  -9   26.00    5.20
   4  -1   9   26.90    5.30
  -4   1   9   24.10    5.40
   4   1  -9   30.50    5.20
  -4   1   9   27.00    5.40
   4  -1   9   29.70    5.60
  -4  -1  -9   19.20    5.00
   5  -1  -9    4.40    3.00
  -5  -1   9    0.40    2.20
   5   1   9    3.80    3.20
   5  -1  -9    0.10    2.30
   5  -1  -9    0.60    2.30
  -5  -1   9    0.00    2.20
  -5   1  -9    3.80    3.00
  -5  -1   9   -0.20    2.40
   5   1  -9   -3.80    2.00
  -5   1   9    5.60    3.60
   5   1  -9    0.20    2.60
  -5   1   9   -0.60    2.20
  -5  -1  -9    3.10    3.50
   5   1  -9    2.00    2.70
   5  -1   9    1.40    2.90
  -5   1   9    4.50    3.30
   5  -1   9    3.60    2.60
  -6  -1   9    2.10    3.10
   6  -1  -9    1.50    3.00
  -6   1  -9   -1.80    2.40
  -6  -1   9   -0.50    2.50
   6   1   9    0.00    2.80
   6  -1  -9    1.70    2.70
   6  -1  -9   -2.10    2.10
   6   1   9   -0.40    2.80
  -6   1  -9    0.80    3.00
   6   1  -9   -2.10    1.80
  -6   1   9    4.30    3.20
   6   1  -9    2.00    3.00
   6  -1   9    0.80    2.90
  -6  -1  -9    4.50    3.50
   6  -1   9   -0.70    2.40
  -7  -1   9    1.40    3.20
   7  -1  -9   -1.30    2.40
   7  -1  -9    3.00    3.20
   7   1   9    1.70    3.50
  -7   1  -9   -2.80    2.40
   7   1   9   -1.10    2.80
  -7  -1   9    6.10    4.00
  -7   1  -9    3.00    3.60
   7   1  -9    3.70    3.10
  -7   1   9   -1.10    2.80
  -7  -1  -9    3.60    3.60
   7   1  -9    3.60    3.30
   7  -1   9    0.00    2.90
  -7  -1  -9   -1.00    2.60
   7  -1   9   -2.10    3.00
  -7   1   9   -2.40    2.60
   8   1   9   13.10    4.80
  -8  -1   9   20.00    6.00
  -8   1  -9   11.70    5.10
   8  -1  -9   18.90    5.70
  -8   1   9   12.30    5.10
   8  -1   9    9.50    5.00
   8   1  -9   11.80    5.10
  -8  -1  -9   14.80    5.30
  -9   1  -9    3.00    4.50
   9  -1  -9    0.60    3.50
  -9  -1   9   -3.60    3.60
   9   1   9   -2.50    3.40
  -9  -1  -9    0.40    3.70
   9   1  -9   -2.60    3.50
  -9   1   9    5.80    4.80
   9  -1   9   -2.50    3.20
 -10   1  -9   23.50    7.30
 -10  -1   9   18.50    7.10
  10  -1  -9   11.80    6.30
  10   1   9   14.70    6.20
  10  -1   9    8.40    5.70
 -10  -1  -9    8.90    5.50
  10   1  -9    9.50    5.50
 -10   1   9   20.10    7.10
  11  -1  -9    7.00    5.50
 -11   1  -9    3.40    5.40
 -11  -1   9    2.20    5.50
  11   1   9    6.40    5.80
 -11  -1  -9   12.90    6.80
 -11   1   9    8.60    6.40
  11  -1   9   -1.40    4.30
  11   1  -9    5.90    5.60
 -12   1  -9   -0.30    6.10
 -12  -1   9   -5.10    4.10
  12  -1  -9   -5.00    4.30
  12   1   9   -0.60    5.60
 -12  -1  -9   -3.10    4.60
 -12   1   9   -0.20    5.60
  12   1  -9   -2.60    4.10
  12  -1   9   -1.10    4.90
 -13  -1   9    7.90    7.40
  13  -1  -9   -2.50    5.00
  13   1   9    3.20    5.90
 -13   1  -9    2.70    5.70
 -13  -1  -9    6.80    7.30
  13  -1   9   -5.30    4.80
 -13   1   9    6.40    6.90
  13   1  -9    0.50    5.40
   0  -1  10   -0.80    2.60
   0  -1 -10    2.50    2.60
   0   1 -10   -0.90    2.40
   0   1  10   -4.60    2.30
   0   1  10   -0.50    2.00
   0   1 -10    1.10    2.30
   1   1  10  950.80   48.70
  -1  -1  10  964.70   48.80
  -1   1 -10 1025.00   49.00
   1  -1 -10 1106.59   48.80
   1   1  10 1036.60   46.80
  -1   1 -10 1045.20   47.40
   1   1 -10 1016.10   49.10
  -1   1  10 1027.30   49.10
  -1   1  10 1030.10   46.50
  -1  -1 -10 1079.59   48.60
   1   1 -10  988.70   47.10
   1  -1  10 1014.30   49.10
  -2  -1  10  606.94   31.20
   2   1  10  572.74   29.00
   2  -1 -10  594.34   30.50
  -2   1 -10  604.54   31.20
   2   1  10  506.75   30.30
  -2   1 -10  573.14   29.60
  -2  -1  10  605.24   30.10
   2   1 -10  666.03   32.00
   2  -1  10  588.24   31.10
   2   1 -10  634.84   29.90
  -2   1  10  622.44   29.20
  -2   1  10  576.64   31.00
  -2  -1 -10  578.04   30.50
  -3  -1  10   34.50    6.10
  -3  -1  10   31.50    6.20
   3   1  10   37.00    5.30
  -3   1 -10   32.10    6.10
   3   1  10   46.90    6.60
   3  -1 -10   32.20    5.90
  -3   1 -10   49.30    5.80
   3  -1  10   31.40    5.60
   3   1 -10   31.40    5.50
  -3  -1 -10   32.50    6.10
  -3   1  10   44.60    6.40
   3   1 -10   33.10    6.20
   3  -1  10   50.19    7.00
  -3   1  10   42.10    5.60
   4   1  10  136.29   10.60
  -4   1 -10  134.29   10.70
   4   1  10  142.29   11.40
  -4  -1  10  151.68   11.50
  -4  -1  10  128.59   10.80
  -4   1 -10  114.39   10.50
   4  -1 -10  163.38   11.00
   4  -1 -10  139.29   11.50
   4  -1 -10  154.28   11.70
   4   1 -10  143.59   10.60
  -4   1  10  127.59   11.40
   4   1 -10  128.59   11.20
   4  -1  10  163.38   12.00
  -4   1  10  122.39   10.90
  -4  -1 -10  129.99   11.40
   4  -1  10  130.59   11.00
   5   1  10  162.98   12.50
   5  -1 -10  174.38   12.50
  -5  -1  10  166.28   12.50
   5  -1 -10  149.39   11.60
  -5   1 -10  140.09   11.90
  -5  -1  10  147.99   12.70
   5  -1 -10  187.88   13.20
  -5   1 -10  161.58   12.40
   5   1 -10  149.49   11.80
   5   1 -10  136.79   12.00
   5   1 -10  160.08   12.30
  -5   1  10  158.88   12.80
  -5  -1 -10  150.88   12.60
  -5   1  10  142.19   12.10
  -5   1  10  163.78   12.30
   5  -1  10  149.99   12.00
   5  -1  10  202.08   13.60
   6  -1 -10   63.99    7.90
   6  -1 -10   34.40    6.40
   6   1  10   74.89    8.20
  -6   1 -10   56.09    7.60
   6   1  10   48.30    7.10
  -6  -1  10   72.49    8.50
  -6  -1  10   45.50    7.90
   6  -1 -10   56.39    7.00
   6   1 -10   54.89    7.60
   6   1 -10   57.29    7.60
  -6  -1 -10   61.29    8.40
   6  -1  10   34.00    6.20
   6   1 -10   52.99    7.20
   6  -1  10   58.79    8.10
  -6   1  10   52.69    7.70
  -6   1  10   50.69    7.10
   7   1  10    0.80    3.40
   7  -1 -10    3.50    3.60
  -7  -1  10    5.60    4.20
  -7   1 -10    7.90    4.40
  -7  -1  10   -0.40    3.90
   7  -1 -10   -1.90    2.90
   7  -1 -10    3.90    3.30
   7   1  10    2.50    3.50
  -7   1 -10   -0.80    2.80
  -7  -1 -10   -1.10    3.10
   7   1 -10    5.20    3.50
   7  -1  10    3.30    4.20
   7   1 -10    6.90    4.00
  -7  -1 -10    3.30    3.60
   7  -1  10    3.10    3.30
  -7   1  10    4.00    3.80
  -7   1  10    3.70    3.20
  -8  -1  10  103.79   10.90
  -8   1 -10   84.79   10.40
   8  -1 -10  105.49   10.70
   8   1  10   93.49   10.60
   8   1 -10   68.59    9.40
  -8  -1 -10   70.59   10.10
  -8   1  10   85.39   10.50
   8  -1  10   74.79   10.00
  -9   1 -10    1.10    4.30
   9   1  10   -2.00    3.40
   9  -1 -10   -0.60    3.50
  -9  -1  10   -1.50    3.90
  -9   1  10   -1.40    3.30
   9   1 -10   -0.80    4.00
   9  -1  10    0.50    4.40
  -9  -1 -10    2.30    4.40
 -10   1 -10   86.29   12.30
  10  -1 -10   77.29   10.60
 -10  -1  10   86.09   11.50
  10   1  10   81.69   11.50
 -10   1  10   84.49   11.80
  10   1 -10   53.59   10.40
 -10  -1 -10   82.09   13.20
  10  -1  10   69.19   11.80
 -11   1 -10   -1.00    4.80
  11   1  10    5.00    6.00
 -11  -1  10    3.90    6.30
  11  -1 -10    7.20    5.40
 -11  -1 -10    5.70    6.10
 -11   1  10    4.10    6.20
  11   1 -10    6.40    5.90
  11  -1  10    6.90    5.50
  12   1  10   52.69   11.70
  12  -1 -10   48.40   10.60
 -12  -1  10   76.59   13.80
 -12   1 -10   54.89   11.80
 -12   1  10   53.39   11.60
  12  -1  10   41.00   10.30
  12   1 -10   52.09   11.40
 -12  -1 -10   47.70   11.50
   0   1 -11    1.30    2.50
   0  -1  11   -1.60    2.70
   0   1  11   -1.60    2.00
   0   1 -11   -0.50    2.70
   0  -1 -11   -1.20    2.20
   0   1  11   -1.00    2.60
  -1   1 -11    1.00    2.90
  -1   1 -11   -1.60    2.00
  -1  -1  11   -1.30    2.60
   1   1  11    2.50    2.70
   1   1  11    3.00    3.30
   1  -1 -11   -1.60    2.40
  -1   1  11   -1.00    3.00
   1   1 -11    1.20    2.50
  -1  -1 -11    3.00    3.30
  -1   1  11    1.00    2.10
   1  -1  11    1.20    3.10
   1   1 -11   -1.70    2.50
  -2  -1  11    0.70    2.30
  -2   1 -11    2.00    2.90
  -2  -1  11    2.50    3.10
   2   1  11    0.80    3.10
   2  -1 -11   -0.20    2.50
  -2   1 -11    2.50    2.50
   2   1  11    1.20    2.30
  -2   1  11    1.40    2.40
   2   1 -11    4.40    3.00
  -2  -1 -11   -1.80    2.00
   2  -1  11    2.50    3.60
  -2   1  11    1.20    3.00
   2   1 -11    4.60    3.40
  -3  -1  11   16.40    4.60
   3  -1 -11   13.40    4.70
  -3   1 -11   16.10    5.10
  -3  -1  11    9.50    3.80
   3   1  11    6.20    3.40
   3  -1 -11    9.00    3.90
   3   1  11    0.90    3.40
  -3   1 -11    8.20    3.40
  -3  -1 -11    3.30    3.40
  -3   1  11   21.30    5.60
  -3   1  11   10.50    3.70
   3  -1  11   18.30    6.00
   3   1 -11    9.40    3.70
   3   1 -11   15.00    4.90
   3  -1  11   12.20    4.60
   4   1  11   21.70    4.80
   4   1  11   16.90    5.40
   4  -1 -11   21.50    5.50
   4  -1 -11   16.40    4.40
  -4  -1  11   17.80    5.10
  -4  -1  11   11.70    4.40
  -4   1 -11    8.40    3.90
  -4   1 -11   18.40    5.10
   4  -1 -11   13.50    4.50
   4  -1  11   20.30    5.30
  -4   1  11   17.30    5.00
   4   1 -11   16.20    4.90
   4   1 -11   21.70    5.10
   4  -1  11   15.00    4.90
  -4  -1 -11   24.60    5.60
   5   1  11    4.70    3.60
  -5   1 -11   15.80    4.90
  -5  -1  11    3.00    3.30
  -5   1 -11   15.40    4.80
   5  -1 -11    9.40    4.10
   5  -1 -11   16.30    5.30
   5  -1 -11   14.50    4.20
  -5  -1  11   15.50    5.00
   5   1 -11    7.20    3.80
   5   1 -11   12.50    4.60
  -5   1  11   11.60    4.90
   5  -1  11   13.50    4.70
  -5   1  11    9.80    4.00
  -5   1  11   15.10    4.90
   5  -1  11    2.80    3.30
  -5  -1 -11   12.30    4.80
   5   1 -11   11.00    4.10
   6  -1 -11    2.10    3.20
  -6  -1  11    4.50    3.90
  -6  -1  11   -0.80    2.70
  -6   1 -11    1.50    3.30
   6   1  11    0.70    3.50
  -6   1 -11    4.40    3.60
   6  -1 -11    2.60    3.20
  -6  -1  11    1.10    2.90
   6  -1 -11   -0.20    2.80
   6  -1  11   -1.10    3.30
   6   1 -11   -4.80    2.20
  -6  -1 -11    4.70    3.60
   6  -1  11    3.20    3.40
   6   1 -11    1.10    2.90
  -6   1  11    0.10    3.20
  -6  -1 -11    0.50    3.50
   6   1 -11   -1.50    2.40
  -6   1  11    1.30    3.40
  -6   1  11   -2.00    2.90
  -7   1 -11   -1.50    3.10
   7  -1 -11    2.70    3.70
  -7  -1  11    2.30    3.70
  -7  -1  11    3.00    4.00
  -7   1 -11    1.50    3.40
   7   1  11   -1.20    3.00
   7  -1 -11    1.20    3.40
   7  -1 -11   -1.70    2.80
   7   1  11   -0.30    3.20
   7   1 -11   -2.00    2.40
  -7   1  11   -0.60    3.30
   7  -1  11    1.60    3.70
   7   1 -11   -2.70    2.50
   7  -1  11   -0.60    3.20
  -7  -1 -11   -1.60    3.00
   7   1 -11   -2.90    2.80
  -8   1 -11   33.30    7.90
   8   1  11   38.20    8.20
  -8  -1  11   45.30    8.80
   8  -1 -11   46.20    8.40
   8  -1 -11   49.60    9.60
  -8   1  11   51.89    9.80
  -8  -1 -11   64.89   10.60
   8   1 -11   42.30    8.10
   8   1 -11   41.10    8.20
   8  -1  11   45.90    9.10
  -9   1 -11    9.80    5.10
   9   1  11    2.10    4.60
  -9  -1  11    6.90    5.10
   9  -1 -11    8.10    5.30
   9  -1 -11    6.40    4.40
  -9   1  11    7.30    5.70
  -9  -1 -11    9.90    5.70
   9   1 -11   10.00    6.20
   9  -1  11    7.10    5.40
 -10   1 -11   19.50    7.40
  10   1  11    6.20    5.60
  10  -1 -11    5.00    5.00
 -10  -1  11    8.70    6.10
 -10  -1 -11    9.60    6.20
 -10   1  11    5.40    5.10
  10  -1  11    3.80    5.70
  10   1 -11    5.50    5.30
 -11   1 -11    4.00    5.70
  11  -1 -11   -3.80    4.90
 -11  -1  11    0.60    5.30
  11   1  11    1.70    4.90
 -11   1  11   -5.00    4.40
  11  -1  11    3.60    5.90
  11   1 -11   -3.70    4.10
 -11  -1 -11    2.80    6.10
  12  -1 -11    5.80    6.30
  12   1  11    1.10    5.40
 -12  -1  11   -1.10    6.10
 -12   1 -11    4.40    6.50
  12   1 -11   -6.90    4.30
 -12  -1 -11   -0.90    6.10
 -12   1  11    3.00    6.90
  12  -1  11   -4.70    4.80
   0   1 -12    1.80    2.50
   0  -1  12   -4.40    2.60
   0   1  12   -1.80    2.90
   0   1  12   -0.10    2.20
   0   1 -12   -1.00    3.00
   0  -1 -12   -1.00    2.60
  -1   1 -12  221.48   14.30
  -1   1 -12  188.88   15.30
   1   1  12  203.28   15.70
   1   1  12  213.18   13.70
  -1  -1  12  219.98   16.00
   1  -1 -12  217.88   15.30
  -1  -1 -12  220.08   15.30
  -1   1  12  184.88   15.20
  -1   1  12  216.58   13.50
   1   1 -12  223.58   16.10
   1  -1  12  197.68   15.60
   1   1 -12  228.68   14.50
  -2   1 -12   -0.40    2.50
  -2  -1  12   -3.30    2.70
   2  -1 -12    3.00    3.30
   2   1  12    1.10    2.40
   2   1  12    0.00    3.10
   2  -1 -12   -4.00    2.00
  -2   1 -12    2.00    3.30
   2   1 -12    1.90    2.90
   2   1 -12    5.00    3.40
  -2  -1 -12    3.30    3.20
  -2   1  12    0.00    3.20
  -2   1  12    1.30    2.70
   2  -1  12   -3.00    2.60
  -3  -1  12  388.16   21.90
  -3   1 -12  384.16   22.90
  -3   1 -12  355.66   21.20
   3   1  12  362.36   20.70
   3  -1 -12  343.77   22.30
   3   1  12  371.76   22.80
   3  -1 -12  335.97   21.40
  -3  -1  12  377.16   22.60
   3   1 -12  359.46   21.00
   3  -1  12  366.06   22.60
   3   1 -12  359.86   22.60
  -3  -1 -12  365.76   22.20
  -3   1  12  353.76   22.60
  -3   1  12  378.86   20.70
   4  -1 -12  244.38   16.80
   4  -1 -12  220.78   15.80
  -4  -1  12  237.18   15.90
   4  -1 -12  204.08   14.60
  -4  -1  12  240.78   16.60
   4   1  12  201.38   15.90
  -4   1 -12  230.18   15.70
  -4   1 -12  223.28   16.40
   4   1  12  228.08   15.20
  -4  -1 -12  226.08   16.30
   4  -1  12  235.78   16.50
   4   1 -12  241.98   15.60
  -4   1  12  200.88   16.00
   4  -1  12  225.98   15.90
   4   1 -12  215.08   16.40
   5  -1 -12   36.80    7.30
  -5   1 -12   36.90    7.50
   5  -1 -12   45.50    7.20
   5   1  12   52.39    8.10
   5  -1 -12   48.00    7.20
  -5  -1  12   50.39    8.20
  -5  -1  12   45.60    8.40
   5   1  12   29.80    6.90
  -5   1 -12   35.40    6.80
   5   1 -12   47.90    8.00
  -5   1  12   40.30    7.50
  -5   1  12   32.20    6.90
   5  -1  12   42.00    7.50
   5  -1  12   33.30    7.00
   5   1 -12   24.20    6.20
  -5  -1 -12   46.30    8.60
  -5  -1 -12   34.40    6.90
   5   1 -12   35.10    6.80
   6  -1 -12    7.40    4.20
  -6  -1  12    8.10    4.50
  -6   1 -12   12.70    4.80
  -6  -1  12    4.80    3.70
  -6   1 -12    1.70    3.80
   6  -1 -12    6.20    4.30
   6  -1 -12   18.20    5.40
   6   1  12    9.00    4.70
  -6  -1  12   -0.90    4.00
   6   1 -12   13.40    4.70
   6   1 -12    2.90    4.00
  -6   1  12    0.30    3.90
   6  -1  12    3.30    4.10
  -6  -1 -12    9.80    4.70
  -6   1  12    2.50    4.00
   6  -1  12   10.10    4.50
   6   1 -12    5.20    4.10
  -6  -1 -12    3.80    3.50
  -6   1  12   19.50    5.50
  -7   1 -12   98.29   11.20
   7   1  12   89.59   10.20
   7  -1 -12   81.89    9.80
   7  -1 -12  101.39   10.60
   7  -1 -12   81.79   10.40
  -7  -1  12   84.99   10.50
   7   1  12   91.49   10.10
  -7  -1  12   95.79   10.80
  -7   1  12  110.59   11.90
   7  -1  12   72.89    9.00
   7  -1  12   74.29    9.70
  -7  -1 -12   87.69   11.00
   7   1 -12   89.89   10.10
   7   1 -12   88.79   10.30
   7   1 -12   99.49   10.60
  -8   1 -12  204.38   16.20
   8  -1 -12  194.78   15.30
   8   1  12  137.59   13.70
  -8  -1  12  169.18   15.40
   8  -1 -12  163.78   15.50
   8   1 -12  176.38   15.20
   8  -1  12  178.68   15.50
   8   1 -12  144.29   14.30
  -8   1  12  172.18   16.10
  -8  -1 -12  175.78   15.90
   9   1  12    2.60    4.90
  -9  -1  12    4.90    4.80
  -9   1 -12   12.70    6.10
   9  -1 -12   11.50    5.90
   9  -1 -12    7.00    5.10
   9   1 -12    8.90    5.30
  -9   1  12    6.10    5.40
   9  -1  12    9.80    5.90
   9   1 -12    7.90    5.10
  -9  -1 -12   13.50    5.90
  10  -1 -12   58.79   10.90
  10  -1 -12  101.09   13.00
 -10  -1  12   90.19   12.80
  10   1  12   64.79   11.60
 -10   1 -12   82.99   11.90
  10   1 -12   72.89   12.20
  10  -1  12   90.19   12.10
 -10  -1 -12   56.79   11.80
  10   1 -12   89.39   11.70
 -10   1  12   84.99   12.80
  11   1  12   48.90   10.90
  11  -1 -12   51.89   10.70
 -11   1 -12   41.80   10.50
 -11  -1  12   26.50    8.90
  11  -1 -12   36.80    9.70
  11   1 -12   39.10    9.70
 -11   1  12   44.70   10.50
 -11  -1 -12   38.20   10.30
  11  -1  12   52.49   11.20
   0   1  13   -4.90    2.60
   0   1 -13    0.70    3.30
   0  -1 -13   -0.20    2.60
   0   1 -13   -1.50    2.60
   0   1  13   -3.10    2.50
   0  -1 -13    0.10    3.40
   0  -1  13    1.90    3.70
  -1   1 -13   -1.10    2.90
   1   1  13    2.10    3.80
  -1  -1  13   -3.20    3.10
   1  -1 -13    3.40    3.90
   1   1  13   -0.30    3.10
   1  -1 -13   -1.30    2.50
  -1   1 -13   -0.90    2.60
  -1   1  13   -1.00    3.40
   1   1 -13    1.70    3.00
   1   1 -13    5.40    4.00
   1  -1  13   -3.90    2.60
  -1   1  13    4.70    3.00
  -1  -1 -13    6.00    3.80
  -2   1 -13   46.90    7.50
  -2   1 -13   23.70    6.50
  -2  -1  13   32.30    7.20
   2  -1 -13   40.80    8.20
   2   1  13   27.60    6.90
   2   1  13   29.60    5.60
   2  -1 -13   30.50    6.70
  -2   1  13   42.40    8.10
   2   1 -13   25.20    6.50
  -2  -1 -13   32.00    6.60
   2  -1  13   29.80    6.90
   2   1 -13   36.30    6.60
  -2   1  13   36.20    6.20
   3  -1 -13    0.80    3.20
  -3   1 -13    0.70    3.40
   3   1  13   -2.80    3.10
  -3   1 -13   -1.20    2.80
   3   1  13    0.50    2.90
  -3  -1  13    2.60    3.00
  -3  -1  13    6.60    4.10
   3  -1 -13    4.10    3.80
  -3  -1 -13    1.20    3.50
   3   1 -13    0.90    3.60
  -3   1  13    2.20    3.70
   3  -1  13   -0.70    3.30
  -3   1  13    1.40    3.00
  -3  -1 -13    2.00    3.80
   4  -1 -13   36.80    8.10
   4   1  13   38.60    8.10
   4   1  13   47.80    6.90
  -4  -1  13   32.30    6.70
   4  -1 -13   44.00    7.30
  -4   1 -13   47.30    7.90
   4  -1 -13   30.20    6.80
  -4   1 -13   30.20    7.10
  -4  -1  13   43.20    8.40
   4  -1  13   40.90    8.60
  -4  -1 -13   26.70    7.10
   4  -1  13   21.80    6.30
   4   1 -13   33.10    6.50
  -4  -1 -13   42.60    8.10
  -4   1  13   45.60    8.60
  -4   1  13   31.90    6.40
   4   1 -13   28.00    7.10
   5  -1 -13    9.40    4.30
  -5   1 -13    8.30    4.80
  -5  -1  13    5.40    4.50
   5  -1 -13    7.40    4.80
   5   1  13    4.20    4.10
  -5   1 -13    9.40    4.90
  -5  -1  13   12.90    5.00
   5   1  13    9.90    4.90
   5  -1 -13   16.30    5.00
   5   1 -13   19.90    5.30
   5  -1  13   21.00    6.40
   5   1 -13   19.00    5.60
  -5  -1 -13   11.50    5.40
   5   1 -13   14.70    5.00
  -5   1  13   10.50    4.90
   5  -1  13   13.90    5.50
  -5  -1 -13   13.60    5.10
   6   1  13    1.20    4.30
   6  -1 -13    1.60    2.90
   6  -1 -13   -0.10    3.30
  -6   1 -13    6.00    4.30
   6  -1 -13    3.50    3.90
  -6  -1  13    2.40    3.60
  -6  -1  13    0.30    4.00
  -6   1 -13    2.20    3.90
   6   1 -13   -3.00    2.70
  -6   1  13   -1.30    3.80
  -6   1  13   -0.40    3.60
   6   1 -13   -1.40    3.20
  -6   1  13    3.30    3.90
  -6  -1 -13   -1.00    3.40
   6   1 -13   -4.20    3.10
  -6  -1 -13    1.20    4.40
   6  -1  13    6.70    4.20
   6  -1  13    0.40    3.70
  -7   1 -13    2.40    4.00
  -7   1 -13   -1.00    3.40
   7  -1 -13   -0.60    3.70
   7  -1 -13   -0.40    3.20
  -7  -1  13   -0.40    3.30
  -7  -1  13   -1.30    4.30
   7   1  13   -2.10    3.80
   7  -1 -13    3.80    4.00
  -7  -1 -13   -0.30    3.10
   7   1 -13    6.60    4.10
   7   1 -13   -0.20    3.60
   7  -1  13    5.20    5.10
   7   1 -13    0.30    3.10
  -7   1  13   -1.20    3.90
   7  -1  13    2.30    4.10
  -7   1  13    1.00    4.10
  -7  -1 -13   -0.60    4.40
   8   1  13    6.10    5.00
  -8  -1  13    9.70    5.90
   8  -1 -13   17.20    6.40
  -8   1 -13   17.70    6.80
  -8  -1  13   15.70    6.60
   8  -1 -13   12.00    5.80
  -8  -1 -13   12.00    5.70
  -8   1  13    6.50    5.40
   8   1 -13   14.70    6.00
   8   1 -13    9.80    5.50
   8  -1  13    5.70    5.10
   9  -1 -13    4.50    5.10
  -9   1 -13   15.80    7.10
  -9  -1  13   11.40    7.10
   9   1  13   12.00    6.40
   9  -1 -13   13.50    5.80
   9   1 -13    6.20    5.00
  -9  -1 -13    2.10    4.50
  -9   1  13    8.40    6.00
   9   1 -13    7.80    5.40
   9  -1  13   12.10    7.00
 -10  -1  13    1.50    5.20
  10  -1 -13   -1.20    4.60
  10  -1 -13    0.60    4.70
 -10   1 -13   -1.70    4.90
  10   1  13    2.30    5.60
 -10   1  13   -0.40    5.40
  10   1 -13    1.40    5.50
 -10  -1 -13   -2.10    4.90
  10  -1  13    1.30    5.20
 -11   1 -13    4.20    6.10
 -11  -1  13   -3.10    5.60
  11   1  13    6.00    9.30
  11  -1 -13    7.20    6.60
  11  -1 -13    3.70    5.70
  11  -1  13    1.10    5.90
 -11  -1 -13   14.90    7.90
 -11   1  13   -2.90    6.10
  11   1 -13    1.20    5.20
   0  -1  14   -4.70    2.90
   0  -1 -14   -2.20    3.20
   0   1 -14    1.60    3.40
   0   1  14   -3.30    3.40
   0  -1 -14    0.80    3.40
   0   1  14    0.40    2.90
   0   1 -14   -1.00    3.40
   1   1  14   -0.70    3.70
   1   1  14    2.10    3.00
  -1  -1  14   -0.20    3.50
   1  -1 -14    6.90    4.40
  -1   1 -14    3.10    3.50
  -1   1 -14   14.70    5.50
   1  -1 -14    4.80    4.10
  -1  -1 -14   12.30    5.40
  -1   1  14    0.30    3.70
  -1  -1 -14    3.50    3.40
   1   1 -14    1.40    3.30
   1   1 -14    3.00    4.30
   1  -1  14    4.60    4.70
  -1   1  14    7.00    3.60
   2  -1 -14  125.99   12.30
   2   1  14   95.69   11.30
  -2  -1  14  107.79   11.50
  -2   1 -14   97.19   11.20
   2   1  14   97.09    9.30
   2  -1 -14   83.59   10.10
   2  -1  14  107.59   11.70
   2   1 -14   91.39    9.70
  -2  -1 -14   87.99   11.10
  -2   1  14   93.89    9.20
  -2   1  14   94.49   11.20
  -2  -1 -14   88.79   10.40
   2   1 -14  117.49   12.00
   3   1  14   -0.20    3.20
  -3   1 -14   -1.20    3.40
   3  -1 -14   -1.50    2.70
   3  -1 -14   -0.20    3.50
  -3   1 -14   -2.00    3.30
  -3  -1  14   -3.40    2.90
   3   1  14    1.40    4.10
   3   1 -14    1.40    3.30
   3  -1  14    3.00    4.30
  -3   1  14   -1.30    4.10
   3   1 -14   -0.80    3.20
  -3  -1 -14   -0.20    4.00
  -3   1  14    6.50    3.80
  -3  -1 -14    1.10    3.30
   4   1  14   24.40    7.20
  -4  -1  14   26.60    7.10
  -4   1 -14   36.80    7.30
   4  -1 -14   27.30    7.30
  -4   1 -14   33.60    8.00
   4   1  14   40.10    8.40
   4  -1 -14   31.70    7.00
  -4  -1  14   43.70    7.80
  -4  -1 -14   41.10    8.30
  -4   1  14   26.80    7.10
   4  -1  14   27.50    7.20
   4   1 -14   47.00    9.10
  -4  -1 -14   32.40    7.40
  -4   1  14   21.00    6.10
   5  -1 -14  223.78   17.40
   5   1  14  259.37   19.00
   5  -1 -14  219.38   17.60
  -5  -1  14  237.28   17.80
  -5   1 -14  220.68   17.50
  -5  -1  14  268.07   18.20
  -5   1 -14  236.58   17.50
  -5  -1 -14  223.78   17.60
  -5  -1 -14  236.68   18.00
   5   1 -14  228.98   17.00
   5   1 -14  197.68   17.10
   5  -1  14  252.07   18.20
   5  -1  14  222.18   17.00
  -5   1  14  226.28   17.80
   6  -1 -14   56.39    9.60
   6   1  14   74.89    9.90
  -6   1 -14   54.09    9.40
  -6   1 -14   61.49   10.70
   6  -1 -14   59.19    8.90
  -6  -1  14   52.89    9.40
   6   1 -14   69.39   11.10
  -6   1  14   44.20    8.80
   6  -1  14   54.29    9.90
   6   1 -14   65.39    9.00
  -6  -1 -14   80.89   10.00
   6  -1  14   62.19   10.20
  -6  -1 -14   62.69    9.50
  -7   1 -14    1.80    3.80
  -7  -1  14    0.70    4.40
   7  -1 -14    7.00    4.50
  -7   1 -14    3.70    4.90
   7  -1 -14    2.40    5.90
   7  -1 -14    1.80    4.30
  -7  -1  14   -3.50    3.30
   7   1  14   -0.20    3.80
  -7  -1 -14   -2.00    3.80
   7   1 -14    3.60    4.00
   7   1 -14    4.20    3.90
   7  -1  14   -0.20    4.10
  -7   1  14   -0.70    4.30
  -7  -1 -14    7.60    5.20
  -7   1  14    1.80    4.60
   7  -1  14    2.40    4.30
  -8  -1  14   -0.70    4.20
   8  -1 -14    2.30    4.30
  -8  -1  14    2.70    4.90
  -8   1 -14    6.50    4.60
  -8   1  14    5.30    5.10
   8   1 -14    4.40    4.10
   8  -1  14    2.40    5.30
  -8  -1 -14   12.50    6.00
  -9  -1  14    7.90    6.40
  -9   1 -14    9.20    6.30
   9  -1 -14    6.00    5.20
  -9   1  14    6.50    6.10
  -9  -1 -14    9.60    6.40
   9   1 -14    8.00    5.50
   9  -1  14    9.40    6.50
 -10   1 -14    1.20    5.90
  10  -1 -14    6.00    5.70
  10  -1  14    0.10    5.30
 -10   1  14    3.50    5.90
  10   1 -14    4.40    6.40
 -10  -1 -14    6.70    6.20
   0  -1 -15   -2.80    3.10
   0  -1  15    2.70    4.20
   0   1  15    6.30    4.80
   0  -1 -15    5.50    4.30
   0  -1  15    2.90    5.90
   0   1 -15    0.50    3.70
   1  -1 -15   -1.30    3.70
   1   1  15    0.40    4.10
  -1  -1  15    3.10    4.40
   1  -1 -15    9.10    4.70
  -1   1 -15   -0.40    3.90
  -1  -1 -15   12.60    5.80
   1   1 -15    6.90    4.70
   1  -1  15    6.30    5.00
  -1   1  15    4.00    4.50
   1  -1  15    6.50    4.80
  -1  -1 -15    3.80    4.20
   2   1  15    7.50    5.10
  -2   1 -15    5.50    4.60
  -2  -1  15    8.10    5.40
   2  -1 -15   14.40    5.60
   2  -1 -15    3.70    4.50
  -2  -1 -15    5.70    4.80
  -2  -1 -15    0.40    3.40
  -2   1  15   -4.00    3.70
   2  -1  15    2.90    5.10
   2   1 -15    4.10    4.80
   3  -1 -15    1.40    4.00
  -3  -1  15   -1.20    4.20
  -3   1 -15    1.50    3.90
   3  -1 -15    1.50    3.50
   3   1  15    2.40    4.30
  -3  -1 -15    6.30    4.90
  -3  -1 -15    2.90    4.00
   3  -1  15   -3.50    4.10
  -3   1  15    2.20    4.70
   3   1 -15   -2.80    3.50
   4  -1 -15   16.70    6.20
  -4  -1  15   10.40    5.60
   4  -1 -15   21.40    6.40
   4   1  15   19.60    6.80
  -4   1 -15   18.60    6.60
  -4  -1  15   17.20    5.50
  -4  -1 -15    7.00    5.10
   4  -1  15    5.60    4.70
  -4  -1 -15    3.60    4.70
  -4   1  15   10.00    5.40
   4   1 -15    4.60    4.60
  -5  -1  15   35.70    7.90
   5   1  15   22.60    6.90
  -5  -1  15   15.60    6.20
  -5   1 -15   27.80    7.40
  -5   1 -15   34.90   11.20
   5  -1 -15   18.60    6.40
   5  -1 -15   31.80    7.40
   5   1 -15   26.70    7.50
  -5   1  15    3.30    4.90
   5   1 -15   21.90    6.10
  -5  -1 -15   21.20    7.10
   5  -1  15   12.60    6.30
  -5  -1 -15   38.10    8.50
  -6  -1  15   -0.70    3.60
   6   1  15   -0.40    4.90
  -6   1 -15    0.80    4.20
  -6   1 -15    0.50    4.60
   6  -1 -15    5.50    5.20
   6  -1 -15    2.30    4.70
   6   1 -15   -0.70    4.30
  -6   1  15    1.50    4.10
  -6  -1 -15    1.20    4.30
   6  -1  15    1.10    4.10
   6  -1  15    2.90    4.30
   6   1 -15    1.40    3.70
  -6  -1 -15    7.30    5.60
   7  -1 -15    0.10    4.20
  -7   1 -15    0.30    4.10
   7  -1 -15    9.30    5.40
  -7   1 -15   -1.30    5.10
  -7  -1  15    1.90    5.20
   7   1  15    2.60    5.30
  -7  -1 -15    8.00    5.60
   7   1 -15   -4.70    3.80
  -7   1  15    5.70    5.30
   7   1 -15    8.50    5.60
   7  -1  15    0.10    5.50
   7  -1  15   -0.20    3.90
  -7  -1 -15    1.20    5.00
  -8  -1  15    2.20    5.10
   8  -1 -15    1.50    4.70
  -8   1 -15    4.20    5.00
   8   1 -15    9.70    5.80
  -8  -1 -15    3.30    5.50
   8  -1  15   -1.70    4.70
  -8   1  15    7.70    6.40
  -9   1 -15    0.10    5.40
   9  -1 -15   12.00    7.80
   9   1 -15   15.00    7.10
   9  -1  15   10.30    6.40
  -9  -1 -15   11.80    7.10
  -9   1  15    3.90    6.30
  10   1 -15   -2.70    4.40
 -10   1  15    1.30    6.90
 -10  -1 -15   -0.70    5.60
   0  -1  16    3.70    4.80
   0  -1 -16    4.40    4.60
   0  -1  16    1.20    3.60
   0   1 -16    0.90    4.50
   0   1  16    5.50    5.60
   0  -1 -16    1.50    4.00
  -1  -1  16   33.30    8.30
  -1  -1  16    8.50    4.80
   1   1  16   19.10    7.10
   1  -1 -16   12.70    5.70
  -1   1 -16   15.30    6.70
   1  -1 -16   20.60    7.00
   1  -1  16   14.70    6.40
   1   1 -16   17.20    6.70
  -1  -1 -16   24.80    7.50
  -1  -1 -16   21.90    6.30
  -1   1  16   16.10    6.80
   1  -1  16   16.60    5.60
   2   1  16   11.00    6.20
   2  -1 -16   17.60    6.60
  -2   1 -16   20.70    7.60
   2  -1 -16   13.00    5.80
  -2  -1  16    6.50    5.30
  -2   1  16    5.60    5.60
   2   1 -16    5.50    4.90
   2  -1  16    9.60    5.40
   2  -1  16    8.60    6.30
  -2  -1 -16    1.40    4.70
  -2  -1 -16   16.00    6.00
   3  -1 -16   97.19   12.30
   3  -1 -16   88.89   11.30
  -3  -1  16  117.79   13.20
  -3   1 -16  115.09   13.40
   3   1  16  101.19   12.80
   3  -1  16  104.59   13.20
   3   1 -16  103.19   13.10
  -3  -1 -16  121.99   13.20
  -3  -1 -16  105.99   11.80
  -3   1  16  106.49   13.00
   4   1  16  228.68   19.20
  -4  -1  16  219.88   20.80
   4  -1 -16  225.88   20.90
   4  -1 -16  232.68   19.60
  -4   1 -16  245.98   19.50
  -4  -1  16  203.28   18.50
   4   1 -16  229.28   19.40
   4  -1  16  257.57   19.70
  -4   1  16  238.18   19.40
  -4  -1 -16  232.98   19.10
  -4  -1 -16  220.98   18.30
   5  -1 -16    3.80    4.80
  -5  -1  16   -3.00    3.80
   5   1  16   -0.20    4.10
  -5  -1  16   -3.60    4.30
  -5   1 -16    1.40    5.40
  -5   1  16   -7.20    4.20
   5   1 -16    3.50    4.80
  -5  -1 -16    3.30    4.50
   5  -1  16   -3.60    4.30
  -6   1 -16   -5.10    4.50
  -6  -1  16   -1.30    4.50
   6   1  16   -2.40    4.30
   6  -1 -16   -1.10    5.00
  -6  -1 -16    0.50    4.90
  -6  -1 -16   -2.50    4.10
   6   1 -16   -2.90    4.60
   6  -1  16    1.50    5.40
  -6   1  16   -0.70    4.50
  -7   1 -16   56.09   10.80
  -7  -1  16   81.19   13.00
   7  -1 -16   62.89   11.80
   7   1  16   53.39   11.10
  -7  -1 -16   48.20   11.00
  -7  -1 -16   64.09   11.10
  -7   1  16   73.09   10.80
   7   1 -16   84.89   11.70
  -8  -1  16   23.30    8.00
  -8  -1 -16   17.70    7.80
  -9  -1 -16    1.90    6.30
   0  -1 -17    4.20    5.30
   0   1 -17   -5.00    3.30
   0  -1  17   -2.10    4.30
   0   1  17    6.00    5.40
  -1  -1  17    4.50    5.30
   1   1  17   11.50    6.40
  -1   1 -17    2.30    5.10
   1  -1 -17    3.20    5.10
  -1   1  17    2.90    5.40
   1  -1  17    6.10    5.40
  -1  -1 -17    3.00    4.80
   1   1 -17    2.40    4.70
  -2  -1  17    2.30    5.70
   2   1  17   16.30    6.90
   2  -1 -17   13.40    6.30
  -2   1 -17   25.90    8.30
  -2   1  17   11.70    6.70
  -2  -1 -17   16.90    7.00
   2  -1  17   13.80    6.50
   2   1 -17   10.80    6.20
  -3   1 -17    0.90    4.70
  -3  -1  17   -3.60    3.60
   3   1  17   -9.70    3.60
   3  -1 -17   -0.50    4.40
   3   1 -17    0.40    4.50
   3  -1  17   -5.20    4.70
  -3   1  17   -2.80    4.60
  -3  -1 -17   -1.20    4.20
   4  -1 -17    5.30    5.40
   4   1  17    1.80    5.40
  -4  -1  17   -4.40    4.10
  -4   1 -17    1.40    5.00
  -4  -1 -17    1.10    5.00
   4   1 -17    1.00    4.80
  -4   1  17   -5.40    4.00
   4  -1  17   -1.10    5.20
  -5   1 -17   17.00    7.70
  -5  -1  17   22.40    7.60
   5  -1 -17   26.30    8.80
   5   1  17   26.70    8.60
  -5   1  17   44.70    9.60
   5  -1  17    9.50    6.50
   5   1 -17   27.90    9.20
  -5  -1 -17   32.40    8.80
  -6   1 -17   -4.60    4.20
   6   1  17   -2.90    5.80
   6  -1 -17    5.80    6.00
   6  -1  17   -1.10    5.00
  -6  -1 -17    0.90    5.20
  -6   1  17   -2.90    4.60
   6   1 -17    1.90    5.60
   7  -1 -17    1.10    5.60
  -7   1 -17   -4.00    4.00
  -7   1  17   -0.20    5.60
   7   1 -17   -1.30    4.80
  -7  -1 -17   -4.60    4.70
   0  -1 -18   -1.10    4.70
   0   1  18   -3.10    4.80
   0  -1  18   -8.00    4.20
   0   1 -18    1.80    5.40
  -1   1 -18  111.99   14.90
   1  -1 -18  104.29   13.50
  -1  -1  18  113.29   14.10
   1   1  18   75.29   13.40
  -1  -1 -18  107.19   13.80
  -1   1  18   99.79   14.00
   1   1 -18  114.69   14.10
   1  -1  18  101.79   15.40
  -2  -1  18   58.49   11.70
   2   1  18   83.29   13.90
   2  -1 -18  110.39   13.90
  -2   1 -18   73.09   13.00
   2  -1  18   79.59   13.60
   2   1 -18   89.39   13.10
  -2   1  18   97.89   13.50
  -2  -1 -18  120.69   14.20
  -3   1 -18    2.30    5.50
  -3  -1  18   -2.40    4.10
   3  -1 -18    4.00    5.70
   3   1  18    1.80    5.80
  -3   1  18    0.70    5.80
  -3  -1 -18    6.60    5.50
   3  -1  18    4.90    6.20
   3   1 -18    1.50    5.80
   4   1  18   -0.80    5.20
  -4   1 -18   -5.40    4.50
  -4  -1  18   -4.50    4.50
   4  -1 -18   -2.70    5.00
  -4   1  18    7.50    6.90
  -4  -1 -18   -2.60    5.40
   4   1 -18   -3.40    4.50
   4  -1  18    0.60    5.50
   5  -1 -18   84.99   12.40
   5   1  18   77.89   13.60
  -5   1 -18   74.89   13.10
   5   1 -18   83.59   14.00
   5  -1  18   89.09   12.80
  -5  -1 -18   82.89   14.00
  -5   1  18   56.09   11.30
  -6   1 -18   64.89   12.20
   6   1  18   73.09   13.00
   6  -1 -18   60.29   12.10
   6   1 -18   80.29   13.80
  -6  -1 -18   72.19   12.60
  -6   1  18   89.59   12.70
   6  -1  18   70.19   12.40
   7  -1 -18    4.90    6.40
  -7   1 -18   -7.60    5.50
  -7  -1 -18    4.30    6.50
  -7   1  18    0.20    6.10
   7   1 -18    4.10    6.40
   0   1 -19    3.20    5.80
   0  -1  19    0.80    5.60
   0  -1 -19    5.10    6.20
   0   1  19   -1.10    5.80
  -1  -1  19    0.40    5.70
   1  -1 -19    8.60    6.10
   1   1  19    1.10    5.90
  -1   1 -19    3.30    6.30
  -1   1  19    8.50    7.10
  -1  -1 -19    4.00    6.20
   1  -1  19    1.50    6.20
   1   1 -19   -6.40    4.50
  -2   1 -19    4.70    6.40
   2  -1 -19    3.20    6.50
   2   1  19    2.00    6.10
  -2  -1  19    2.10    5.80
   2   1 -19    0.60    5.20
   2  -1  19   -0.80    5.50
  -2   1  19   -0.30    5.90
  -2  -1 -19   -2.90    4.90
  -3  -1  19    4.00    6.10
   3  -1 -19    0.90    6.00
  -3   1 -19    6.50    6.30
   3   1  19    3.60    6.40
  -3  -1 -19    6.00    5.80
   3  -1  19    7.30    6.70
  -3   1  19   12.50    7.00
   3   1 -19    2.80    6.20
  -4  -1  19   12.60    7.20
   4   1  19    6.70    7.10
  -4   1 -19   16.40    7.70
   4  -1 -19    8.70    6.80
  -4   1  19    6.80    6.70
  -4  -1 -19    7.30    6.50
   4   1 -19    8.10    6.90
   4  -1  19    8.70    6.90
   5   1  19    1.70    6.10
  -5   1 -19   -3.10    5.00
   5  -1 -19    2.10    6.00
  -5   1  19    0.90    5.90
   5   1 -19   -5.30    5.10
   5  -1  19   -1.30    5.90
  -5  -1 -19   -2.00    4.90
  -6   1 -19   -0.20    5.60
   6  -1 -19    0.70    5.80
   6   1  19   -3.80    6.50
   6  -1  19    1.30    6.00
  -6  -1 -19   -0.90    5.30
  -6   1  19    0.50    5.80
   6   1 -19   -5.70    5.80
   0   1 -20   -0.50    5.80
   0  -1 -20   -5.50    5.10
   0   1  20    5.70    7.40
   0  -1  20   -0.40    5.90
  -1  -1  20    7.20    7.40
   1   1  20   19.60    9.20
   1  -1 -20   11.70    7.70
  -1   1 -20   33.70   10.70
   1  -1  20   11.50    7.50
  -1  -1 -20   13.00    7.70
  -1   1  20   20.00    8.60
   1   1 -20   11.50    7.80
  -2   1 -20   -3.00    5.50
  -2  -1  20    2.40    6.30
  -2  -1 -20   -3.00    5.40
  -2   1  20   -1.60    5.50
   2  -1  20    0.80    6.20
   2   1 -20    1.50    6.40
   3   1  20   72.99   14.30
  -3   1 -20   86.89   15.10
   3  -1 -20   60.79   13.00
  -3  -1  20   57.79   11.90
  -3   1  20   91.39   15.20
   3   1 -20   84.79   15.00
  -3  -1 -20   57.39   13.00
   3  -1  20   71.59   13.90
  -4   1 -20   28.40    9.90
   4  -1 -20   25.50    9.90
   4   1  20   55.79   11.90
   4  -1  20   32.50   10.30
   4   1 -20   48.70   11.80
  -4   1  20   29.60   10.50
  -4  -1 -20   45.00   11.40
   0   1 -21   12.20    8.10
   0  -1 -21    4.10    6.50
   0   1  21    4.30    6.60
   0  -1  21   -4.60    6.40
   0  -2   0 1015.90   43.20
   0   2   0 1027.60   43.40
  -1   2   0  857.01   37.60
   1   2   0  905.31   37.70
   1  -2   0  869.51   37.60
  -1  -2   0  890.41   37.60
  -2   2   0    2.40    2.00
  -2  -2   0    1.80    1.60
  -2   2   0    3.30    1.40
  -2  -2   0   14.50    2.50
   2  -2   0    3.10    1.70
   2   2   0    8.70    2.10
   2   2   0    5.50    1.70
  -3   2   0  126.79    6.80
  -3   2   0  145.39    8.70
   3   2   0  139.49    7.30
  -3  -2   0  129.09    8.40
   3  -2   0  129.99    8.40
   3   2   0  143.79    8.60
  -4   2   0  168.98   10.50
   4   2   0  157.28    9.90
  -4   2   0  144.39    7.40
  -4  -2   0  155.58   10.10
   4  -2   0  160.88   10.00
   4   2   0  156.98    8.00
   5   2   0  161.38   10.60
   5  -2   0  170.08   11.00
  -5  -2   0  133.29   10.30
  -5   2   0  147.39   10.60
   5   2   0  148.19    7.80
   6  -2   0   49.20    6.50
   6   2   0   74.19    4.40
  -6  -2   0   61.69    7.10
   6   2   0   63.09    7.00
  -6   2   0   63.19    7.20
   7  -2   0  796.42   41.00
  -7   2   0  898.81   42.30
  -7  -2   0  840.92   41.50
   7   2   0  829.02   41.00
  -8   2   0  167.88   13.50
   8   2   0  156.28   12.70
   8  -2   0  161.38   12.90
  -8  -2   0  152.98   12.90
  -9   2   0   21.90    6.00
  -9  -2   0   24.30    6.30
   9   2   0   24.20    6.30
   9  -2   0   28.50    6.70
 -10   2   0    0.40    3.60
  10  -2   0    5.70    4.70
 -10  -2   0    1.00    3.50
  10   2   0    0.90    3.80
 -11  -2   0  428.16   27.40
 -11   2   0  391.96   26.70
  11  -2   0  376.46   26.10
  11   2   0  408.26   26.40
  12   2   0   18.10    7.10
 -12  -2   0   38.40    9.30
  12  -2   0   37.30    8.70
 -12   2   0   22.40    7.90
  13   2   0   27.60    8.60
 -13  -2   0   19.80    7.90
 -13   2   0   25.40    8.70
  13  -2   0   -1.80    5.00
 -14   2   0   45.50   11.20
 -14  -2   0   66.49   13.80
  14  -2   0   61.19   12.90
  14   2   0   70.79   13.70
   0  -2   1  108.89    6.20
   0   2   1  114.29    6.20
   0   2  -1  110.49    6.10
   0  -2  -1  110.29    6.20
   1   2   1   27.60    2.90
  -1   2  -1   25.60    2.30
   1   2   1   27.10    2.20
   1  -2  -1   24.80    2.70
  -1  -2   1   27.30    2.30
   1  -2  -1   25.00    2.20
  -1  -2   1   28.60    2.80
  -1  -2  -1   24.30    2.20
  -1   2   1   24.20    2.80
   1   2  -1   24.50    2.60
   1  -2   1   35.30    3.10
  -1  -2  -1   23.50    2.80
   2   2   1  341.57   15.70
  -2   2  -1  338.87   15.30
   2  -2  -1  335.67   15.90
  -2   2  -1  334.07   16.00
  -2  -2   1  322.57   16.30
   2   2  -1  336.57   15.50
  -2  -2  -1  333.97   16.30
  -2   2   1  318.47   15.30
   2  -2   1  350.06   16.40
   2   2  -1  336.27   16.20
  -2   2   1  361.86   16.60
  -3  -2   1  116.29    8.00
  -3   2  -1  113.69    6.30
   3   2   1  123.59    6.80
   3   2   1  118.89    7.70
  -3   2  -1  126.09    8.00
  -3  -2   1  119.89    7.70
   3  -2  -1  106.59    7.50
   3   2  -1  126.19    8.10
   3   2  -1  118.49    6.70
  -3   2   1  132.89    6.50
  -3   2   1  122.29    8.20
   3  -2   1  126.19    8.10
  -3  -2  -1  124.99    8.20
   4   2   1    8.70    2.80
   4   2   1   11.10    2.20
  -4   2  -1   10.40    1.70
  -4   2  -1    6.10    2.90
   4  -2  -1   16.30    3.40
  -4  -2   1   16.00    3.50
   4  -2   1    3.80    2.50
  -4  -2  -1   11.40    3.20
  -4   2   1    7.40    3.00
  -4   2   1   11.00    1.80
   4   2  -1    9.60    3.10
   4   2  -1   13.20    2.10
  -5   2  -1   65.09    3.70
   5   2   1   65.79    4.50
   5  -2  -1   64.29    6.50
   5   2   1   66.39    6.50
  -5   2  -1   78.39    7.20
  -5  -2   1   76.19    7.00
   5  -2   1   72.49    6.90
  -5   2   1   70.29    7.00
   5   2  -1   75.49    6.90
   5   2  -1   67.49    4.50
  -5  -2  -1   53.29    6.50
  -5   2   1   68.39    3.80
   6   2   1   30.10    5.30
   6  -2  -1   30.00    5.40
  -6  -2   1   24.20    4.90
  -6   2  -1   26.60    5.40
   6   2   1   23.70    2.70
   6   2  -1   19.40    4.60
  -6   2   1   37.20    5.60
   6   2  -1   19.70    2.60
  -6  -2  -1   21.80    4.80
   6  -2   1   17.50    4.50
   7  -2  -1   24.30    5.50
  -7  -2   1   29.30    6.00
   7   2   1   32.40    5.90
  -7   2  -1   46.30    6.50
   7   2  -1   22.70    5.40
  -7  -2  -1   35.90    6.70
  -7   2   1   34.20    6.80
   7  -2   1   26.40    5.70
   8   2   1    6.00    3.90
  -8   2  -1    4.00    3.40
  -8  -2   1    9.90    4.40
   8  -2  -1    5.20    3.60
   8  -2   1   15.60    4.90
  -8  -2  -1    9.20    4.20
  -8   2   1    9.40    4.30
   8   2  -1    8.10    4.20
   9  -2  -1   67.29    9.00
  -9  -2   1   96.19   10.50
  -9   2  -1  108.79   11.10
   9   2   1   98.29   10.30
   9  -2   1   66.79    9.10
  -9  -2  -1  101.49   10.80
  -9   2   1   95.29   10.50
   9   2  -1   88.49   10.00
 -10   2  -1    0.00    4.00
  10   2   1   14.10    5.30
  10  -2  -1   10.80    4.90
 -10  -2   1   14.50    5.50
 -10  -2  -1   18.20    6.40
  10   2  -1   13.00    5.20
 -10   2   1   10.40    5.40
  10  -2   1    5.50    4.00
 -11   2  -1   17.80    6.80
  11   2   1   16.90    6.40
 -11  -2   1   11.70    5.80
  11  -2  -1   15.20    6.00
  11  -2   1   23.70    6.90
  11   2  -1   30.70    7.60
 -11   2   1   19.90    6.60
 -11  -2  -1   27.10    7.80
 -12   2  -1    3.50    5.50
 -12  -2   1    7.30    5.70
  12   2   1   10.30    5.50
  12  -2  -1    6.50    5.10
 -12   2   1    6.20    6.60
  12  -2   1    1.00    4.70
 -12  -2  -1   12.60    6.50
  12   2  -1    3.60    4.90
  13  -2  -1    2.40    5.30
 -13   2  -1    3.80    5.60
 -13  -2   1    5.40    6.60
  13   2   1   -0.60    4.00
 -13   2   1   10.80    6.60
  13  -2   1   12.10    6.40
  13   2  -1    1.80    5.10
 -13  -2  -1    4.60    6.00
 -14   2  -1    1.80    5.90
 -14  -2   1   -3.40    6.00
  14   2   1   -0.80    5.10
  14  -2  -1   -0.70    5.10
  14   2  -1    6.20    6.70
  14  -2   1    0.20    5.40
 -14   2   1    0.60    6.20
 -14  -2  -1    1.30    5.70
   0   2   2   99.49    6.00
   0  -2  -2   93.39    6.20
   0   2  -2   99.89    5.90
   0  -2   2   95.89    6.20
  -1   2  -2 1119.09   48.70
   1  -2  -2 1163.38   47.80
   1  -2  -2 1118.39   48.90
   1   2   2 1120.69   47.50
  -1  -2   2 1184.28   49.10
  -1  -2   2 1144.79   47.60
  -1   2  -2 1147.19   47.80
  -1  -2  -2 1147.59   49.10
  -1   2   2 1111.59   49.00
   1  -2   2 1171.38   49.10
   1   2  -2 1092.99   48.60
  -1   2   2 1106.09   48.60
   2  -2  -2 3395.86  142.39
  -2  -2   2 3445.86  143.19
  -2   2  -2 3366.06  142.49
   2   2   2 3410.96  142.49
  -2   2  -2 3452.45  142.79
  -2  -2  -2 3440.36  143.29
   2   2  -2 3372.76  142.39
   2  -2   2 3438.96  143.19
  -2   2   2 3392.66  143.29
  -3  -2   2   53.89    5.50
  -3  -2   2   58.99    5.30
  -3   2  -2   61.19    5.30
   3   2   2   62.99    4.60
   3  -2  -2   60.29    5.30
   3   2   2   62.59    5.00
  -3   2  -2   67.49    4.30
  -3  -2  -2   72.69    6.00
   3   2  -2   57.29    4.50
  -3   2   2   60.29    4.40
   3   2  -2   62.89    5.60
  -3   2   2   66.89    5.90
   3  -2   2   58.19    5.50
  -4  -2   2    7.50    2.70
   4   2   2    4.30    1.70
   4  -2  -2    5.20    2.60
  -4   2  -2    3.60    1.40
   4   2   2   -2.40    1.70
  -4   2  -2    4.00    2.50
  -4  -2   2    4.30    2.50
   4  -2   2   -0.60    2.00
   4   2  -2    2.80    2.40
   4   2  -2    5.00    1.70
  -4   2   2    3.30    1.50
  -4   2   2    1.90    2.40
  -4  -2  -2    3.60    2.40
  -5  -2   2  281.47   16.30
   5   2   2  269.37   15.90
   5  -2  -2  274.57   16.10
  -5   2  -2  286.57   13.20
  -5   2  -2  307.57   16.80
   5   2   2  294.37   13.90
   5  -2   2  273.67   16.40
  -5  -2  -2  289.17   16.80
  -5   2   2  290.97   13.30
   5   2  -2  295.27   16.60
   5   2  -2  281.77   13.90
  -5   2   2  278.07   16.70
  -6   2  -2  127.79   10.20
   6   2   2  124.19    7.00
  -6  -2   2  110.39    9.60
   6   2   2  118.79    9.60
   6  -2  -2  127.19    9.80
  -6   2  -2  123.29    6.20
   6   2  -2  131.09    7.10
   6   2  -2  116.59    9.80
  -6   2   2  122.69   10.40
  -6   2   2  123.89    6.40
   6  -2   2  124.19   10.00
  -6  -2  -2  118.59   10.10
  -7   2  -2    0.80    2.50
   7  -2  -2    0.60    2.40
  -7  -2   2    2.10    2.90
   7   2   2    3.00    2.70
  -7  -2  -2    2.20    3.00
   7   2  -2   -0.30    2.20
  -7   2   2    3.60    3.20
   7  -2   2   -2.50    2.40
   8   2   2  231.58   16.50
  -8   2  -2  290.27   18.50
   8  -2  -2  236.48   16.70
  -8  -2   2  241.28   17.10
   8  -2   2  246.48   17.20
  -8   2   2  282.67   18.30
   8   2  -2  239.08   16.90
  -8  -2  -2  253.67   17.80
   9   2   2  616.64   33.70
   9  -2  -2  617.74   33.80
  -9  -2   2  605.94   34.00
  -9   2  -2  624.44   34.60
   9   2  -2  621.04   34.20
  -9  -2  -2  656.43   34.90
   9  -2   2  607.24   34.00
  -9   2   2  606.84   34.40
  10   2   2  214.08   17.00
  10  -2  -2  204.68   16.80
 -10   2  -2  209.48   17.30
 -10  -2   2  209.08   17.10
 -10   2   2  229.08   17.90
  10   2  -2  226.78   17.20
 -10  -2  -2  206.98   17.30
  10  -2   2  197.38   16.70
  11  -2  -2    2.50    3.80
 -11   2  -2   -2.60    3.80
 -11  -2   2   -0.40    3.70
  11   2   2    5.80    4.40
 -11   2   2    5.70    4.90
 -11  -2  -2    4.70    4.80
  11   2  -2    4.90    4.60
  11  -2   2    0.90    4.00
 -12   2  -2   -1.30    4.20
  12  -2  -2    0.80    4.30
  12   2   2    2.40    4.60
 -12  -2   2   -3.10    3.70
  12   2  -2   -0.30    4.30
  12  -2   2    0.80    4.20
 -12  -2  -2   -0.80    4.50
 -12   2   2    1.70    4.40
  13  -2  -2   -1.70    4.50
  13   2   2    7.30    5.70
 -13   2  -2    8.20    6.30
 -13  -2   2    1.60    5.60
  13   2  -2    1.20    5.30
  13  -2   2   -7.50    4.70
 -13  -2  -2    9.00    6.20
 -13   2   2   -5.00    4.80
  14   2   2   14.00    6.90
  14  -2  -2    6.10    6.40
 -14  -2   2   -1.70    6.20
 -14   2  -2    6.80    7.00
 -14  -2  -2    4.30    5.90
  14   2  -2    6.70    6.60
 -14   2   2    1.80    5.90
  14  -2   2    4.60    7.40
   0   2  -3  240.28   11.90
   0  -2  -3  223.28   12.10
   0   2   3  225.68   11.90
   0  -2   3  217.88   12.00
  -1   2  -3 1330.27   55.99
   1  -2  -3 1333.27   57.49
   1   2   3 1297.17   57.19
  -1   2  -3 1315.37   57.09
  -1  -2   3 1290.57   57.49
   1   2   3 1321.27   55.69
   1  -2  -3 1352.26   55.89
  -1  -2   3 1377.96   55.79
  -1  -2  -3 1314.37   57.59
  -1   2   3 1324.27   57.59
   1  -2   3 1393.26   57.69
   1   2  -3 1313.17   57.19
  -1   2   3 1329.77   57.29
  -2   2  -3 1420.16   59.39
   2   2   3 1396.26   59.79
  -2  -2   3 1438.26   60.49
   2  -2  -3 1395.06   59.19
   2   2   3 1354.16   58.89
  -2  -2   3 1343.27   58.99
   2  -2  -3 1373.36   60.29
   2  -2   3 1358.06   60.19
   2   2  -3 1389.26   59.69
  -2  -2  -3 1454.25   60.59
  -2   2   3 1368.96   60.39
   3   2   3  331.27   16.20
   3  -2  -3  315.87   16.30
  -3   2  -3  337.17   15.80
  -3   2  -3  337.37   16.70
  -3  -2   3  333.57   17.40
  -3   2   3  327.17   15.80
   3   2  -3  334.07   17.20
  -3   2   3  316.07   17.20
   3  -2   3  327.67   17.20
   3   2  -3  330.57   16.10
  -3  -2  -3  324.77   17.30
   4   2   3   -1.20    1.60
  -4   2  -3   -0.50    1.40
   4  -2  -3   -1.10    2.00
  -4   2  -3    1.40    2.20
   4   2   3   -0.80    1.50
  -4  -2   3    0.50    2.20
  -4  -2   3   -0.80    1.50
  -4   2   3   -0.70    1.40
   4  -2   3   -1.50    1.90
   4   2  -3   -0.10    1.50
  -4   2   3   -1.80    1.90
   4   2  -3   -3.10    1.60
  -4  -2  -3   -3.90    1.50
  -5  -2   3   75.19    7.60
   5  -2  -3   68.19    6.80
   5   2   3   84.49    5.70
  -5  -2   3   98.19    7.70
  -5   2  -3   80.99    5.30
   5   2   3   74.79    7.20
  -5   2  -3   81.99    7.80
   5   2  -3   88.99    7.80
   5   2  -3   81.99    5.80
   5  -2   3   70.59    7.30
  -5  -2  -3   88.69    8.00
  -5   2   3   69.09    7.40
  -5   2   3   85.89    5.50
   6  -2  -3   62.29    7.00
  -6   2  -3   66.59    4.60
   6   2   3   56.39    6.70
   6   2   3   64.99    5.00
  -6   2  -3   59.49    7.10
  -6  -2   3   76.39    7.50
   6  -2   3   77.19    7.80
  -6   2   3   72.59    7.90
  -6  -2  -3   63.79    7.40
   6   2  -3   71.49    7.50
  -6   2   3   67.19    4.60
   6   2  -3   69.69    5.20
  -7   2  -3   17.70    4.90
  -7  -2   3   21.20    5.20
  -7   2  -3   15.50    2.20
   7  -2  -3   21.30    5.10
   7   2   3   19.30    3.40
   7   2   3   14.20    4.70
  -7  -2  -3    9.90    4.10
  -7   2   3   19.20    5.00
   7   2  -3   16.90    2.80
   7   2  -3   16.80    4.70
   7  -2   3    8.20    4.00
  -7   2   3   16.10    2.30
  -8  -2   3    6.90    4.20
   8  -2  -3   11.40    4.10
  -8   2  -3    1.80    3.30
   8   2   3   10.30    4.30
  -8   2   3   13.20    5.00
   8  -2   3   12.70    4.50
  -8  -2  -3    8.70    4.00
   8   2  -3    6.30    3.60
  -9  -2   3  249.97   18.30
   9   2   3  235.28   17.30
   9  -2  -3  223.08   17.10
  -9   2  -3  260.37   18.50
   9   2  -3  238.78   17.60
  -9   2   3  264.37   18.70
  -9  -2  -3  233.48   18.10
   9  -2   3  245.68   18.10
  10   2   3   12.20    5.10
 -10   2  -3   19.70    6.60
 -10  -2   3   30.90    7.50
  10  -2  -3   29.70    7.30
  10  -2   3   22.80    6.60
  10   2  -3   24.10    6.80
 -10   2   3   21.30    6.70
 -10  -2  -3   24.90    6.90
 -11  -2   3   -1.30    3.60
  11  -2  -3    1.60    4.30
 -11   2  -3    2.90    5.00
  11   2   3    6.40    4.90
  11  -2   3    6.80    5.20
  11   2  -3   -2.10    3.90
 -11   2   3    1.60    4.30
 -11  -2  -3    2.00    4.30
  12   2   3   14.60    6.80
  12  -2  -3   10.60    6.30
 -12   2  -3   15.40    7.20
 -12  -2   3   17.30    7.50
 -12  -2  -3   12.80    6.70
  12   2  -3   18.30    7.10
 -12   2   3   16.90    7.20
  12  -2   3   28.20    8.40
  13  -2  -3   18.20    7.30
  13   2   3   14.80    6.70
 -13  -2   3    8.60    7.00
 -13   2  -3    9.40    6.70
  13   2  -3   21.60    7.70
 -13  -2  -3   18.30    7.90
  13  -2   3    1.10    5.90
 -13   2   3   38.90   10.10
 -14   2  -3    2.80    6.40
 -14  -2   3    6.80    6.60
  14   2   3   -2.00    5.90
  14  -2  -3    1.90    5.90
  14   2  -3    1.90    5.50
 -14   2   3    1.40    5.70
 -14  -2  -3    8.10    7.00
  14  -2   3    0.10    5.50
   0   2  -4  295.27   13.20
   0  -2  -4  266.47   15.00
   0  -2   4  293.47   15.10
   0   2   4  284.07   14.90
   0   2   4  279.37   12.80
   0   2  -4  293.37   14.90
   1  -2  -4  403.26   17.80
  -1  -2   4  415.66   19.80
   1   2   4  407.46   17.80
  -1  -2   4  420.26   18.00
   1   2   4  401.76   19.60
  -1   2  -4  416.86   19.60
  -1   2  -4  410.26   18.20
   1  -2  -4  369.46   19.50
   1   2  -4  354.66   19.30
  -1   2   4  418.86   19.70
  -1  -2  -4  339.17   19.50
  -1   2   4  396.16   17.90
   1   2  -4  417.56   17.90
   1  -2   4  427.96   20.00
   2   2   4   21.60    2.90
   2  -2  -4   26.40    3.20
   2   2   4   22.30    3.90
  -2   2  -4   25.20    3.50
   2  -2  -4   30.00    4.10
  -2   2  -4   20.00    3.10
  -2  -2   4   34.30    3.30
  -2  -2   4   19.30    3.80
   2   2  -4   25.30    3.90
   2  -2   4   18.90    3.80
  -2   2   4   28.80    4.00
  -2   2   4   30.40    4.40
  -2  -2  -4   27.60    4.30
   3  -2  -4  187.08   10.90
  -3   2  -4  194.08   11.40
  -3  -2   4  202.48   12.20
   3   2   4  198.98   11.20
  -3  -2  -4  208.58   12.30
   3  -2   4  186.78   11.90
   3   2  -4  214.18   11.40
  -3   2   4  209.88   12.40
  -4   2  -4  142.09    8.40
  -4   2  -4  126.19    9.40
   4   2   4  125.99    9.10
   4  -2  -4  132.39    9.20
   4   2   4  155.18    8.80
  -4  -2   4  139.29   10.10
  -4  -2   4  123.69    8.90
   4  -2   4  133.89    9.80
  -4  -2  -4  147.69   10.30
   4   2  -4  131.59    9.70
  -4   2   4  138.09    8.50
  -4   2   4  134.49   10.00
   4   2  -4  162.78    9.00
  -5   2  -4   72.39    7.10
   5   2   4   66.39    5.50
   5  -2  -4   71.59    6.80
  -5  -2   4   75.49    7.60
  -5   2  -4   67.99    5.30
  -5  -2   4   64.29    6.70
   5   2   4   72.99    6.70
   5   2  -4   65.09    5.50
   5  -2   4   87.29    7.70
   5   2  -4   64.29    6.90
  -5   2   4   66.49    5.30
  -5   2   4   67.89    7.30
  -5  -2  -4   69.39    7.40
   6   2   4  336.67   17.60
  -6   2  -4  329.37   20.20
  -6  -2   4  344.57   20.00
   6  -2  -4  401.06   20.70
   6   2   4  356.86   20.00
  -6   2  -4  361.26   17.30
   6  -2   4  358.96   20.90
  -6   2   4  368.96   17.40
   6   2  -4  360.16   20.70
   6   2  -4  350.46   17.80
  -6   2   4  368.16   21.10
  -6  -2  -4  377.16   21.30
  -7   2  -4  322.57   15.70
   7   2   4  360.06   20.00
  -7  -2   4  355.96   20.20
   7  -2  -4  316.37   19.50
   7   2   4  346.17   16.60
  -7   2  -4  317.87   20.00
   7   2  -4  289.67   19.50
  -7   2   4  303.27   20.00
  -7  -2  -4  290.17   19.80
   7   2  -4  340.37   16.60
  -7   2   4  327.07   16.00
   7  -2   4  356.46   20.70
  -8  -2   4  194.58   14.50
  -8   2  -4  214.18   15.20
   8   2   4  172.58   13.70
   8  -2  -4  183.88   14.00
   8  -2   4  150.58   13.70
   8   2  -4  187.38   14.50
  -8  -2  -4  176.18   14.60
  -8   2   4  206.88   15.30
   9   2   4   -3.20    2.40
  -9  -2   4   -0.40    3.10
  -9   2  -4    4.90    4.00
   9  -2  -4    2.00    3.40
  -9  -2  -4   -1.70    3.20
  -9   2   4    1.60    3.50
   9   2  -4    3.90    3.60
   9  -2   4    1.30    3.20
 -10  -2   4   77.19   10.50
 -10   2  -4   98.89   11.60
  10   2   4   91.29   10.70
  10  -2  -4   76.19   10.00
  10   2  -4   86.49   10.80
 -10   2   4   82.49   11.30
 -10  -2  -4   88.49   11.30
  10  -2   4   98.69   11.40
  11   2   4  249.68   19.90
 -11   2  -4  202.48   19.40
 -11  -2   4  279.07   21.10
  11  -2  -4  301.57   21.20
 -11  -2  -4  314.17   22.40
  11  -2   4  316.27   22.20
  11   2  -4  310.97   21.90
 -11   2   4  248.58   20.80
  12  -2  -4  157.28   15.70
  12   2   4  141.89   14.90
 -12   2  -4  169.28   16.50
 -12  -2   4  154.38   15.70
  12  -2   4  158.48   16.00
  12   2  -4  130.39   14.90
 -12  -2  -4  143.09   15.70
 -12   2   4  123.89   15.00
 -13  -2   4   60.29   12.20
  13   2   4   46.90   10.90
  13  -2  -4   70.49   12.70
 -13   2  -4   65.49   12.80
 -13   2   4   57.19   12.20
  13   2  -4   59.99   12.00
 -13  -2  -4   26.20    9.20
  13  -2   4   58.99   12.00
 -14   2  -4  105.49   17.50
  14   2   4  109.89   15.40
 -14  -2   4  117.69   15.70
  14  -2  -4   89.79   15.10
 -14   2   4  112.09   17.70
 -14  -2  -4   77.09   15.00
  14  -2   4  113.19   15.50
  14   2  -4  110.99   15.00
   0   2  -5    5.20    1.70
   0  -2   5    4.80    2.60
   0   2  -5    4.90    2.70
   0  -2   5    1.90    2.60
   0  -2  -5    4.10    2.60
   0   2   5    7.90    3.00
   0   2   5    4.90    1.50
   1   2   5   21.80    4.00
  -1  -2   5   21.50    4.10
   1  -2  -5   29.10    4.50
   1   2   5   30.40    2.90
  -1  -2   5   18.90    3.80
  -1   2  -5   23.60    4.10
  -1   2  -5   23.80    3.00
   1  -2   5   26.40    4.40
  -1   2   5   25.60    4.20
  -1  -2  -5   23.50    4.20
  -1   2   5   28.80    2.90
   1  -2   5   26.70    4.30
   1   2  -5   29.50    2.90
   1   2  -5   28.10    4.20
   2  -2  -5  364.26   19.00
   2  -2  -5  355.36   17.40
  -2  -2   5  379.56   17.60
  -2   2  -5  376.56   18.70
  -2   2  -5  359.06   17.80
  -2  -2   5  375.26   19.10
   2   2   5  365.46   18.80
   2   2   5  349.57   17.30
  -2   2   5  376.36   17.70
  -2   2   5  373.26   18.80
  -2   2   5  379.66   19.30
   2   2  -5  372.06   18.80
  -2  -2  -5  364.16   19.20
   2  -2   5  385.46   19.30
   2  -2   5  374.16   18.70
   3   2   5   73.19    6.50
   3   2   5   84.39    6.10
  -3  -2   5   82.79    7.20
  -3  -2   5   82.29    6.50
   3  -2  -5   71.19    6.80
   3  -2  -5   78.59    6.10
  -3   2  -5   78.69    6.40
   3  -2   5   84.99    6.40
  -3  -2  -5   87.69    7.40
   3   2  -5   82.49    6.60
   3  -2   5   88.89    7.50
  -3   2   5   78.99    7.20
  -4   2  -5    6.40    2.40
  -4  -2   5    2.80    2.80
   4   2   5    0.60    2.00
   4  -2  -5    4.30    2.50
  -4   2  -5    4.50    2.40
  -4   2   5    5.30    2.90
  -4  -2  -5    6.20    3.10
   4   2  -5    3.60    2.60
  -4   2   5    1.20    2.00
   4   2  -5    0.80    1.70
   4  -2   5    2.80    2.80
   5   2   5   13.20    3.50
  -5  -2   5    6.10    2.70
   5   2   5    7.70    2.70
   5  -2  -5    4.10    2.60
  -5   2  -5    6.90    2.50
  -5  -2   5    7.30    3.50
  -5   2  -5   11.10    3.60
  -5  -2  -5    8.20    3.50
  -5   2   5    6.00    2.40
  -5   2   5   13.30    4.20
   5   2  -5    7.90    3.50
   5   2  -5    4.00    2.30
   5  -2   5   12.10    3.80
   6   2   5  163.88   11.50
  -6   2  -5  149.19    9.40
  -6  -2   5  165.38   11.80
  -6   2  -5  180.78   12.60
  -6  -2   5  167.28   12.50
   6  -2  -5  145.49   11.40
   6   2   5  157.08    9.80
  -6   2   5  139.69   12.10
  -6  -2  -5  167.48   12.50
  -6   2   5  151.98    9.50
   6   2  -5  137.19   11.50
   6   2  -5  158.78    9.90
   6  -2   5  172.28   12.40
  -7   2  -5   30.40    3.80
   7  -2  -5   22.60    5.30
  -7   2  -5   32.90    6.40
  -7  -2   5   34.60    6.60
   7   2   5   38.30    4.40
   7   2   5   28.20    6.00
   7  -2   5   26.90    5.90
   7   2  -5   29.90    4.20
  -7   2   5   33.60    4.00
  -7  -2  -5   23.90    5.80
   7   2  -5   37.50    6.80
  -7   2   5   23.40    5.80
   8  -2  -5   51.49    7.20
  -8   2  -5   38.00    7.40
  -8  -2   5   49.50    7.30
   8   2   5   45.30    8.00
   8   2  -5   53.69    8.60
  -8   2   5   40.30    7.70
  -8  -2  -5   32.20    7.50
   8  -2   5   45.70    8.20
  -9  -2   5   -3.10    2.80
  -9   2  -5    2.20    3.60
   9   2   5    3.90    4.00
   9  -2  -5   -3.30    2.80
  -9  -2  -5    1.10    3.30
   9  -2   5    2.30    3.80
  -9   2   5   -3.30    2.80
   9   2  -5    1.10    3.30
  10  -2  -5   11.20    4.90
  10   2   5   17.10    6.60
 -10  -2   5   13.00    5.60
 -10   2  -5   16.30    6.20
  10   2  -5   10.60    5.30
  10  -2   5   16.00    6.10
 -10  -2  -5   14.80    6.30
 -10   2   5    5.70    5.20
 -11   2  -5   13.00    6.40
 -11  -2   5   18.60    6.90
  11   2   5   16.50    6.40
  11  -2  -5   28.80    7.60
  11   2  -5   27.10    7.50
 -11   2   5   28.60    8.00
 -11  -2  -5   32.20    9.10
  11  -2   5   27.20    7.80
  12   2   5    0.90    4.40
 -12  -2   5   -5.30    3.70
 -12   2  -5    4.20    5.50
  12  -2  -5   -0.40    4.50
 -12   2   5   -6.90    3.80
  12  -2   5   -4.30    4.20
 -12  -2  -5   -1.40    4.60
  12   2  -5   -4.20    3.90
  13  -2  -5   19.00    7.60
 -13   2  -5   10.60    6.50
  13   2   5   10.90    6.30
 -13  -2   5    7.20    6.10
  13   2  -5   10.60    6.90
  13  -2   5   21.20    8.30
 -13   2   5   17.10    7.80
 -13  -2  -5    4.20    7.00
  14   2   5   14.60    8.50
  14  -2  -5    3.70    6.30
 -14  -2   5   15.40    7.40
 -14   2  -5    7.90    6.90
  14   2  -5    6.90    6.40
  14  -2   5   10.10    6.90
 -14   2   5   12.10    7.60
 -14  -2  -5   13.60    8.10
   0   2  -6  352.36   16.10
   0  -2  -6  328.27   18.00
   0  -2   6  345.27   17.80
   0   2   6  322.57   15.50
   0   2   6  316.27   17.70
   0   2  -6  326.77   17.70
   0  -2   6  325.07   17.70
  -1  -2   6   89.39    7.20
   1  -2  -6   82.89    7.20
  -1   2  -6   85.29    5.90
  -1  -2   6   90.39    7.20
   1   2   6   78.29    5.50
  -1   2  -6   91.69    7.30
   1   2   6   77.79    7.10
  -1   2   6   83.19    5.50
   1   2  -6   86.69    5.80
  -1  -2  -6   89.29    7.50
   1  -2   6   74.49    7.00
   1  -2   6   96.49    7.30
  -1   2   6   85.29    7.30
   1   2  -6   81.99    7.10
  -2   2  -6 1843.02   77.99
   2   2   6 1780.22   77.89
   2  -2  -6 1775.32   78.09
  -2   2  -6 1863.91   76.79
   2  -2  -6 1724.33   76.09
  -2  -2   6 1826.02   76.49
   2   2   6 1795.92   76.09
  -2  -2   6 1782.42   77.99
  -2  -2   6 1769.22   77.79
  -2   2   6 1774.32   77.89
   2   2  -6 1788.82   77.99
  -2   2   6 1764.92   76.29
   2  -2   6 1778.72   77.69
  -2  -2  -6 1805.82   78.39
   2  -2   6 1800.52   78.19
   2   2  -6 1776.02   76.29
  -2   2   6 1754.32   78.29
  -3  -2   6 1310.77   57.09
   3  -2  -6 1335.77   58.59
  -3   2  -6 1286.07   57.59
  -3  -2   6 1327.67   58.49
   3   2   6 1278.57   57.79
   3  -2  -6 1292.17   56.89
   3   2   6 1263.77   56.69
  -3   2  -6 1319.17   57.49
   3   2  -6 1280.47   57.79
  -3   2   6 1283.97   58.69
   3  -2   6 1287.57   57.59
  -3  -2  -6 1333.87   58.89
   3  -2   6 1276.77   58.39
  -3   2   6 1307.37   57.79
  -3   2   6 1323.47   59.39
  -4  -2   6  309.57   17.40
   4  -2  -6  291.37   16.90
   4  -2  -6  286.97   15.70
   4   2   6  276.07   15.80
  -4   2  -6  277.47   16.00
  -4   2   6  273.77   16.90
  -4  -2  -6  282.87   17.10
   4   2  -6  284.47   16.80
   4  -2   6  295.97   17.00
   4  -2   6  288.67   15.60
   4   2  -6  275.07   15.70
   5  -2  -6    3.70    2.50
  -5  -2   6    1.90    2.50
  -5   2  -6    1.50    2.20
   5   2   6   -1.10    1.60
  -5   2  -6    0.20    2.10
  -5  -2   6    1.00    2.60
   5   2   6   -2.60    1.90
  -5   2   6    0.30    2.10
  -5  -2  -6    3.90    3.10
   5  -2   6    8.30    3.50
   5   2  -6    1.40    2.50
   5   2  -6    4.30    2.40
  -5   2   6    1.40    2.70
  -6  -2   6   17.90    4.40
   6   2   6   17.30    4.40
  -6   2  -6    9.00    3.00
   6   2   6   18.60    3.90
  -6  -2   6    3.60    3.30
  -6   2  -6    8.20    3.70
   6  -2  -6   17.50    4.50
  -6   2   6   15.30    4.90
   6   2  -6   15.70    3.70
  -6   2   6   12.40    3.30
   6  -2   6    9.40    4.00
  -6  -2  -6    8.70    3.90
   6   2  -6   15.60    4.50
   7   2   6    6.50    2.80
   7  -2  -6    4.90    2.60
   7  -2  -6    9.00    3.80
   7   2   6    5.30    3.80
  -7  -2   6   -0.20    2.90
  -7   2  -6    5.40    3.90
  -7   2  -6   15.20    3.40
  -7  -2  -6    1.80    3.10
   7   2  -6    7.90    3.00
  -7   2   6    1.80    2.30
   7  -2   6    8.00    4.10
   7   2  -6   -1.30    2.60
  -7   2   6    7.90    4.10
  -8  -2   6  320.27   20.60
  -8   2  -6  294.77   20.50
   8   2   6  332.67   20.50
   8  -2  -6  336.97   20.50
  -8   2   6  326.97   21.30
   8   2  -6  335.67   21.30
   8  -2   6  293.17   20.50
  -8  -2  -6  316.07   21.30
   9  -2  -6  324.77   21.60
  -9  -2   6  351.06   22.50
   9   2   6  353.36   21.90
  -9   2  -6  312.47   22.00
  -9  -2  -6  316.97   22.40
  -9   2   6  297.07   21.90
   9   2  -6  336.87   22.20
   9  -2   6  335.97   22.50
  10  -2  -6  201.78   16.70
 -10  -2   6  205.38   17.00
  10   2   6  226.18   17.60
 -10   2  -6  184.78   16.70
  10  -2   6  210.28   17.40
 -10   2   6  206.68   17.70
 -10  -2  -6  192.58   17.30
  10   2  -6  205.58   17.30
 -11   2  -6   40.30    9.50
  11   2   6   47.30    9.90
 -11  -2   6   68.89   12.20
  11  -2  -6   25.20    8.00
  11   2  -6   53.39   10.70
 -11  -2  -6   48.00   10.50
  11  -2   6   51.89   10.30
 -11   2   6   38.10    9.20
  12  -2  -6   -2.30    4.10
 -12  -2   6    0.40    4.40
 -12   2  -6   -8.40    3.90
  12   2   6    5.10    5.10
  12   2  -6    5.40    5.30
 -12   2   6   -3.10    4.70
 -12  -2  -6   -4.50    3.80
  12  -2   6    3.50    5.60
 -13  -2   6    3.10    5.20
 -13   2  -6    2.10    5.40
  13   2   6    0.30    5.10
  13  -2  -6    2.30    5.50
  13  -2   6    3.10    5.80
 -13  -2  -6    4.70    6.10
  13   2  -6   -4.20    5.10
 -13   2   6    2.30    5.80
   0   2  -7  212.68   11.00
   0   2   7  195.98   10.40
   0  -2   7  191.08   12.40
   0  -2   7  214.58   12.70
   0   2  -7  162.98   12.00
   0   2   7  181.98   12.40
   0  -2  -7  211.88   12.90
   1   2   7   13.10    2.70
   1  -2  -7   13.60    3.60
  -1   2  -7   14.40    2.70
  -1   2  -7   15.00    3.90
  -1  -2   7    8.20    3.30
  -1  -2   7   12.10    3.80
   1   2   7    9.00    3.50
   1  -2   7   10.50    3.30
   1  -2   7   13.20    3.70
  -1  -2  -7   12.00    3.70
   1   2  -7   15.10    2.90
   1   2  -7    8.40    3.40
  -1   2   7   11.70    3.70
   2  -2  -7  146.99    8.30
   2   2   7  132.09    9.60
   2  -2  -7  131.49    9.50
  -2   2  -7  122.09    9.30
  -2  -2   7  113.49    9.30
  -2  -2   7  115.19    9.40
  -2  -2   7  118.99    8.20
   2   2   7  118.59    7.90
  -2   2  -7  124.59    8.30
  -2   2   7  146.19    9.90
   2  -2   7  118.49    9.20
  -2  -2  -7  123.79    9.60
  -2   2   7  154.78    8.50
   2   2  -7  119.89    8.10
   2   2  -7  134.29    9.60
   2  -2   7  102.59    9.00
   3   2   7  428.16   19.70
   3  -2  -7  389.46   20.90
  -3   2  -7  397.96   20.60
  -3  -2   7  351.06   20.60
  -3  -2   7  373.86   19.50
   3  -2  -7  394.96   19.40
  -3  -2   7  388.66   20.60
  -3   2  -7  370.76   19.80
   3   2   7  385.16   20.70
   3  -2   7  379.26   20.30
  -3  -2  -7  393.26   21.40
  -3   2   7  379.46   19.50
   3   2  -7  344.57   19.20
  -3   2   7  386.16   20.70
   3   2  -7  397.86   20.80
  -3   2   7  410.06   21.50
   3  -2   7  409.96   21.30
  -4  -2   7  219.48   14.70
   4   2   7  249.78   14.30
   4  -2  -7  243.68   13.70
  -4   2  -7  221.38   13.80
   4   2   7  220.58   13.30
   4  -2  -7  231.18   14.70
  -4   2   7  234.28   15.10
   4  -2   7  244.18   14.10
  -4   2   7  207.28   14.00
   4  -2   7  224.18   14.50
   4   2  -7  239.78   14.10
  -4  -2  -7  214.88   14.70
  -5  -2   7   -0.20    2.80
   5  -2  -7    3.20    2.40
   5   2   7    1.40    2.30
  -5   2  -7   -0.60    2.10
  -5   2  -7    1.10    2.10
  -5   2   7   10.00    4.00
   5   2  -7   -0.70    2.10
   5  -2   7    2.00    2.80
   5   2  -7   -0.20    2.50
  -5  -2  -7    1.00    2.70
  -5   2   7    7.20    3.50
  -6   2  -7   31.00    5.10
  -6  -2   7   32.80    6.10
   6   2   7   36.80    6.10
  -6   2  -7   26.40    5.90
   6  -2  -7   27.60    5.50
   6   2   7   34.30    5.00
  -6  -2   7   30.60    6.20
   6   2  -7   31.60    6.10
  -6  -2  -7   23.50    5.70
   6  -2   7   29.50    6.10
  -6   2   7   30.80    4.90
   6   2  -7   34.60    5.00
  -6   2   7   21.70    5.60
   7  -2  -7   44.60    5.40
  -7   2  -7   46.50    7.80
   7   2   7   38.00    6.80
  -7   2  -7   47.20    5.60
   7  -2  -7   33.60    6.50
  -7  -2   7   60.29    7.30
   7   2   7   49.70    6.00
  -7  -2   7   56.99    7.90
  -7   2   7   45.40    8.20
  -7  -2  -7   50.09    7.70
   7   2  -7   58.09    7.70
   7   2  -7   43.20    5.90
  -7   2   7   48.70    5.80
   7  -2   7   54.79    7.70
   8   2   7    4.10    3.40
  -8  -2   7   -1.20    2.70
  -8   2  -7    6.00    3.90
   8  -2  -7   -0.70    2.70
   8  -2   7    0.20    3.30
  -8  -2  -7   -0.90    3.00
  -8   2   7    2.40    3.80
   8   2  -7    2.60    3.30
  -9  -2   7  382.26   23.50
   9   2   7  368.86   22.90
   9  -2  -7  350.66   22.40
  -9   2  -7  354.06   23.60
  -9   2   7  372.06   24.30
   9   2  -7  315.87   22.60
   9  -2   7  317.67   22.80
  -9  -2  -7  328.07   23.40
  10  -2  -7   35.00    7.90
 -10  -2   7   40.20    8.70
 -10   2  -7   34.30    8.70
  10   2   7   48.00    9.10
  10   2  -7   47.70    9.50
 -10   2   7   44.10    9.30
 -10  -2  -7   64.99   11.20
  10  -2   7   26.20    8.20
  11  -2  -7   81.29   11.80
  11   2   7   80.59   12.00
 -11  -2   7  100.49   12.80
 -11   2  -7   98.79   12.70
 -11   2   7  118.99   13.70
  11  -2   7  113.59   13.40
 -11  -2  -7  115.99   14.20
  11   2  -7  101.59   13.20
 -12   2  -7    4.50    5.60
  12   2   7    1.10    5.40
 -12  -2   7    4.30    5.40
  12  -2  -7   -0.40    4.60
  12  -2   7    6.80    6.00
  12   2  -7    3.10    5.30
 -12   2   7   -2.80    4.30
 -12  -2  -7   -0.40    5.10
  13   2   7    4.50    6.40
 -13   2  -7    7.20    6.80
 -13  -2   7    7.10    7.20
  13  -2  -7   -3.80    4.30
 -13  -2  -7   21.30    9.00
  13  -2   7   14.30    7.70
  13   2  -7    2.90    6.40
 -13   2   7   11.10    7.30
   0  -2   8 1040.20   47.60
   0   2   8 1073.39   45.20
   0  -2   8 1071.09   48.20
   0   2  -8 1091.19   48.30
   0   2  -8  915.91   45.40
   0   2   8 1027.40   48.00
   0  -2  -8  996.60   47.70
  -1  -2   8  283.67   16.70
  -1  -2   8  283.27   17.00
   1  -2  -8  292.77   17.30
   1   2   8  282.17   17.00
   1   2   8  287.47   14.90
  -1   2  -8  270.47   16.80
  -1   2  -8  278.37   15.10
  -1   2   8  292.47   14.80
   1   2  -8  321.67   15.60
   1  -2   8  290.07   17.10
  -1   2   8  286.57   17.20
   1   2  -8  305.07   17.40
   1  -2   8  273.47   16.70
  -1  -2  -8  301.67   17.40
  -2  -2   8  248.28   14.70
  -2  -2   8  224.18   14.30
  -2   2  -8  221.78   12.90
   2   2   8  233.78   14.60
  -2   2  -8  249.28   14.90
   2   2   8  223.78   12.60
   2  -2  -8  242.48   14.60
   2  -2   8  224.88   14.20
  -2   2   8  227.28   14.50
   2  -2   8  224.78   14.40
   2   2  -8  228.28   14.50
   2   2  -8  222.18   12.80
  -2  -2  -8  233.58   14.70
  -2   2   8  213.48   12.50
   3   2   8   26.20    5.10
  -3  -2   8   28.70    5.20
  -3  -2   8   22.20    4.10
  -3   2  -8   23.30    4.40
   3   2   8   19.00    3.70
   3  -2  -8   32.00    5.70
  -3  -2   8   29.00    5.30
  -3   2  -8   25.40    4.90
   3  -2  -8   24.60    4.10
   3   2  -8   28.60    5.40
   3  -2   8   23.20    4.80
  -3   2   8   32.10    5.40
  -3  -2  -8   28.10    5.50
  -3   2   8   22.20    5.30
   3   2  -8   25.60    3.90
   3  -2   8   27.00    5.30
  -3   2   8   16.40    3.70
   4  -2  -8   70.59    7.60
   4  -2  -8   72.69    6.70
  -4   2  -8   94.49    7.70
  -4   2  -8   69.79    7.20
  -4  -2   8   72.99    7.70
   4   2   8   81.99    7.00
   4   2   8   58.49    6.80
  -4  -2   8   51.59    6.20
  -4   2   8   77.19    7.30
   4  -2   8   72.99    7.10
   4   2  -8   69.59    7.20
  -4   2   8   76.89    8.10
  -4  -2  -8   68.29    7.70
   4   2  -8   71.39    6.60
   4  -2   8   71.99    7.50
  -5   2  -8    4.40    2.90
  -5  -2   8   -0.10    2.50
   5   2   8    4.80    3.00
   5  -2  -8    4.00    2.80
   5  -2  -8    8.20    3.80
   5   2  -8   -0.20    2.60
   5  -2   8    0.10    2.70
   5   2  -8    2.80    2.70
  -5   2   8    5.00    3.60
   5  -2   8    1.40    2.70
  -5  -2  -8    2.30    2.90
  -6   2  -8  332.57   20.70
  -6  -2   8  338.97   20.60
   6  -2  -8  357.46   20.50
  -6   2  -8  364.26   19.70
   6   2   8  368.06   20.00
   6  -2  -8  373.86   19.90
  -6  -2   8  297.77   20.80
   6   2   8  372.56   21.00
  -6   2   8  322.97   21.50
   6   2  -8  348.97   21.40
  -6  -2  -8  336.77   21.60
   6  -2   8  390.16   22.20
   6   2  -8  366.76   19.90
  -6   2   8  354.26   19.70
   7   2   8  286.97   18.30
  -7  -2   8  282.17   19.30
   7  -2  -8  281.67   16.80
   7  -2  -8  280.47   18.40
  -7   2  -8  281.17   16.60
   7   2   8  284.77   17.00
  -7   2  -8  287.77   19.00
  -7  -2   8  291.37   18.60
  -7  -2  -8  278.37   19.40
   7  -2   8  297.17   19.50
  -7   2   8  293.57   16.90
   7   2  -8  295.57   19.30
   7   2  -8  301.27   17.50
  -7   2   8  265.47   19.10
   8  -2  -8   78.29    9.20
   8   2   8   63.79    8.40
  -8   2  -8   67.49    9.10
  -8  -2   8   83.29    9.40
   8  -2   8   90.59   10.30
  -8   2   8   59.29    9.10
  -8  -2  -8   81.19   10.30
   8   2  -8   66.59    9.00
  -9  -2   8    2.50    3.60
   9  -2  -8   -2.00    3.70
  -9   2  -8   -0.90    3.70
   9   2   8    2.90    4.10
   9  -2   8    3.70    4.80
  -9  -2  -8   -1.20    4.10
  -9   2   8    2.10    4.60
   9   2  -8   -2.90    3.70
  10  -2  -8    2.40    4.00
  10   2   8    1.00    3.70
 -10   2  -8   -3.00    3.60
 -10  -2   8    2.90    4.20
  10  -2   8   -5.60    3.20
  10   2  -8   -3.90    3.50
 -10   2   8    2.50    4.40
 -10  -2  -8    6.30    5.00
 -11   2  -8  145.79   15.30
  11   2   8  162.08   15.40
  11  -2  -8  139.09   14.50
 -11  -2   8  164.48   16.20
 -11   2   8  123.39   14.80
  11  -2   8  121.49   14.60
  11   2  -8  143.99   15.30
 -11  -2  -8  161.88   16.90
 -12  -2   8   38.50    9.90
  12   2   8   45.00   10.00
  12  -2  -8   35.90    9.30
 -12   2  -8   31.80    9.10
 -12   2   8   48.80   11.50
  12  -2   8   24.30    8.90
 -12  -2  -8   26.80    9.10
  12   2  -8   45.50   10.60
 -13  -2   8    4.70    6.20
  13   2   8   -3.50    5.10
  13  -2  -8    1.30    5.70
 -13   2  -8   -0.50    5.10
 -13   2   8   -2.40    5.10
 -13  -2  -8    1.70    5.80
  13  -2   8    6.00    6.20
  13   2  -8    2.50    6.00
   0   2  -9  103.69    9.40
   0   2   9  101.69    9.50
   0   2  -9  109.59    7.80
   0  -2  -9  107.59    9.30
   0   2   9  110.39    7.40
   0  -2   9  107.99    9.30
   0  -2   9   97.19    8.80
   1   2   9   16.70    3.50
  -1   2  -9   30.40    5.80
  -1   2  -9   25.20    4.20
  -1  -2   9   24.40    5.10
   1  -2  -9   31.50    5.70
  -1  -2   9   22.00    4.80
   1   2   9   19.90    4.90
  -1   2   9   25.00    3.70
   1  -2   9   13.70    4.20
  -1  -2  -9   19.40    4.90
   1   2  -9   24.60    4.10
   1  -2   9   24.80    5.00
  -1   2   9   30.30    5.80
   1   2  -9   19.00    4.60
   2  -2  -9   98.39    8.80
  -2  -2   9   96.49    8.80
  -2   2  -9   83.29    7.20
   2   2   9  111.89    9.50
  -2  -2   9   80.99    8.00
  -2   2  -9   98.49    9.00
   2   2   9   98.69    7.50
   2   2  -9  100.69    7.60
  -2  -2  -9  112.89    9.40
  -2   2   9  109.69    9.30
  -2   2   9   89.39    7.00
   2  -2   9  105.49    9.00
   2   2  -9   89.19    8.70
   2  -2   9   89.39    8.60
  -3   2  -9  197.18   12.40
   3   2   9  178.88   13.20
  -3  -2   9  171.68   12.90
   3   2   9  221.98   12.30
  -3   2  -9  186.58   13.30
   3  -2  -9  214.18   12.10
  -3  -2   9  193.98   13.40
   3  -2  -9  180.68   13.00
  -3  -2   9  194.28   12.20
   3   2  -9  191.78   13.40
   3  -2   9  172.68   13.00
  -3   2   9  218.98   14.00
  -3  -2  -9  186.18   13.60
  -3   2   9  191.98   11.90
   3   2  -9  187.78   11.90
   3  -2   9  166.28   12.60
   4   2   9   32.40    6.00
   4   2   9   37.80    5.10
  -4   2  -9   34.50    5.10
  -4   2  -9   38.10    5.70
   4  -2  -9   40.70    5.10
   4  -2  -9   50.39    6.80
  -4  -2   9   38.50    5.50
  -4  -2   9   41.40    6.70
  -4   2   9   33.90    6.20
  -4  -2  -9   34.70    6.70
   4   2  -9   31.00    5.30
  -4   2   9   33.70    6.70
  -4   2   9   27.10    7.00
   4  -2   9   28.70    5.80
   4   2  -9   34.10    6.10
   4  -2   9   41.00    5.70
   5  -2  -9    0.20    2.50
   5   2   9   -0.50    2.90
   5  -2  -9    3.60    3.30
   5   2   9    3.60    3.10
  -5   2  -9    5.60    3.20
  -5  -2   9    1.80    2.80
   5  -2   9    2.10    3.00
   5   2  -9    3.50    3.10
   5  -2   9    5.30    3.00
  -5  -2  -9   -4.80    2.20
   5   2  -9   -0.80    2.60
  -5   2   9    0.40    3.00
   5   2  -9    2.20    2.50
  -5   2   9   -1.70    2.10
  -6  -2   9   49.30    8.30
   6   2   9   55.49    6.70
  -6   2  -9   51.49    7.30
  -6  -2   9   61.29    7.70
  -6   2  -9   41.80    6.30
   6  -2  -9   63.49    7.20
   6  -2  -9   41.30    6.20
   6  -2  -9   44.20    7.80
   6   2  -9   45.10    7.70
  -6  -2  -9   61.89    8.20
  -6   2   9   64.79    8.30
   6  -2   9   44.70    8.20
   6   2  -9   55.69    7.00
   7  -2  -9   17.20    5.40
  -7   2  -9    9.50    4.50
  -7  -2   9   11.60    4.80
   7  -2  -9    8.00    3.70
   7   2   9   19.60    5.20
   7  -2  -9   23.90    5.80
  -7   2  -9   10.80    4.10
   7   2   9   21.00    5.20
  -7  -2   9   23.30    6.00
   7   2  -9   12.90    4.50
   7  -2   9   20.10    5.60
   7   2  -9   11.60    4.70
  -7   2   9   16.40    4.80
  -7  -2  -9   23.00    6.30
  -7   2   9   10.00    4.90
  -8   2  -9    2.80    3.80
  -8  -2   9    2.20    3.70
   8   2   9    4.90    4.10
   8  -2  -9    1.10    3.30
  -8  -2  -9    1.60    3.80
   8  -2   9   -1.60    3.20
   8   2  -9    0.80    3.40
  -8   2   9   -0.30    3.60
   9  -2  -9  189.28   15.00
  -9   2  -9  145.39   14.50
  -9  -2   9  125.09   13.10
   9   2   9  170.98   14.40
  -9  -2  -9  144.29   14.70
   9  -2   9  145.39   14.80
  -9   2   9  130.39   13.90
   9   2  -9  182.38   15.60
 -10  -2   9    0.00    4.40
 -10   2  -9   -2.40    4.10
  10   2   9   -0.20    4.20
  10  -2  -9   -2.80    4.00
  10   2  -9    3.10    4.70
  10  -2   9   -0.80    4.40
 -10   2   9   -0.40    4.20
 -10  -2  -9    1.70    5.30
 -11   2  -9   23.40    8.10
  11  -2  -9   26.10    7.70
 -11  -2   9   26.10    8.20
  11   2   9   16.10    6.40
  11  -2   9   10.00    7.00
 -11  -2  -9   31.00    9.10
 -11   2   9   24.40    8.40
  11   2  -9   25.10    8.30
 -12  -2   9    3.50    6.30
  12  -2  -9   -3.00    5.00
  12   2   9    1.30    5.10
 -12   2  -9    0.10    5.90
  12   2  -9    5.70    6.10
 -12  -2  -9   -1.10    5.00
 -12   2   9   -1.00    5.90
  12  -2   9    0.80    5.00
  13  -2  -9   -0.60    4.50
 -13   2  -9    8.70    7.20
  13   2   9   15.40    7.60
 -13  -2   9   -2.40    5.50
  13   2  -9    9.80    6.60
  13  -2   9    4.40    6.80
 -13   2   9   20.90    8.90
 -13  -2  -9    1.20    6.50
   0  -2  10  190.58   14.00
   0   2  10  205.18   12.00
   0   2  10  221.58   15.00
   0  -2 -10  198.08   14.30
   0   2 -10  208.18   12.70
   0   2 -10  233.28   15.10
   0  -2  10  200.68   13.90
   1   2  10  524.95   24.80
  -1   2 -10  510.55   25.20
  -1   2 -10  506.95   27.50
  -1  -2  10  511.15   26.80
  -1  -2  10  502.65   27.30
   1  -2 -10  500.35   27.20
   1   2  10  521.55   27.90
  -1  -2 -10  534.85   27.70
   1   2 -10  496.25   27.50
   1  -2  10  483.55   26.60
  -1   2  10  516.05   24.60
   1   2 -10  504.75   25.30
   1  -2  10  512.45   27.30
  -1   2  10  446.36   26.90
  -2  -2  10 1367.26   64.19
   2  -2 -10 1344.67   63.89
  -2   2 -10 1371.66   62.19
   2   2  10 1390.86   64.59
   2   2  10 1390.76   61.69
  -2   2 -10 1368.66   64.29
  -2  -2  10 1403.16   63.69
   2  -2  10 1403.46   64.19
  -2   2  10 1425.86   64.59
  -2   2  10 1386.06   61.49
   2   2 -10 1464.65   62.39
   2  -2  10 1401.86   63.99
  -2  -2 -10 1370.56   64.29
   2   2 -10 1422.06   64.69
   3  -2 -10   99.79    9.80
   3   2  10  113.49   10.30
  -3   2 -10  123.89   10.40
  -3   2 -10  123.89    9.40
   3   2  10  112.19    8.70
  -3  -2  10  118.69   10.10
   3  -2 -10  112.69    8.50
  -3  -2  10  128.79   10.60
  -3  -2 -10   88.79    9.50
   3   2 -10  116.69    8.90
  -3   2  10  109.49    8.60
   3  -2  10  118.09   10.10
  -3   2  10  115.99   10.30
   3  -2  10  110.69   10.10
   3   2 -10  100.99    9.80
  -4  -2  10  111.89    9.60
   4   2  10  104.19    9.60
   4  -2 -10  101.29    8.30
  -4  -2  10  111.49    8.90
  -4   2 -10  117.59    9.80
  -4  -2  10  109.89    9.90
   4  -2 -10  100.09    9.40
  -4   2 -10   78.69    8.20
   4   2  10   96.59    8.30
   4  -2  10   86.59    9.00
  -4  -2 -10   78.59    9.00
   4  -2  10   93.39    9.40
  -4   2  10   75.29    8.90
   4   2 -10   75.79    7.70
   4   2 -10   81.09    9.00
  -4   2  10   89.19    8.10
  -4   2  10   80.49    8.70
   5  -2 -10  283.97   17.30
   5   2  10  293.07   18.30
  -5  -2  10  279.17   18.60
  -5   2 -10  292.97   18.20
  -5   2 -10  323.87   18.60
   5   2  10  314.77   17.70
   5  -2 -10  288.37   18.70
   5   2 -10  270.47   18.30
   5  -2  10  283.57   17.80
   5   2 -10  296.17   18.30
   5   2 -10  269.97   17.10
   5  -2  10  275.47   18.50
  -5   2  10  313.77   18.40
  -5   2  10  253.17   18.30
  -5  -2 -10  264.67   18.80
  -6  -2  10   24.80    6.20
   6  -2 -10    9.50    4.00
   6  -2 -10    9.80    4.10
   6   2  10   19.80    5.20
   6  -2 -10   13.60    5.10
  -6   2 -10   12.50    4.90
   6  -2  10   16.70    4.70
   6   2 -10   16.60    4.80
  -6   2  10   14.10    5.40
   6   2 -10   28.10    5.90
   6   2 -10   19.80    5.60
   6  -2  10   21.30    6.00
  -6  -2 -10   14.80    5.50
  -7   2 -10   34.70    7.00
  -7   2 -10   30.40    5.90
   7  -2 -10   21.30    6.20
   7  -2 -10   24.40    5.90
   7  -2 -10   26.20    5.70
  -7  -2  10   26.30    6.30
   7   2  10   32.20    6.70
  -7  -2  10   24.80    7.00
   7  -2  10   28.80    7.10
  -7   2  10   34.80    6.70
  -7   2  10   26.00    7.00
  -7  -2 -10   36.00    7.80
   7   2 -10   19.00    5.40
   7   2 -10   28.30    6.60
  -8  -2  10   26.80    7.30
  -8  -2  10   28.20    6.70
   8  -2 -10   30.70    7.00
   8   2  10   41.00    8.00
  -8   2 -10   45.50    8.60
   8  -2 -10   16.20    6.00
  -8  -2 -10   29.60    7.30
  -8   2  10   28.00    7.00
   8  -2  10   39.60    8.40
   8   2 -10   36.10    7.80
   9  -2 -10  323.27   21.70
  -9   2 -10  352.66   23.40
  -9  -2  10  346.97   23.00
   9   2  10  328.37   22.30
  -9   2  10  302.57   22.80
  -9  -2 -10  277.77   22.30
   9   2 -10  313.67   22.40
   9  -2  10  309.67   22.60
  10  -2 -10   76.69   10.50
 -10  -2  10   78.99   11.10
 -10   2 -10   85.29   11.50
  10   2  10   84.89   11.70
  10   2 -10  102.59   12.50
 -10   2  10   76.29   12.80
 -10  -2 -10   76.39   13.10
  10  -2  10   82.39   12.10
  11   2  10    1.90    5.10
  11  -2 -10    6.90    5.50
 -11  -2  10    0.60    5.70
 -11   2 -10    9.80    6.20
 -11   2  10    4.30    6.50
 -11  -2 -10    5.90    6.10
  11  -2  10   -0.80    5.60
  11   2 -10    1.60    5.70
 -12  -2  10   -4.50    4.70
  12  -2 -10   -3.40    4.30
 -12   2 -10    0.70    5.60
  12   2  10    3.90    5.60
 -12   2  10    5.90    5.90
  12   2 -10   -3.20    5.00
  12  -2  10   -2.70    6.10
 -12  -2 -10   -4.00    5.30
   0  -2  11   29.70    5.90
   0   2 -11   31.10    5.30
   0  -2 -11   33.20    6.50
   0  -2  11   35.80    6.70
   0   2  11   26.00    6.00
   0   2  11   36.40    4.80
   0   2 -11   28.60    6.30
  -1   2 -11   21.90    4.30
  -1  -2  11   27.00    6.20
  -1  -2  11   21.30    5.30
   1   2  11   16.00    5.20
  -1   2 -11   14.70    4.90
   1  -2 -11   33.20    6.50
   1   2  11   19.10    4.00
   1   2 -11   12.60    4.80
   1  -2  11   17.40    4.60
   1  -2  11   18.90    5.10
  -1   2  11   14.90    3.70
  -1   2  11   18.00    5.10
   1   2 -11   23.10    4.60
  -1  -2 -11   19.10    5.00
   2  -2 -11   11.70    4.10
   2   2  11   16.10    3.90
  -2  -2  11   19.40    5.30
  -2  -2  11   19.00    5.00
  -2   2 -11   18.00    4.20
  -2   2 -11    8.60    4.10
   2   2  11    7.80    4.00
  -2   2  11   16.80    5.20
   2  -2  11   11.40    4.20
   2   2 -11   14.20    3.90
  -2   2  11   19.40    3.80
   2  -2  11   19.00    5.30
  -2  -2 -11    7.30    3.70
   2   2 -11   25.90    6.00
  -3   2 -11    3.20    2.70
   3   2  11    1.70    2.30
  -3   2 -11    8.70    4.20
  -3  -2  11    1.80    3.00
  -3  -2  11    5.30    3.50
   3  -2 -11    2.30    2.30
   3  -2 -11    3.50    3.10
   3   2  11    1.40    3.10
  -3   2  11    9.90    4.20
   3  -2  11    7.40    3.90
   3   2 -11    2.80    2.50
   3   2 -11    1.00    3.10
  -3   2  11   -0.40    2.40
  -3  -2 -11    4.20    3.50
   3  -2  11   -4.60    2.50
  -4  -2  11    6.70    4.20
   4  -2 -11    5.50    3.10
  -4  -2  11    1.80    3.20
   4   2  11    2.00    2.90
  -4  -2  11   -0.90    2.60
  -4   2 -11    5.00    3.40
   4  -2 -11    4.50    3.60
   4   2  11    3.60    3.30
  -4   2 -11    6.10    3.80
   4   2 -11    5.90    3.20
   4  -2  11   11.40    4.50
   4   2 -11    3.90    3.50
  -4   2  11   12.50    4.00
  -4  -2 -11    1.20    2.90
  -4   2  11    6.00    3.70
   4  -2  11    5.30    3.50
   5  -2 -11   12.70    4.50
  -5  -2  11   18.10    5.70
  -5   2 -11   21.60    5.30
  -5  -2  11   16.20    4.80
   5  -2 -11   12.10    4.80
   5  -2 -11   16.10    4.40
  -5   2 -11   12.90    4.30
   5   2  11   18.10    4.50
   5   2  11   10.50    4.40
  -5   2  11    9.60    4.90
   5   2 -11   10.60    3.90
  -5  -2 -11   14.50    5.70
  -5   2  11    9.90    4.60
   5  -2  11    9.40    4.20
   5   2 -11   10.70    4.50
   5   2 -11   12.60    4.70
   5  -2  11   11.40    4.70
   6  -2 -11    0.60    3.30
   6  -2 -11    5.90    4.20
   6   2  11    7.50    4.50
  -6  -2  11    0.90    3.30
   6  -2 -11    5.20    3.30
   6   2  11    8.40    4.40
  -6   2 -11    5.10    4.00
  -6   2 -11    0.30    3.20
   6  -2  11    8.60    4.30
  -6   2  11    3.60    3.80
  -6   2  11    5.00    4.00
   6  -2  11    1.20    3.10
   6   2 -11    3.80    3.40
  -6  -2 -11    6.90    4.30
   6   2 -11    3.30    3.50
   6   2 -11    6.80    4.30
   7  -2 -11   67.19    8.50
  -7   2 -11   80.29    9.00
   7   2  11   52.79    7.90
  -7   2 -11   37.50    7.60
  -7  -2  11   54.09    9.90
   7  -2 -11   51.79    7.70
   7  -2 -11   63.89    9.00
  -7  -2  11   46.50    8.20
   7   2 -11   57.39    9.60
   7  -2  11   55.69    9.50
  -7   2  11   69.49    9.70
   7   2 -11   54.39    8.20
   7   2 -11   64.09    8.20
  -7  -2 -11   60.29    9.20
  -8   2 -11   -1.10    3.30
   8   2  11    3.50    4.40
   8  -2 -11    2.60    3.30
  -8  -2  11    9.50    5.40
   8  -2 -11    2.60    4.60
  -8  -2  11    1.20    3.60
   8   2 -11   -1.20    3.10
  -8   2  11    3.10    4.50
  -8  -2 -11    4.20    4.90
   8  -2  11   -0.40    3.50
  -9   2 -11   81.19   10.90
  -9  -2  11   58.19   10.60
   9  -2 -11   58.09    9.80
   9  -2 -11   44.20    9.50
   9   2  11   68.49   10.90
   9  -2  11   65.89   11.50
  -9   2  11   70.49   10.50
  -9  -2 -11   82.19   11.50
   9   2 -11   54.79   10.30
  10  -2 -11    4.00    4.60
 -10   2 -11   -1.00    4.30
  10  -2 -11    0.40    4.40
  10   2  11    2.50    4.80
 -10  -2  11    1.40    4.70
 -10   2  11    5.80    5.00
  10  -2  11    3.60    5.00
 -10  -2 -11   -2.40    4.50
  10   2 -11    0.30    5.30
  11  -2 -11    8.20    5.30
  11   2  11    1.90    5.70
  11  -2 -11   15.10    6.90
 -11  -2  11    4.00    5.90
 -11   2 -11    7.10    6.50
 -11  -2 -11   12.00    7.20
 -11   2  11    6.10    6.70
  11  -2  11   -2.40    4.80
  11   2 -11    6.20    5.70
  12  -2 -11   -4.50    4.50
 -12   2 -11   -0.10    5.10
 -12  -2  11    1.70    5.40
  12   2  11   -0.30    6.20
  12   2 -11    8.50    6.20
 -12   2  11    5.20    6.30
  12  -2  11    1.50    5.60
 -12  -2 -11   -1.80    6.50
   0  -2  12  229.48   15.80
   0  -2 -12  237.18   16.20
   0   2 -12  227.38   14.30
   0   2  12  248.48   17.30
   0   2 -12  210.68   16.30
   0   2  12  237.18   13.70
   0  -2  12  195.68   15.70
  -1  -2  12  115.59   10.60
   1   2  12  123.69    9.20
   1  -2 -12   95.29   10.20
  -1  -2  12  105.39   10.80
   1   2  12  104.69   11.00
  -1   2 -12  124.89   11.60
  -1   2 -12  119.99    9.50
   1   2 -12  112.19   11.20
   1  -2  12  122.59   11.30
   1  -2  12  130.09   10.80
   1   2 -12   97.49    9.10
  -1   2  12  110.09   11.20
  -1   2  12  129.69    9.00
  -1  -2 -12  140.49   11.60
  -2   2 -12   16.80    4.40
   2   2  12   11.10    3.70
  -2   2 -12   22.30    6.00
   2  -2 -12   22.50    5.80
  -2  -2  12   13.70    5.10
   2   2  12   23.60    6.00
  -2  -2  12   17.10    4.80
   2   2 -12   11.00    4.80
   2   2 -12   16.10    4.50
  -2   2  12   16.40    4.00
   2  -2  12   13.70    4.90
   2  -2  12   14.40    4.70
  -2  -2 -12   21.30    5.80
  -2   2  12   19.90    5.70
  -3   2 -12   49.30    6.70
  -3  -2  12   58.89    7.60
  -3   2 -12   59.99    8.10
   3  -2 -12   40.30    7.30
   3   2  12   53.29    6.50
  -3  -2  12   32.80    7.10
   3   2  12   38.60    7.80
   3  -2 -12   61.39    6.50
  -3  -2 -12   57.99    8.30
   3  -2  12   51.99    7.70
  -3   2  12   43.10    5.90
   3   2 -12   46.50    6.60
   3  -2  12   49.70    8.20
  -3   2  12   62.09    8.30
   3   2 -12   44.80    8.00
   4   2  12   47.60    8.30
  -4  -2  12   42.70    7.40
  -4  -2  12   43.50    7.70
  -4   2 -12   46.50    7.90
   4  -2 -12   37.30    7.50
   4   2  12   40.90    6.60
   4  -2 -12   35.30    5.90
  -4   2 -12   27.90    5.70
   4   2 -12   42.90    8.00
   4   2 -12   29.90    5.80
  -4   2  12   25.20    5.60
  -4   2  12   25.80    6.30
   4  -2  12   38.00    7.40
   4  -2  12   49.00    8.10
  -4  -2 -12   36.20    7.50
  -5   2 -12   17.10    5.20
  -5  -2  12    5.80    4.00
   5  -2 -12   14.30    5.20
  -5   2 -12   17.50    5.10
   5   2  12   12.20    5.00
  -5  -2  12   20.20    6.20
   5   2  12   18.60    5.10
   5  -2 -12   16.20    5.20
   5   2 -12   24.50    6.40
   5   2 -12   11.90    5.20
  -5   2  12   14.40    4.60
  -5   2  12   13.80    5.40
   5  -2  12   15.60    5.40
  -5  -2 -12   16.50    6.10
   5  -2  12   16.10    5.30
   6  -2 -12   18.50    5.50
  -6   2 -12   18.60    5.40
   6  -2 -12   20.30    6.00
   6  -2 -12   18.30    5.20
   6   2  12   15.60    5.60
   6   2  12   20.30    5.70
  -6   2 -12   10.70    4.80
  -6  -2  12    7.00    4.50
   6   2 -12    7.40    4.30
  -6   2  12   13.50    5.50
   6  -2  12   11.90    5.00
   6   2 -12   17.10    5.10
   6   2 -12   23.00    6.10
  -6   2  12   23.70    6.20
  -6  -2 -12   19.00    6.10
   6  -2  12   15.70    4.80
  -7  -2  12  397.96   25.00
   7  -2 -12  351.36   24.10
  -7   2 -12  391.26   24.20
   7  -2 -12  382.16   23.40
   7  -2 -12  354.36   22.80
   7   2  12  367.36   23.30
  -7   2  12  373.06   24.90
   7  -2  12  363.86   24.30
   7   2 -12  421.16   25.00
  -7  -2 -12  382.66   25.20
   7   2 -12  363.16   23.00
   7   2 -12  376.16   23.20
  -8  -2  12   50.59   10.10
   8  -2 -12   42.10    8.30
  -8  -2  12   49.30    9.40
  -8   2 -12   50.69    9.50
   8  -2 -12   61.39   10.70
   8   2 -12   46.40    9.80
   8  -2  12   56.89   10.10
   8   2 -12   46.50    9.20
  -8   2  12   45.50    9.60
  -8  -2 -12   67.49   11.60
  -9   2 -12   -1.20    4.10
   9  -2 -12    1.50    4.30
  -9  -2  12    0.40    4.40
   9   2  12    4.70    5.20
   9  -2 -12   -4.50    3.20
  -9  -2 -12    1.00    4.20
   9  -2  12    8.20    6.10
   9   2 -12   -2.60    3.20
  -9   2  12    3.20    5.10
   9   2 -12    9.20    5.60
 -10  -2  12   40.70    9.60
  10  -2 -12   69.39   11.40
  10  -2 -12   86.59   13.80
  10   2  12   50.79   10.40
 -10   2 -12   48.90   10.40
  10  -2  12   34.50    9.50
 -10  -2 -12   79.69   13.30
 -10   2  12   69.29   12.40
  10   2 -12   60.39   11.30
 -11  -2  12  108.69   14.00
 -11   2 -12  104.99   14.20
  11   2  12  116.09   14.70
  11  -2 -12  119.29   15.10
  11  -2 -12  138.89   15.10
 -11   2  12  149.49   16.50
 -11  -2 -12  107.79   14.80
  11  -2  12  108.09   14.60
  11   2 -12  139.09   16.20
   0   2 -13   11.20    4.00
   0  -2  13    9.80    4.80
   0  -2 -13   10.10    4.50
   0   2 -13    1.10    3.80
   0   2  13   11.60    3.60
   0   2  13    1.70    3.40
   0  -2  13   13.40    4.80
   1   2  13    3.10    2.70
  -1   2 -13    0.00    2.50
  -1  -2  13    3.40    3.40
   1   2  13   -0.40    3.50
  -1   2 -13    5.90    4.00
  -1  -2  13    4.40    4.20
   1  -2 -13   -2.20    3.20
  -1   2  13    4.00    3.80
   1  -2  13    2.10    3.50
   1  -2  13    3.60    3.80
  -1  -2 -13   -0.50    2.80
   1   2 -13    5.40    3.50
   1   2 -13   -2.40    3.00
  -1   2  13    3.00    2.70
  -2   2 -13    0.80    3.30
  -2  -2  13    0.00    3.20
  -2  -2  13    0.70    3.20
   2   2  13    0.10    2.80
   2   2  13    0.80    3.60
   2  -2 -13    0.90    3.00
  -2   2 -13    3.80    3.00
   2  -2  13    0.60    3.40
  -2   2  13   -2.40    3.40
   2   2 -13    4.20    4.00
  -2  -2 -13    8.50    4.20
   2  -2  13    4.30    4.10
  -2   2  13   -2.50    2.30
   2   2 -13   -1.50    3.10
  -3  -2  13   67.09    9.00
  -3  -2  13   72.49    9.00
   3   2  13   53.39    9.20
  -3   2 -13   74.89    9.40
   3  -2 -13   63.99    8.60
  -3   2 -13   70.49    8.10
   3   2  13   68.59    7.90
   3   2 -13   71.09    9.30
  -3  -2 -13   66.29    8.90
   3  -2  13   66.89    9.00
   3  -2  13   78.39    9.50
  -3   2  13   67.99    7.40
  -3   2  13   84.39    9.80
  -4  -2  13   23.50    6.20
  -4   2 -13   20.10    6.10
   4   2  13   10.70    4.80
  -4   2 -13   40.70    7.10
   4   2  13   25.40    6.70
  -4  -2  13   11.70    4.70
   4  -2 -13   14.60    5.20
   4  -2 -13   22.30    6.50
  -4   2  13   24.30    5.50
   4  -2  13   37.90    7.80
  -4  -2 -13   25.20    6.70
  -4   2  13   22.10    6.30
   4   2 -13   19.80    5.80
   4  -2  13   13.80    5.10
   5  -2 -13    6.10    4.10
   5   2  13   -0.50    3.60
  -5  -2  13    2.80    3.80
   5  -2 -13    1.00    3.70
   5   2  13   -1.60    3.90
  -5   2 -13   -0.80    3.50
  -5   2 -13   -1.10    3.10
   5  -2  13    4.60    4.00
   5  -2  13   -2.50    3.50
  -5  -2 -13   -2.80    2.90
   5   2 -13   -0.30    2.90
   5   2 -13    0.90    3.40
  -5   2  13    0.80    3.20
  -5   2  13    3.80    4.30
  -6  -2  13   15.40    6.20
  -6   2 -13   28.30    6.80
   6   2  13   25.20    6.70
  -6   2 -13   37.40    7.90
   6  -2 -13   19.90    5.90
   6  -2 -13   19.50    5.90
   6  -2 -13   13.30    5.40
  -6  -2  13   14.80    5.80
  -6  -2 -13   35.10    7.40
   6   2 -13   17.80    6.10
  -6   2  13   15.90    5.60
  -6  -2 -13   38.70    8.60
   6  -2  13   23.80    6.80
  -6   2  13   22.70    6.80
   6   2 -13   20.60    6.00
   6  -2  13   17.20    5.80
   7  -2 -13   14.30    5.40
  -7  -2  13   12.20    5.40
   7  -2 -13    3.30    4.50
  -7   2 -13    9.80    5.20
  -7   2 -13    6.50    4.60
   7  -2 -13    8.60    4.80
   7   2  13   10.90    5.30
  -7   2  13    3.50    4.60
  -7   2  13    5.50    5.00
  -7  -2 -13    9.60    5.30
   7   2 -13    2.90    4.30
   7   2 -13    7.60    4.90
   7  -2  13   -0.80    3.50
  -7  -2 -13    8.00    4.70
  -8  -2  13   10.80    5.40
   8  -2 -13    3.50    4.60
   8  -2 -13   -0.80    3.90
  -8  -2  13    5.90    5.20
  -8   2 -13    5.40    4.80
   8  -2  13   -1.30    3.80
  -8   2  13    3.80    4.60
  -8  -2 -13    4.50    5.00
   8   2 -13    3.90    4.60
  -9   2 -13   40.40    9.10
   9  -2 -13   51.29    9.90
   9  -2 -13   52.39   10.90
  -9  -2  13   68.29   11.60
   9  -2  13   54.89   10.70
  -9   2  13   54.09   11.70
   9   2 -13   47.00    9.70
  -9  -2 -13   48.20   10.50
  10  -2 -13   26.60    8.40
 -10   2 -13   14.50    7.00
  10  -2 -13   20.40    8.20
  10  -2  13   37.30   10.20
 -10  -2 -13   29.80    9.30
 -10   2  13   31.50   10.50
  10   2 -13   29.10    8.80
 -11   2 -13   16.10    7.90
  11  -2 -13    7.60    6.30
 -11  -2 -13    4.40    6.90
 -11   2  13    6.40    6.70
  11  -2  13   11.60    7.70
  11   2 -13   11.80    7.40
   0  -2  14    0.50    3.00
   0  -2 -14    7.70    4.80
   0  -2  14   11.20    5.50
   0   2 -14   18.30    6.30
   0   2  14    5.40    4.60
   1  -2 -14   60.59    8.60
  -1  -2  14   38.20    8.20
   1   2  14   51.49    9.50
  -1  -2  14   42.30    7.70
  -1   2 -14   36.50    8.30
   1   2 -14   32.80    7.90
  -1   2  14   51.09    9.30
   1  -2  14   40.80    7.50
  -1  -2 -14   41.40    8.30
   1  -2  14   64.69   10.20
  -2  -2  14  640.24   36.90
   2  -2 -14  638.14   36.30
  -2  -2  14  711.13   36.00
   2   2  14  686.93   37.80
  -2   2 -14  664.93   37.50
  -2   2  14  738.03   38.30
   2  -2  14  668.63   37.30
   2   2 -14  633.24   37.10
   2  -2  14  675.63   36.00
  -2  -2 -14  721.23   37.30
   3  -2 -14  341.77   21.70
  -3   2 -14  310.47   21.50
  -3  -2  14  306.27   21.50
   3  -2 -14  295.57   21.20
   3   2  14  318.47   21.80
  -3  -2  14  328.27   20.80
   3  -2  14  297.97   21.10
  -3   2  14  315.97   21.80
   3  -2  14  276.97   20.10
   3   2 -14  273.87   20.80
  -3  -2 -14  327.77   21.80
   4  -2 -14   11.40    5.40
   4  -2 -14   27.40    7.00
  -4  -2  14   25.20    6.90
   4   2  14   10.70    5.50
  -4   2 -14   25.80    7.00
  -4  -2  14   19.80    6.20
   4  -2  14   26.30    6.90
  -4   2  14   30.90    7.40
   4   2 -14   20.00    6.60
  -4  -2 -14   23.00    6.50
   4  -2  14   32.40    7.60
   5  -2 -14   38.50    8.40
  -5   2 -14   39.80    8.80
  -5  -2  14   34.20    7.60
   5   2  14   38.40    8.30
   5  -2 -14   38.00    8.40
  -5  -2 -14   53.79    9.60
   5   2 -14   48.40    8.70
   5  -2  14   32.40    7.90
  -5   2  14   51.99    9.50
   5  -2  14   31.20    8.10
   5   2 -14   23.20    7.10
  -5  -2 -14   43.10    8.70
  -6   2 -14    4.90    4.60
   6  -2 -14   -6.50    2.70
   6  -2 -14    0.20    3.50
   6   2  14   -1.80    3.70
  -6   2 -14   -1.90    3.40
  -6  -2  14    1.60    4.30
  -6   2  14    4.60    5.00
  -6  -2 -14    2.60    3.80
  -6  -2 -14    1.10    4.20
   6  -2  14   -0.40    4.20
   6   2 -14   -2.70    3.00
   6  -2  14   -1.00    3.90
   6   2 -14    1.90    4.10
  -7   2 -14    0.50    4.30
  -7  -2  14    3.00    4.80
   7  -2 -14    1.60    4.00
  -7   2 -14   -0.80    3.30
   7   2  14    2.70    4.60
   7  -2 -14    1.30    3.80
  -7   2  14   -0.90    4.90
   7   2 -14    8.50    5.40
  -7  -2 -14    0.60    4.40
   7  -2  14   -2.90    3.70
  -7   2  14    1.30    4.30
  -7  -2 -14    2.20    4.20
  -8  -2  14   59.29   10.80
  -8   2 -14   67.59   11.40
   8  -2 -14   61.19   11.20
  -8  -2 -14   51.89   10.80
  -8   2  14   58.59   11.40
   8  -2  14   58.99   10.80
   8   2 -14   44.50    9.20
   9  -2 -14  239.38   19.40
  -9   2 -14  224.28   19.40
  -9   2  14  170.88   17.90
  -9  -2 -14  173.88   18.00
   9   2 -14  200.08   18.10
   9  -2  14  196.78   18.40
 -10   2 -14  140.99   18.80
  10  -2 -14  171.38   17.20
  10   2 -14  169.88   16.70
  10  -2  14  128.99   15.60
 -10   2  14  128.69   16.00
 -10  -2 -14  146.99   16.70
   0  -2  15   54.49   12.10
   0   2  15   37.10    8.30
   0  -2 -15   44.40    8.60
   0  -2  15   45.60    9.00
   0   2 -15   60.49   10.50
  -1  -2  15    9.60    4.90
   1   2  15   14.20    6.00
  -1  -2  15   25.70    7.20
   1  -2 -15   26.80    7.10
   1  -2 -15    4.80    4.40
  -1   2 -15   11.30    5.90
   1  -2  15    5.00    5.00
  -1   2  15    6.40    5.40
  -1  -2 -15    8.00    4.40
   1   2 -15   13.90    5.80
  -2   2 -15   47.30    9.50
   2  -2 -15   43.50    8.90
   2   2  15   48.20    9.30
  -2  -2  15   27.20    6.40
   2  -2 -15   23.50    7.00
  -2  -2  15   24.50    6.90
  -2  -2 -15   20.00    6.30
  -2   2  15   49.00    9.50
   2  -2  15   30.60    7.90
   2  -2  15   28.70    7.10
   2   2 -15   39.90    8.60
   3  -2 -15   13.30    5.80
  -3  -2  15   18.00    6.60
   3  -2 -15   21.40    6.90
  -3   2 -15   24.40    7.30
  -3  -2  15   14.70    5.20
   3   2  15   19.70    6.60
   3   2 -15   15.20    6.40
  -3  -2 -15   14.40    6.50
   3  -2  15    8.80    4.90
   3  -2  15   10.30    5.40
  -3   2  15    5.40    5.10
  -4  -2  15   11.70    4.90
   4   2  15    4.50    4.60
  -4   2 -15    8.60    5.20
   4  -2 -15    5.30    4.90
   4  -2 -15    9.40    5.30
   4  -2  15    8.80    5.30
  -4   2  15    7.90    5.60
   4  -2  15    9.00    4.50
  -4  -2 -15    7.10    4.80
   4   2 -15   10.50    5.90
  -4  -2 -15    4.70    5.00
   5   2  15    1.90    4.50
  -5  -2  15   11.90    5.70
  -5   2 -15   -4.10    3.70
   5  -2 -15    4.40    4.50
   5  -2 -15   -0.50    3.20
   5  -2  15   -0.40    4.70
   5  -2  15    3.60    4.30
   5   2 -15    8.00    4.90
  -5   2  15   -2.10    4.00
  -5  -2 -15    5.70    4.80
   5   2 -15   10.90    5.40
  -5  -2 -15    2.90    4.60
  -6   2 -15   85.09   11.20
   6  -2 -15   83.99   11.60
   6   2  15   99.79   12.10
  -6  -2  15   90.59   11.50
   6  -2 -15   98.79   12.10
   6  -2  15   87.69   11.20
   6   2 -15  106.99   12.00
  -6  -2 -15   91.99   11.80
  -6   2  15   86.79   11.80
  -6  -2 -15   93.29   11.30
   6   2 -15  105.19   12.30
   7  -2 -15   12.80    6.70
  -7   2 -15   14.50    6.20
  -7  -2  15   10.80    6.40
   7   2  15   11.30    6.30
   7  -2 -15    9.30    5.40
   7   2 -15   16.50    6.40
  -7  -2 -15    6.50    4.80
  -7   2  15   14.20    6.20
   7  -2  15   10.60    6.50
  -7  -2 -15    6.40    5.80
   7   2 -15    8.40    6.00
  -8  -2  15    6.70    6.50
   8  -2 -15    1.50    5.00
   8   2 -15    1.20    5.40
   8  -2  15    4.50    5.90
  -8  -2 -15    1.50    5.90
   9  -2 -15   12.60    7.30
  -9  -2 -15    8.80    6.50
   9   2 -15   -6.70    4.80
  -9   2  15    1.20    6.30
   9  -2  15    0.10    6.10
  10  -2 -15    0.10    6.10
  10   2 -15   -0.40    5.80
 -10   2  15   -4.60    6.60
 -10  -2 -15    2.60    6.00
  10  -2  15    2.00    6.90
   0   2  16   63.99   11.50
   0   2 -16   69.09   11.80
   0  -2  16   64.69   11.30
   0  -2 -16   73.69   10.70
   0  -2 -16   61.99   10.90
  -1  -2  16   86.69   11.80
  -1   2 -16   91.19   12.00
   1  -2 -16   85.89   10.70
   1   2  16  104.09   13.00
   1  -2 -16  110.49   12.70
   1   2 -16  110.69   13.00
   1  -2  16  119.89   13.60
  -1   2  16   97.99   12.70
  -1  -2 -16   84.59   10.80
  -1  -2 -16  111.69   12.80
  -2  -2  16   -4.10    3.20
   2  -2 -16    3.40    4.80
   2  -2 -16   -2.20    3.60
  -2   2 -16    1.30    4.50
  -2  -2  16    1.10    4.30
   2   2  16    1.30    4.90
  -2  -2 -16    0.30    4.10
   2   2 -16   -1.40    3.50
  -2   2  16   -0.20    4.10
   2  -2  16   -5.00    3.70
  -2  -2 -16   -0.80    3.70
  -3  -2  16   11.70    6.00
  -3  -2  16   25.10    7.10
   3   2  16    6.00    5.70
   3  -2 -16   17.20    6.70
  -3   2 -16   13.30    6.40
   3  -2 -16   13.90    5.70
  -3   2  16   19.60    7.40
   3  -2  16   23.60    8.40
  -3  -2 -16    9.70    5.80
   3   2 -16   11.70    5.90
   3  -2  16   13.30    6.50
  -3  -2 -16   11.90    6.50
  -4   2 -16    7.60    6.10
   4  -2 -16    5.90    5.70
   4   2  16    9.90    5.90
  -4  -2  16    8.10    4.90
   4  -2 -16   18.30    6.70
  -4  -2 -16   12.70    6.00
  -4   2  16    6.50    5.30
   4  -2  16    4.90    5.10
  -4  -2 -16    6.50    5.50
   4  -2  16    5.50    5.10
   4   2 -16    6.20    6.00
   5   2  16    2.20    5.10
  -5  -2  16   21.80    6.90
   5  -2 -16   16.00    6.90
  -5   2 -16   17.10    6.70
   5  -2 -16   13.70    5.70
   5  -2  16    6.60    5.20
  -5   2  16   27.70    8.10
   5   2 -16   16.10    6.80
   5  -2  16   10.60    6.10
  -5  -2 -16   15.60    6.20
  -5  -2 -16   32.70    8.60
   6   2  16  152.98   15.10
   6  -2 -16  122.09   13.40
   6  -2 -16  112.09   13.30
  -6   2 -16  101.79   12.80
  -6  -2  16  109.29   13.00
   6   2 -16  109.49   13.10
   6  -2  16  117.39   13.70
   6   2 -16  121.59   13.00
  -6  -2 -16  102.19   12.80
  -6   2  16  133.19   14.20
  -6  -2 -16  146.59   14.90
  -7  -2  16   94.79   13.20
   7  -2 -16   93.89   12.10
  -7   2 -16  108.99   13.30
   7   2  16   84.79   12.80
   7  -2 -16  130.29   13.80
  -7   2  16   80.79   11.40
  -7  -2 -16   84.99   11.70
  -7  -2 -16  110.49   14.30
   7   2 -16   98.69   12.20
   7   2 -16  112.49   13.20
   7  -2  16   69.59   11.90
  -8  -2  16   16.80    7.60
   8  -2 -16   37.30    9.80
   8  -2  16   22.30    8.00
   8   2 -16   28.30    8.40
  -8  -2 -16   25.00    8.60
  -9  -2 -16    1.00    6.00
   9   2 -16    4.20    5.90
   0  -2 -17    1.30    3.80
   0   2 -17   -1.70    4.60
   0  -2  17    2.10    5.60
   0  -2 -17    4.60    5.20
   0   2  17    0.80    4.50
   1  -2 -17   36.90    8.90
  -1   2 -17   28.60    8.80
  -1  -2  17   17.20    7.00
   1   2  17   35.20    9.00
   1  -2 -17   28.20    8.40
  -1  -2 -17   47.30   10.20
   1  -2  17   37.90    9.10
   1   2 -17   52.09   10.60
  -1  -2 -17   36.00    8.60
  -1   2  17   28.30    8.70
  -2  -2  17    7.50    7.40
   2  -2 -17   21.30    6.80
   2  -2 -17   -0.70    4.60
  -2  -2  17   14.60    6.90
   2   2  17   20.00    7.20
  -2   2 -17   12.60    7.00
  -2  -2 -17   24.10    7.20
   2   2 -17    6.00    5.60
  -2   2  17   17.70    7.50
   2  -2  17   27.40    8.50
  -2  -2 -17   13.40    6.80
   3  -2 -17   47.40   10.30
  -3  -2  17   39.50    8.90
   3  -2 -17   38.10    9.10
   3   2  17   61.99   11.50
  -3   2 -17   55.29   11.40
  -3  -2  17   37.70    9.40
  -3  -2 -17   67.49   11.80
   3  -2  17   33.40    9.10
  -3   2  17   63.59   11.70
   3   2 -17   47.90   10.60
  -3  -2 -17   43.40    9.30
  -4   2 -17   17.20    7.20
   4   2  17   30.90    9.30
   4  -2 -17   27.10   11.50
   4  -2 -17   39.60    8.90
  -4  -2  17   38.90    8.90
  -4  -2 -17   23.60    8.00
   4   2 -17   23.30    8.00
   4  -2  17   25.50    8.30
  -4  -2 -17   26.70    8.20
  -4   2  17   21.90    8.30
  -5  -2  17    2.50    4.80
   5   2  17    0.10    5.00
  -5   2 -17   -0.90    4.80
   5  -2 -17   -3.00    4.30
  -5  -2 -17    2.70    5.50
   5   2 -17   -5.20    3.90
  -5   2  17    2.90    5.20
  -5  -2 -17    5.00    6.50
   5  -2  17   -3.90    4.40
   6  -2 -17    7.10    6.10
  -6   2 -17   -0.90    5.10
   6   2  17    1.40    5.60
  -6  -2  17    3.90    6.00
  -6   2  17    2.40    5.50
  -6  -2 -17   -0.80    4.70
  -6  -2 -17   -1.40    5.30
   6   2 -17    2.00    5.30
   7   2  17   13.20    8.80
  -7  -2  17   12.90    6.70
  -7   2 -17   22.80    7.60
   7  -2 -17   15.50    6.50
  -7  -2 -17   -1.50    5.80
   7   2 -17   13.30    7.10
  -7   2  17   15.90    7.40
  -7  -2 -17   19.30    7.80
  -8  -2  17   -1.60    5.70
  -8  -2 -17    0.80    5.40
   0  -2 -18   23.20    8.30
   0   2  18   28.50    9.20
   0   2 -18   30.50    8.90
   0  -2  18   29.60    8.70
   1   2  18  113.29   14.50
  -1   2 -18  118.19   14.40
  -1  -2  18   99.49   13.50
   1  -2 -18   90.69   12.90
  -1   2  18   72.09   13.30
  -1  -2 -18   99.49   13.30
   1   2 -18   97.99   13.30
   1  -2  18   88.29   13.20
  -2  -2  18  195.18   18.50
  -2   2 -18  162.08   17.50
   2  -2 -18  171.88   17.90
   2   2  18  222.18   20.10
  -2   2  18  204.68   19.20
   2   2 -18  199.08   19.40
  -2  -2 -18  223.58   19.60
   2  -2  18  203.68   19.00
  -3   2 -18   43.10   10.10
   3  -2 -18   66.19   12.40
   3   2  18   65.79   12.50
  -3  -2 -18   26.90    8.70
   3  -2  18   68.59   12.30
   3   2 -18   79.39   13.80
  -3   2  18   39.10   10.20
  -4   2 -18   25.30    8.50
   4   2  18   22.30    8.50
   4  -2 -18   30.20    9.20
   4   2 -18   26.70    8.60
   4  -2  18   35.90    9.50
  -4  -2 -18   16.10    7.70
  -4   2  18   23.60    8.60
   5   2  18   41.00   10.70
  -5   2 -18   49.60   11.00
   5  -2 -18   43.80   10.40
   5   2 -18   24.90    8.50
  -5   2  18   31.50    9.10
  -5  -2 -18   60.59   12.00
   6   2  18   -1.60    5.30
  -6   2 -18   -1.80    5.70
   6  -2 -18   -5.70    4.40
  -6   2  18    2.80    5.50
  -6  -2 -18    3.00    5.20
   6   2 -18    1.90    5.20
  -7   2 -18   -1.10    5.30
   7  -2 -18    1.20    7.00
  -7   2  18    8.40    7.30
   7   2 -18   -2.50    5.60
  -7  -2 -18    4.70    6.50
   0   2  19   12.00    7.50
   0  -2 -19   19.90    8.20
   0  -2  19    8.30    6.90
   0   2 -19    9.50    7.00
   1   2  19   -2.00    5.40
  -1   2 -19    8.20    6.70
  -1  -2  19   12.60    7.40
   1  -2 -19   -0.70    4.70
   1  -2  19   -4.90    5.00
  -1  -2 -19    3.90    5.80
  -1   2  19    2.80    6.40
   1   2 -19    2.30    6.10
   2  -2 -19   -1.20    5.10
  -2   2 -19   -0.70    5.10
   2   2  19    4.10    6.10
   2  -2  19   -4.30    4.90
   2   2 -19    2.30    5.80
  -2  -2 -19   -5.20    4.60
  -2   2  19    0.40    5.70
   3   2  19    5.40    6.90
   3  -2 -19    4.10    5.80
  -3   2 -19    3.00    5.80
  -3  -2 -19   -1.60    4.90
  -3   2  19   -2.10    5.80
   3  -2  19    3.80    6.00
   3   2 -19    6.40    6.30
   4  -2 -19    6.50    5.50
   4   2  19    7.50    7.00
  -4   2 -19    3.30    6.20
  -4  -2 -19    7.30    7.00
  -4   2  19   -5.10    6.10
   4   2 -19    1.80    5.90
  -5   2 -19    0.90    6.30
   5   2  19   -6.00    5.10
   5  -2 -19   -4.50    5.40
   5   2 -19   -5.40    4.80
  -5  -2 -19    7.70    7.50
  -5   2  19   -6.00    5.40
   6  -2 -19    2.00    5.90
   6   2  19   -5.80    6.10
  -6   2 -19    5.60    6.60
   6   2 -19   -1.60    5.80
  -6  -2 -19   12.00    7.30
  -6   2  19   -3.80    6.10
   0   2 -20   69.19   13.70
   0   2  20   76.39   15.00
   0  -2 -20   59.59   12.90
   1  -2 -20   47.40   11.90
  -1   2 -20   20.90    8.90
   1   2  20   33.00   10.80
   1   2 -20   37.20   11.00
  -1  -2 -20   43.20   11.30
  -1   2  20   61.89   13.30
   2   2  20    9.20    7.90
  -2   2 -20    5.20    6.60
   2  -2 -20    2.60    6.50
   2   2 -20    5.00    6.90
  -2  -2 -20    7.00    7.10
  -2   2  20    0.10    6.70
   3   2  20    7.40    7.60
   3  -2 -20    2.20    6.10
  -3   2 -20   -0.70    5.60
  -3  -2 -20    1.50    6.20
   3   2 -20   -3.10    5.80
  -3   2  20    0.00    6.40
  -4   2 -20    9.40    8.20
   4   2  20   14.90    9.00
   4  -2 -20    7.80    7.00
   4   2 -20    4.70    6.70
  -4  -2 -20    8.20    7.80
  -4   2  20   10.20    7.30
   0   3   0    1.00    1.60
   0  -3   0   -1.20    1.10
  -1   3   0   30.30    3.30
  -1   3   0   28.60    3.00
   1   3   0   32.30    3.50
   1  -3   0   26.30    3.00
  -1  -3   0   23.60    3.00
  -2  -3   0 4618.34  193.48
   2   3   0 4591.74  193.28
  -2   3   0 4671.83  193.58
  -2   3   0 4730.23  194.78
  -2  -3   0 4677.43  193.78
   2   3   0 4674.03  193.38
   2  -3   0 4562.44  193.48
   3   3   0 1801.22   78.69
  -3  -3   0 1814.02   78.89
  -3   3   0 1844.72   77.49
   3   3   0 1887.71   77.99
  -3  -3   0 1840.82   78.89
   3  -3   0 1849.11   78.99
  -3   3   0 1828.42   78.99
   4  -3   0  306.07   17.00
  -4   3   0  324.77   17.40
  -4  -3   0  339.87   17.40
  -4   3   0  330.67   15.00
   4   3   0  328.67   15.60
   4   3   0  296.97   16.80
  -5   3   0  115.09    6.20
   5  -3   0  115.69    8.80
   5   3   0  104.69    6.70
  -5  -3   0   97.79    8.60
  -5   3   0  118.29    9.10
   5   3   0  109.79    8.70
   6   3   0    1.30    2.60
   6   3   0    1.90    1.60
  -6  -3   0    4.80    3.20
   6  -3   0    5.50    2.80
  -6   3   0    1.80    2.80
   7  -3   0  391.06   22.90
  -7   3   0  375.86   22.90
   7   3   0  430.56   23.30
   7   3   0  407.36   18.90
  -7  -3   0  399.96   23.10
   8  -3   0  222.38   15.90
  -8  -3   0  212.88   15.80
  -8   3   0  239.58   16.50
   8   3   0  205.08   15.30
  -9   3   0   71.39    9.30
  -9  -3   0   62.19    8.80
   9  -3   0   72.19    9.00
   9   3   0   69.09    9.20
  10   3   0  102.99   11.70
 -10   3   0  106.19   12.70
  10  -3   0  133.09   13.10
 -10  -3   0  156.58   13.90
 -11  -3   0   70.19   10.70
 -11   3   0   71.19   10.70
  11   3   0   84.89   10.90
  11  -3   0   71.99   11.70
  12  -3   0   83.69   12.00
 -12   3   0   71.39   13.10
 -12  -3   0   82.99   13.70
  12   3   0  108.39   12.90
 -13  -3   0   15.70    7.40
  13   3   0    6.10    5.80
  13  -3   0    7.50    6.20
 -13   3   0    2.50    5.60
  14  -3   0  121.79   15.80
 -14  -3   0  141.29   17.20
 -14   3   0  122.69   16.50
  14   3   0  125.89   15.70
   0  -3   1   -0.40    0.90
   0  -3   1   -0.20    1.50
   0  -3  -1   -0.20    1.00
   0  -3  -1   -0.10    1.40
   0   3  -1    1.60    1.70
   0   3   1    1.50    1.60
  -1   3  -1 1174.78   49.60
   1  -3  -1 1176.68   50.29
   1   3   1 1158.48   50.39
  -1  -3   1 1144.39   49.30
  -1  -3   1 1179.08   50.39
   1  -3  -1 1177.18   49.60
  -1   3  -1 1148.89   50.19
   1  -3   1 1161.28   50.39
  -1  -3  -1 1183.38   49.50
   1   3  -1 1180.48   50.39
  -1   3   1 1170.28   50.29
  -1   3   1 1181.68   50.39
  -1  -3  -1 1168.28   50.29
  -2  -3   1  104.89    7.00
   2  -3  -1  117.29    6.70
  -2   3  -1   99.89    6.60
   2   3   1  108.79    6.80
  -2   3   1   95.89    7.00
  -2  -3  -1  125.89    6.80
  -2  -3  -1   99.29    6.90
   2  -3   1   95.89    6.90
   2   3  -1   96.99    6.40
  -3  -3   1  184.18   10.20
   3   3   1  167.38   10.00
   3   3   1  176.78    9.60
  -3   3  -1  174.48    9.20
  -3   3  -1  175.78   10.30
  -3  -3   1  169.28   10.50
   3  -3  -1  186.28   10.20
   3   3  -1  166.98   10.30
  -3  -3  -1  170.18   10.50
  -3   3   1  185.58   10.80
   3  -3   1  169.38   10.40
   3   3  -1  184.68    9.70
   4  -3  -1   10.40    3.00
   4   3   1   19.20    3.00
  -4   3  -1   13.30    3.50
  -4  -3   1   12.90    3.60
  -4   3  -1   14.20    2.30
  -4  -3   1   12.10    3.20
   4   3   1    8.40    3.00
   4   3  -1    9.10    3.00
  -4   3   1    6.30    2.90
  -4   3   1   18.00    2.50
   4  -3   1   11.00    3.30
   4   3  -1   14.20    2.60
  -4  -3  -1   10.90    3.30
  -5   3  -1   16.70    4.20
   5  -3  -1   22.90    4.50
  -5   3  -1   23.00    2.50
   5   3   1   12.10    3.60
  -5  -3   1   12.30    3.70
   5   3   1   18.20    2.90
   5   3  -1   23.20    4.70
  -5   3   1   15.50    4.10
   5  -3   1   19.10    4.50
   5   3  -1   14.40    2.80
  -5   3   1   21.80    2.50
  -5  -3  -1   14.60    3.90
  -6   3  -1  692.23   35.30
   6   3   1  730.23   35.10
   6  -3  -1  713.63   35.10
   6   3   1  711.73   31.80
  -6  -3   1  692.23   35.10
  -6   3  -1  720.83   30.70
  -6   3   1  711.03   35.60
  -6  -3  -1  676.33   35.30
  -6   3   1  721.63   30.70
   6   3  -1  740.93   31.90
   6   3  -1  726.93   35.30
   6  -3   1  702.23   35.30
   7  -3  -1    1.30    2.50
   7   3   1    0.40    1.50
  -7  -3   1    0.50    2.60
   7   3   1    4.50    3.10
  -7   3  -1   -0.70    2.40
  -7  -3  -1    2.50    3.10
   7  -3   1    2.50    3.10
   7   3  -1    2.10    2.70
  -7   3   1    1.80    3.10
   7   3  -1    1.40    1.60
  -8   3  -1  179.28   13.80
   8   3   1  147.69   12.50
  -8  -3   1  161.68   13.10
   8  -3  -1  164.88   13.00
   8  -3   1  150.58   12.80
  -8   3   1  173.18   13.70
  -8  -3  -1  144.29   12.80
   8   3  -1  150.98   12.70
   9  -3  -1    2.40    3.30
  -9  -3   1    1.60    3.40
   9   3   1    2.80    3.50
  -9   3  -1   -1.70    2.80
   9   3  -1    5.70    4.00
   9  -3   1   -1.70    2.80
  -9   3   1    3.20    3.60
  -9  -3  -1    5.60    4.20
  10   3   1  239.38   17.90
 -10  -3   1  198.68   17.40
 -10   3  -1  257.77   19.00
  10  -3  -1  241.58   18.20
 -10  -3  -1  217.58   18.00
  10  -3   1  258.67   18.70
  10   3  -1  251.57   18.40
 -10   3   1  233.48   18.50
  11   3   1   18.70    6.70
 -11  -3   1   28.50    7.40
 -11   3  -1    9.90    5.60
  11  -3  -1   12.00    5.40
  11  -3   1   13.00    6.30
 -11  -3  -1   25.50    7.90
  11   3  -1   18.10    6.40
 -11   3   1   18.30    6.60
 -12   3  -1   31.70    9.10
 -12  -3   1   18.20    7.00
  12   3   1   28.00    8.40
  12  -3  -1   44.10    9.50
 -12   3   1   19.90    7.80
  12   3  -1   24.10    7.70
  12  -3   1   28.90    8.50
 -12  -3  -1   35.60    9.10
 -13   3  -1    1.90    5.80
  13  -3  -1    1.10    5.50
 -13  -3   1    2.50    5.50
  13   3   1    2.70    5.20
 -13   3   1   -6.20    4.50
 -13  -3  -1    4.80    5.40
  13   3  -1   -2.50    4.90
  13  -3   1   -0.20    5.30
  14   3   1    6.20    6.40
 -14  -3   1   21.10    8.30
 -14   3  -1   13.90    8.10
  14  -3  -1   13.00    7.20
 -14   3   1   12.10    7.20
 -14  -3  -1    7.90    7.50
  14  -3   1   -1.70    5.00
  14   3  -1    3.50    6.30
   0   3  -2    0.00    1.80
   0  -3  -2   -2.50    1.60
   0  -3   2    2.60    2.10
   0   3   2    1.20    1.90
   1   3   2 1322.27   57.69
  -1  -3   2 1347.57   57.89
  -1  -3   2 1315.07   55.89
  -1   3  -2 1355.86   57.39
   1  -3  -2 1321.57   57.69
   1  -3  -2 1319.87   56.19
  -1   3  -2 1338.07   56.19
   1   3   2 1370.26   55.99
   1   3  -2 1351.76   57.49
  -1   3   2 1346.07   57.59
  -1  -3  -2 1333.97   57.89
   1  -3   2 1332.27   57.89
  -1  -3  -2 1368.16   56.09
  -1   3   2 1309.67   57.79
   2  -3  -2  768.42   33.50
  -2  -3   2  733.03   34.60
   2   3   2  792.72   33.40
   2   3   2  783.12   34.20
  -2   3  -2  756.52   33.60
  -2  -3   2  780.22   33.40
  -2  -3  -2  783.62   34.70
   2  -3   2  770.12   34.60
   2   3  -2  742.43   33.90
  -2   3   2  719.33   34.50
  -3   3  -2   83.09    5.40
  -3   3  -2   63.89    5.70
   3   3   2   72.59    5.70
   3  -3  -2   73.39    5.70
  -3  -3   2   72.39    6.40
   3   3  -2   76.09    5.60
   3  -3   2   77.19    6.50
  -3   3   2   83.29    6.80
  -3  -3  -2   79.09    6.60
   3   3  -2   74.29    6.30
  -3   3   2   78.49    5.40
   4   3   2   91.59    6.20
   4   3   2   81.19    6.60
  -4  -3   2   89.99    7.60
  -4   3  -2   92.69    5.60
   4  -3  -2   84.89    6.80
  -4  -3   2   81.19    6.80
  -4   3  -2   89.29    7.30
  -4   3   2   86.79    5.70
   4   3  -2   70.89    5.70
  -4  -3  -2   83.69    7.40
  -4   3   2   70.19    7.10
   4  -3   2   82.19    7.30
   4   3  -2   94.59    7.50
  -5  -3   2 1063.49   49.20
  -5  -3   2 1093.29   49.99
  -5   3  -2 1073.69   49.60
   5  -3  -2 1098.79   49.30
   5   3   2 1087.89   47.20
   5   3   2 1040.30   48.90
  -5   3  -2 1101.89   46.40
   5  -3   2 1048.00   49.70
  -5   3   2 1071.39   46.50
  -5   3   2 1065.29   49.99
   5   3  -2 1071.29   47.10
  -5  -3  -2 1102.49   49.99
   5   3  -2 1112.09   49.80
   6  -3  -2  766.82   38.60
   6   3   2  792.72   38.60
  -6  -3   2  838.52   39.10
  -6   3  -2  802.12   39.30
  -6   3  -2  799.22   34.90
   6   3   2  837.02   35.90
   6   3  -2  769.32   35.80
  -6   3   2  800.92   39.60
   6   3  -2  809.92   39.20
  -6  -3  -2  832.32   39.70
   6  -3   2  849.72   39.80
  -6   3   2  789.32   34.90
  -7   3  -2  117.19   10.40
   7  -3  -2  105.59    9.70
   7   3   2  101.49    9.40
   7   3   2  105.29    6.80
  -7  -3   2   96.89    9.40
  -7   3  -2  107.09    6.10
   7   3  -2   97.89    6.70
   7   3  -2  110.89   10.00
  -7  -3  -2  103.99   10.00
   7  -3   2   89.19    9.40
  -7   3   2  109.79    6.20
  -7   3   2  130.19   10.90
   8  -3  -2  151.28   12.80
   8   3   2  159.58   12.80
  -8   3  -2  158.18   13.30
  -8  -3   2  195.38   14.10
  -8   3   2  163.88   13.70
   8   3  -2  166.88   13.40
   8  -3   2  178.48   13.90
  -8  -3  -2  159.08   13.50
  -9   3  -2   17.70    6.20
  -9  -3   2   18.90    5.70
   9  -3  -2   20.00    5.70
   9   3   2   11.40    4.60
   9   3  -2   16.20    5.50
  -9   3   2    6.70    4.50
  -9  -3  -2   12.30    5.20
   9  -3   2   29.10    6.90
  10   3   2  197.18   16.20
  10  -3  -2  205.68   16.50
 -10  -3   2  165.08   15.60
 -10   3  -2  198.08   16.90
  10  -3   2  213.38   17.20
 -10  -3  -2  246.98   18.20
  10   3  -2  220.38   17.10
 -10   3   2  202.98   17.30
 -11   3  -2    5.30    5.00
  11  -3  -2    9.60    5.70
  11   3   2   11.30    5.60
 -11  -3   2   16.40    6.90
  11   3  -2    6.10    4.80
 -11   3   2   16.50    6.40
 -11  -3  -2    1.90    5.20
  11  -3   2   14.60    6.40
 -12  -3   2  155.18   15.80
 -12   3  -2  146.69   16.00
  12   3   2  127.89   14.10
  12  -3  -2  129.59   14.80
 -12   3   2  119.29   14.50
 -12  -3  -2  130.09   14.80
  12   3  -2  128.39   14.50
  12  -3   2  123.39   14.50
  13   3   2  141.69   15.50
 -13   3  -2  152.28   16.90
 -13  -3   2  121.89   15.30
  13  -3  -2  155.88   16.00
  13   3  -2  151.58   16.10
 -13   3   2  125.69   15.90
 -13  -3  -2  126.59   15.90
  13  -3   2  157.08   17.10
  14   3   2   15.70    8.40
 -14   3  -2    6.90    7.40
 -14  -3   2    5.80    6.50
  14  -3  -2    3.50    6.90
 -14   3   2    4.70    6.20
 -14  -3  -2    0.30    5.50
  14  -3   2   11.90    7.50
  14   3  -2    2.50    6.10
   0  -3  -3   -0.60    2.00
   0  -3   3    1.00    2.20
   0   3   3    0.50    2.00
   0   3  -3    0.60    1.90
  -1   3  -3   26.80    2.50
   1  -3  -3   23.90    3.80
  -1   3  -3   32.10    3.80
  -1  -3   3   27.90    2.10
   1   3   3   25.70    2.10
   1   3   3   23.80    3.90
  -1  -3   3   30.70    4.30
   1  -3  -3   30.60    2.40
  -1   3   3   25.00    3.80
  -1  -3  -3   26.70    4.10
   1   3  -3   28.30    3.80
   1  -3   3   26.90    4.30
  -2  -3   3  401.16   19.60
   2   3   3  391.06   17.70
   2   3   3  370.46   18.80
  -2   3  -3  390.86   18.10
   2  -3  -3  394.76   19.40
   2  -3  -3  382.86   17.80
  -2  -3   3  386.76   17.70
  -2   3   3  388.36   19.60
  -2  -3  -3  368.76   19.30
   2  -3   3  386.26   19.60
   2   3  -3  393.96   18.80
  -3  -3   3    4.60    2.40
   3  -3  -3    4.20    2.00
   3   3   3   -1.80    1.70
  -3  -3   3    2.20    2.40
  -3   3  -3    4.00    1.90
  -3   3  -3    3.30    1.90
  -3   3   3    2.60    2.20
  -3  -3  -3    3.50    2.50
  -3   3   3    3.70    2.10
   3  -3   3    3.10    2.50
   3   3  -3    3.50    2.10
  -4   3  -3    2.80    1.80
  -4   3  -3    0.00    2.20
   4   3   3    3.70    3.10
   4   3   3    4.20    2.20
  -4  -3   3    1.50    2.50
   4  -3  -3    4.00    2.40
   4   3  -3    7.70    3.10
  -4  -3  -3    5.00    2.90
  -4   3   3    2.80    1.90
  -4   3   3    0.60    2.30
   4   3  -3    6.00    2.20
   4  -3   3   -0.50    2.20
  -5  -3   3   64.69    6.90
  -5   3  -3   61.49    6.30
   5   3   3   40.40    4.60
  -5  -3   3   44.60    5.50
  -5   3  -3   49.30    4.30
   5   3   3   41.00    5.30
   5  -3  -3   57.69    6.10
   5   3  -3   58.69    5.00
  -5   3   3   38.50    6.50
  -5  -3  -3   48.70    6.20
   5  -3   3   46.30    6.10
   5   3  -3   62.69    6.60
  -5   3   3   47.10    4.30
  -6  -3   3    0.10    2.10
   6  -3  -3    0.50    2.30
   6   3   3   -1.00    1.60
  -6   3  -3    7.30    3.30
  -6  -3   3   -1.50    2.40
  -6   3  -3   -0.20    1.30
   6   3   3    2.30    2.60
   6   3  -3   -1.20    1.40
   6  -3   3    1.10    2.60
  -6  -3  -3    0.70    2.70
  -6   3   3   -1.50    2.10
  -6   3   3    0.50    1.50
   6   3  -3    1.10    2.30
   7   3   3   69.09    7.70
   7   3   3   59.29    5.10
  -7  -3   3   64.09    7.60
   7  -3  -3   56.29    7.20
  -7   3  -3   83.89    8.80
  -7   3  -3   69.49    4.70
  -7  -3  -3   69.39    8.10
   7   3  -3   64.69    5.40
  -7   3   3   61.39    4.60
   7  -3   3   60.29    7.80
  -7   3   3   68.89    8.20
   7   3  -3   74.39    8.20
  -8  -3   3  139.29   11.60
  -8   3  -3  111.79   10.90
   8   3   3  122.59   10.90
   8  -3  -3  136.29   11.40
   8   3  -3  110.79   11.00
  -8   3   3  101.49   10.90
  -8  -3  -3  116.19   11.30
   8  -3   3  108.29   11.10
   9  -3  -3  123.29   11.60
  -9  -3   3  104.19   10.90
   9   3   3  116.19   11.30
  -9   3  -3  109.79   11.50
   9  -3   3  106.19   11.20
  -9   3   3   87.29   10.80
   9   3  -3  122.79   11.80
  -9  -3  -3   97.19   11.20
  10   3   3   91.89   10.60
 -10  -3   3   89.99   10.80
 -10   3  -3   74.09   10.20
  10  -3  -3   79.29   10.10
 -10  -3  -3  100.09   12.00
  10  -3   3   78.79   10.50
  10   3  -3   73.69   10.20
 -10   3   3   71.19   10.40
  11   3   3   14.90    5.80
  11  -3  -3    8.10    5.20
 -11   3  -3   24.10    7.50
 -11  -3   3   13.30    6.40
  11   3  -3   14.00    6.00
 -11  -3  -3   11.10    5.90
  11  -3   3   14.70    6.60
 -11   3   3    8.40    5.60
  12  -3  -3   35.10    8.80
  12   3   3   43.10    9.70
 -12  -3   3   38.30    9.40
 -12   3  -3   66.19   12.00
  12   3  -3   30.80    8.50
 -12   3   3   54.09   10.80
 -12  -3  -3   40.90   10.10
  12  -3   3   44.80   10.10
 -13   3  -3    9.00    6.60
  13   3   3   -2.40    4.50
  13  -3  -3    8.30    6.10
 -13  -3   3    4.60    6.50
 -13   3   3   10.20    7.10
 -13  -3  -3   11.10    6.70
  13   3  -3   11.10    6.60
  13  -3   3   10.70    6.70
  14   3   3   19.20    8.00
  14  -3  -3   23.10    8.70
 -14   3  -3   -0.40    6.80
 -14  -3   3   13.90    8.00
 -14  -3  -3    7.20    6.70
 -14   3   3    1.60    7.30
  14  -3   3   32.10   10.50
  14   3  -3   11.20    7.00
   0  -3  -4    3.50    2.50
   0   3  -4   -0.60    2.20
   0  -3   4    2.10    2.60
   0   3   4    1.50    2.40
   1  -3  -4  476.15   22.40
   1   3   4  440.56   21.90
   1   3   4  446.26   19.30
   1  -3  -4  440.86   19.50
  -1  -3   4  471.65   22.40
  -1  -3   4  435.16   19.40
  -1   3  -4  453.55   21.80
  -1   3  -4  443.16   19.70
   1  -3   4  467.25   22.40
   1   3  -4  441.96   19.40
   1   3  -4  434.46   21.80
  -1  -3  -4  462.25   22.50
  -1   3   4  444.26   21.90
   2  -3  -4  361.16   18.60
   2  -3  -4  378.96   17.00
  -2  -3   4  334.87   18.50
  -2   3  -4  367.36   17.10
  -2  -3   4  364.06   16.80
   2   3   4  368.66   18.40
   2   3   4  353.16   16.60
  -2   3  -4  366.96   18.10
   2   3  -4  355.66   18.20
  -2  -3  -4  362.26   18.90
  -2   3   4  351.46   18.10
  -2   3   4  374.96   19.00
   2  -3   4  351.36   18.80
  -3   3  -4  584.54   27.40
  -3  -3   4  587.04   26.90
   3  -3  -4  600.44   27.10
   3  -3  -4  590.04   28.50
   3   3   4  578.14   27.60
   3   3   4  602.14   26.80
  -3  -3   4  584.54   28.50
   3   3  -4  556.84   27.30
  -3   3   4  584.14   28.70
   3  -3   4  583.84   28.50
  -3  -3  -4  580.84   28.70
  -4  -3   4  524.75   26.10
   4   3   4  483.25   24.30
  -4   3  -4  510.65   23.90
  -4   3  -4  513.85   25.00
   4  -3  -4  516.65   24.60
   4   3  -4  495.05   25.60
  -4  -3  -4  470.65   25.70
   4   3  -4  510.15   24.20
   4  -3   4  521.25   26.00
  -4   3   4  529.35   26.40
  -4   3   4  493.15   23.90
   5  -3  -4    8.80    3.10
  -5  -3   4    6.20    2.70
  -5   3  -4    3.60    2.70
  -5  -3   4    8.30    3.60
  -5   3  -4    7.80    2.30
   5   3   4   16.00    3.70
   5   3  -4   14.40    4.00
  -5   3   4    7.40    3.40
   5   3  -4   15.00    3.10
  -5  -3  -4    6.50    3.20
  -5   3   4    8.20    2.60
   5  -3   4   17.10    4.40
  -6  -3   4   47.60    6.60
   6   3   4   35.10    4.30
   6  -3  -4   32.00    5.80
  -6  -3   4   39.80    5.90
   6   3   4   44.20    5.70
  -6   3  -4   38.00    4.00
  -6   3  -4   38.50    6.40
   6   3  -4   45.20    4.60
  -6   3   4   32.30    6.20
  -6   3   4   38.00    4.10
   6  -3   4   44.70    6.40
  -6  -3  -4   34.00    6.40
   6   3  -4   44.00    7.00
   7   3   4  512.35   24.50
   7  -3  -4  524.95   27.60
  -7   3  -4  534.05   23.80
  -7   3  -4  508.05   28.00
  -7  -3   4  477.45   27.40
   7   3   4  489.85   27.20
  -7   3   4  511.05   28.70
   7  -3   4  494.65   28.20
  -7  -3  -4  504.35   28.50
  -7   3   4  535.25   24.00
   7   3  -4  534.05   28.40
   7   3  -4  508.65   24.60
   8  -3  -4  415.46   25.10
   8   3   4  445.06   25.40
  -8  -3   4  441.56   25.70
  -8   3  -4  429.46   25.90
  -8   3   4  467.25   26.80
   8   3  -4  452.95   26.30
  -8  -3  -4  477.45   27.00
   8  -3   4  421.96   25.90
  -9   3  -4   11.80    5.40
   9   3   4   10.90    4.60
  -9  -3   4   15.00    5.50
   9  -3  -4   10.20    5.00
  -9  -3  -4   28.00    6.80
   9  -3   4   14.70    5.40
   9   3  -4   10.90    5.00
  -9   3   4    4.30    4.10
  10  -3  -4  182.48   15.50
 -10  -3   4  155.78   14.80
 -10   3  -4  178.38   15.90
  10   3   4  180.88   15.30
 -10  -3  -4  191.18   16.60
 -10   3   4  185.08   16.50
  10   3  -4  205.18   16.40
  10  -3   4  174.48   15.80
 -11   3  -4   99.49   12.30
  11   3   4   99.09   11.80
 -11  -3   4  112.89   12.70
  11  -3  -4  102.79   12.40
  11   3  -4   85.49   11.50
 -11   3   4   85.59   11.90
  11  -3   4  104.99   13.10
 -11  -3  -4  104.69   12.90
 -12   3  -4    0.30    5.50
  12   3   4    7.60    4.90
 -12  -3   4    5.50    5.40
  12  -3  -4    8.60    5.70
  12   3  -4    5.60    5.40
 -12   3   4    5.40    5.20
  12  -3   4   11.70    6.70
 -12  -3  -4    3.80    5.10
  13   3   4    5.00    5.20
  13  -3  -4    7.10    6.10
 -13  -3   4    8.00    6.40
 -13   3  -4    0.00    5.60
  13  -3   4   12.10    7.30
  13   3  -4   10.70    6.50
 -13  -3  -4   -2.50    4.80
 -13   3   4   -4.40    5.30
 -14  -3   4  120.69   15.90
 -14   3  -4  114.19   15.80
  14  -3  -4  113.09   16.00
  14   3   4  117.89   15.50
 -14  -3  -4   98.49   15.10
 -14   3   4  114.69   16.20
  14  -3   4  131.19   16.50
  14   3  -4  107.99   15.60
   0   3  -5   -1.10    2.00
   0  -3   5   -2.60    2.00
   0   3   5   -1.80    2.10
   0  -3  -5    2.20    2.50
   0   3  -5   -0.10    0.80
   0   3   5   -0.50    0.70
   1  -3  -5   26.10    4.40
  -1   3  -5   20.60    2.60
  -1   3  -5   21.80    4.00
   1   3   5   20.30    4.10
  -1  -3   5   24.00    4.60
   1   3   5   17.40    2.20
   1  -3  -5   25.40    2.30
   1  -3   5   27.50    4.70
  -1  -3  -5   37.30    5.00
  -1   3   5   23.70    2.40
  -1   3   5   21.80    4.20
   1   3  -5   27.40    4.50
   1   3  -5   19.30    2.30
   2   3   5   20.70    4.00
  -2  -3   5   14.70    3.50
  -2   3  -5   15.80    3.50
   2  -3  -5   19.20    2.70
   2  -3  -5   15.40    3.80
  -2  -3   5   17.50    2.70
   2   3   5   16.80    2.50
  -2   3  -5   26.20    3.20
   2  -3   5   28.20    4.80
   2   3  -5   22.00    4.00
  -2   3   5   20.40    4.20
  -2  -3  -5   16.80    4.10
  -2   3   5   21.70    3.90
   3   3   5  103.79    6.90
  -3   3  -5  108.29    7.50
  -3  -3   5  118.09    8.90
   3  -3  -5  110.99    8.50
  -3  -3   5  108.99    7.10
   3   3   5   92.19    7.80
   3  -3  -5   93.49    6.90
   3   3  -5  108.59    7.90
   3  -3   5  105.89    8.60
  -3   3   5  107.49    8.10
  -3  -3  -5  105.49    8.70
  -3   3   5  117.39    9.00
  -4   3  -5  242.48   14.60
  -4   3  -5  265.87   14.40
   4   3   5  256.77   14.60
  -4  -3   5  253.17   15.80
  -4  -3   5  261.37   16.50
   4  -3  -5  268.67   14.60
   4   3   5  261.57   15.40
  -4   3   5  270.87   16.10
  -4   3   5  243.18   14.80
   4   3  -5  283.77   14.90
  -4  -3  -5  254.67   15.90
   4  -3   5  267.77   15.90
   5   3   5  434.86   21.90
  -5   3  -5  454.05   23.50
  -5   3  -5  428.46   21.50
  -5  -3   5  429.86   24.00
   5  -3  -5  431.96   22.60
  -5   3   5  446.56   24.40
   5  -3   5  429.46   23.80
   5   3  -5  443.66   23.90
  -5  -3  -5  438.46   24.20
   5   3  -5  423.36   21.80
  -5   3   5  453.65   21.80
  -6  -3   5  707.43   34.80
  -6   3  -5  717.83   32.60
  -6  -3   5  655.43   35.80
  -6   3  -5  704.33   35.40
   6  -3  -5  721.93   34.90
   6   3   5  719.43   34.70
   6   3   5  689.03   33.00
   6   3  -5  719.33   35.90
   6   3  -5  730.43   33.30
  -6   3   5  723.33   32.80
  -6  -3  -5  716.33   36.30
   6  -3   5  709.93   36.10
  -6   3   5  660.23   35.90
   7   3   5   29.90    4.60
  -7   3  -5   18.30    5.40
   7   3   5   22.70    5.10
  -7   3  -5   28.20    4.10
  -7  -3   5   19.50    5.50
  -7  -3   5   32.70    6.20
   7  -3  -5   37.10    6.80
   7   3  -5   32.00    6.50
  -7   3   5   34.70    6.70
  -7  -3  -5   26.40    6.10
   7  -3   5   38.60    7.10
   7   3  -5   33.60    4.50
  -7   3   5   29.00    4.10
  -8   3  -5    8.30    4.20
   8  -3  -5   12.10    4.60
   8   3   5    5.90    3.70
  -8  -3   5    3.10    3.40
   8  -3   5   10.20    4.70
  -8  -3  -5    5.80    4.20
   8   3  -5    3.00    3.40
  -8   3   5   11.50    5.00
   9   3   5    4.90    4.10
  -9  -3   5    0.10    3.30
   9  -3  -5    5.00    3.80
  -9   3  -5    2.10    4.00
   9  -3   5   -1.20    3.20
  -9  -3  -5    0.10    3.30
  -9   3   5    5.80    4.10
   9   3  -5   10.20    4.90
  10  -3  -5   20.80    6.60
  10   3   5   16.60    5.90
 -10   3  -5   16.80    6.40
 -10  -3   5   19.00    6.30
  10   3  -5   21.50    6.40
 -10   3   5   32.90    8.30
  10  -3   5    9.80    5.20
 -10  -3  -5   28.50    8.00
 -11  -3   5    1.10    4.00
  11   3   5   -2.20    3.40
  11  -3  -5    2.60    4.30
 -11   3  -5    3.20    4.90
 -11  -3  -5    0.70    4.30
  11   3  -5    0.90    4.30
 -11   3   5    4.70    5.00
  11  -3   5    5.60    5.10
  12  -3  -5    6.50    5.50
 -12  -3   5    9.50    5.90
 -12   3  -5    5.80    5.60
  12   3   5    2.10    5.60
  12  -3   5    6.90    5.60
 -12   3   5   -4.20    4.00
 -12  -3  -5   -2.00    4.60
  12   3  -5    6.70    5.40
 -13   3  -5   39.10   10.80
  13   3   5   21.30    8.10
  13  -3  -5   33.10    9.30
 -13  -3   5   26.90    8.70
 -13  -3  -5   27.60    9.30
  13  -3   5   25.40    8.70
  13   3  -5   15.40    8.10
 -13   3   5   29.30   10.20
   0   3  -6   -0.40    1.70
   0  -3   6   -0.20    2.50
   0  -3  -6    4.30    2.90
   0   3  -6   -1.70    2.10
   0   3   6    1.50    1.00
   0   3   6    1.30    2.40
   1   3   6   25.60    4.80
  -1   3  -6   34.90    4.80
   1   3   6   30.00    2.90
   1  -3  -6   31.10    5.00
  -1  -3   6   26.00    4.90
   1  -3  -6   33.10    2.80
  -1   3  -6   30.10    3.20
  -1   3   6   32.90    2.90
   1   3  -6   33.00    3.10
  -1  -3  -6   35.30    5.70
   1  -3   6   23.50    4.80
  -1   3   6   36.00    5.00
   1   3  -6   28.30    5.00
   2   3   6  104.59    6.60
   2  -3  -6  128.09    9.10
  -2  -3   6  113.09    6.90
  -2   3  -6  112.49    7.10
  -2   3  -6  107.59    8.30
   2   3   6  118.29    8.80
   2  -3  -6  114.89    6.80
  -2  -3   6  101.99    8.60
   2   3  -6  106.39    6.60
  -2  -3  -6  101.79    8.70
   2  -3   6  115.19    9.20
   2   3  -6  107.39    8.40
  -2   3   6  110.49    8.70
   3   3   6   39.00    3.90
  -3  -3   6   33.70    4.00
  -3   3  -6   38.80    4.40
  -3   3  -6   32.40    5.30
  -3  -3   6   36.70    5.90
   3  -3  -6   37.80    5.20
   3   3   6   29.90    5.00
   3  -3  -6   30.30    3.90
  -3   3   6   35.80    5.50
  -3   3   6   30.60    4.50
   3   3  -6   34.80    4.70
  -3  -3  -6   29.90    5.40
   3  -3   6   32.90    5.50
   4   3   6   77.89    7.50
  -4  -3   6   98.39    8.80
   4   3   6   98.49    7.40
   4  -3  -6  100.99    8.80
   4  -3  -6   99.29    7.50
  -4  -3   6   94.39    7.40
  -4   3  -6   90.89    7.70
  -4  -3  -6   85.69    8.50
  -4   3   6  105.19    9.00
   4   3  -6  102.59    7.90
   4  -3   6   96.59    8.60
  -5   3  -6  576.94   27.50
  -5  -3   6  547.65   29.60
  -5   3  -6  556.24   28.50
   5   3   6  546.05   27.60
   5  -3  -6  584.34   28.10
  -5   3   6  568.14   29.80
   5  -3   6  541.65   29.40
   5   3  -6  550.84   29.30
  -5   3   6  580.64   27.60
   5   3  -6  579.14   27.90
  -5  -3  -6  545.85   29.60
   6   3   6  875.41   40.10
   6   3   6  818.32   38.80
  -6   3  -6  866.61   38.50
  -6   3  -6  790.72   40.50
  -6  -3   6  852.51   40.30
  -6  -3   6  832.52   41.70
   6  -3  -6  837.92   40.10
  -6  -3  -6  801.72   41.50
   6   3  -6  820.22   38.80
   6  -3   6  788.32   41.20
  -6   3   6  826.02   38.50
   6   3  -6  856.11   41.50
  -6   3   6  827.02   41.90
  -7  -3   6   28.40    6.10
  -7  -3   6   36.20    7.20
  -7   3  -6   27.30    6.20
   7  -3  -6   40.40    6.90
  -7   3  -6   40.30    4.80
   7   3   6   34.80    6.50
   7   3   6   33.70    5.10
  -7   3   6   56.09    7.90
  -7  -3  -6   40.70    7.70
   7   3  -6   40.20    7.60
   7   3  -6   37.90    5.30
   7  -3   6   32.50    6.90
  -7   3   6   39.10    4.80
  -8  -3   6  153.98   12.70
  -8   3  -6  130.19   12.40
   8  -3  -6  146.09   12.30
   8   3   6  140.19   12.10
  -8   3   6  146.89   13.50
   8   3  -6  146.79   13.10
  -8  -3  -6  146.19   13.40
   8  -3   6  177.68   14.30
  -9   3  -6   36.00    7.80
   9   3   6   25.40    6.40
  -9  -3   6   28.10    6.80
   9  -3  -6   42.90    8.10
  -9   3   6   39.60    8.60
  -9  -3  -6   27.90    7.10
   9  -3   6   37.20    8.30
   9   3  -6   39.80    8.70
 -10  -3   6    1.30    3.80
 -10   3  -6    5.10    4.70
  10  -3  -6   -2.40    3.10
  10   3   6   -0.40    3.60
 -10   3   6    4.30    5.10
 -10  -3  -6    4.60    4.40
  10  -3   6   -0.70    3.70
  10   3  -6   -0.90    3.70
  11  -3  -6   12.90    6.20
  11   3   6   13.30    5.80
 -11   3  -6    2.30    4.80
 -11  -3   6    6.70    5.10
 -11   3   6   -4.20    4.20
  11   3  -6    4.00    5.00
 -11  -3  -6    2.80    5.00
  11  -3   6    7.50    5.70
 -12  -3   6  162.98   17.20
 -12   3  -6  189.98   18.50
  12   3   6  219.28   18.60
  12  -3  -6  219.88   18.70
  12   3  -6  200.68   18.70
  12  -3   6  247.68   21.00
 -12  -3  -6  214.28   19.60
 -12   3   6  187.38   19.00
  13  -3  -6  206.98   19.20
  13   3   6  215.78   19.90
 -13  -3   6  215.88   20.00
 -13   3  -6  189.98   19.60
 -13   3   6  237.98   21.50
 -13  -3  -6  177.18   19.60
  13  -3   6  227.58   20.90
  13   3  -6  205.58   19.80
   0   3  -7   -1.40    1.10
   0   3  -7    0.30    2.30
   0   3   7   -0.90    1.10
   0   3   7   -0.60    2.50
   0  -3   7    1.30    2.40
   0  -3  -7   -0.50    2.60
   1  -3  -7   51.19    6.20
  -1   3  -7   51.79    6.10
  -1  -3   7   48.70    6.10
   1   3   7   56.69    6.40
  -1   3  -7   54.69    4.40
   1   3   7   56.79    4.30
  -1   3   7   62.99    6.60
   1   3  -7   57.69    6.30
   1   3  -7   53.49    4.50
  -1   3   7   50.09    4.10
   1  -3   7   56.69    6.50
  -1  -3  -7   48.80    6.60
  -2   3  -7  125.39    8.50
  -2   3  -7  146.99   10.30
   2  -3  -7  141.79    8.30
   2  -3  -7  132.59   10.40
  -2  -3   7  149.39    8.60
  -2  -3   7  116.69    9.90
   2   3   7  146.29   10.50
   2   3   7  151.28    8.40
  -2   3   7  149.39    8.50
   2  -3   7  152.98   10.80
   2   3  -7  140.79    8.40
  -2   3   7  151.78   10.70
   2   3  -7  144.89   10.40
  -2  -3  -7  137.99   10.70
   3  -3  -7   77.19    6.30
  -3   3  -7   88.59    6.90
   3   3   7  105.19    8.50
   3  -3  -7   76.29    7.80
   3   3   7  100.79    6.70
  -3   3  -7   80.19    7.70
  -3  -3   7   71.39    7.80
  -3  -3   7   83.29    6.50
  -3  -3  -7   79.59    8.10
   3   3  -7  106.99    8.30
  -3   3   7   89.09    8.50
  -3   3   7   89.79    8.00
   3  -3   7   94.69    8.40
   4   3   7  114.19    8.90
   4  -3  -7   90.09    8.80
   4   3   7  102.69    7.80
   4  -3  -7   94.69    7.60
  -4  -3   7  118.89    9.70
  -4  -3   7   99.19    7.90
  -4   3  -7  104.79    8.20
  -4   3   7   88.99    9.10
  -4  -3  -7  108.19    9.60
   4   3  -7  101.59    8.40
   4  -3   7  108.69    9.50
  -4   3   7   92.49    8.10
  -5   3  -7   -0.50    1.90
  -5  -3   7   -2.70    2.10
   5  -3  -7    0.50    1.90
   5  -3  -7    2.30    2.90
  -5   3  -7   -0.60    1.90
   5   3  -7    0.50    2.20
  -5  -3  -7   10.70    3.50
  -5   3   7   -1.60    2.10
   5   3  -7   -1.70    2.30
   5  -3   7    2.90    2.80
  -6   3  -7   28.50    4.80
  -6   3  -7   19.80    4.90
  -6  -3   7   30.60    6.30
   6  -3  -7   21.10    5.00
  -6   3   7   24.90    4.80
   6   3  -7   11.00    4.20
  -6   3   7   27.20    6.10
   6   3  -7   25.60    5.00
   6  -3   7   26.10    6.10
   7   3   7  119.29    9.10
  -7   3  -7  126.59    9.00
   7   3   7  118.19   10.30
  -7  -3   7  114.59   11.30
  -7   3  -7   85.59    9.70
  -7  -3   7  102.09    9.70
   7  -3  -7  104.69    9.90
   7   3  -7  129.89   11.40
  -7   3   7  105.69    8.70
  -7   3   7   97.29   10.70
   7   3  -7  118.19    9.20
  -7  -3  -7   95.49   10.50
   7  -3   7   92.19   10.30
  -8   3  -7   18.80    5.70
  -8  -3   7   24.70    6.30
   8  -3  -7   20.90    5.80
   8   3   7   18.90    5.30
  -8   3   7   19.30    6.00
   8  -3   7   20.80    6.30
  -8  -3  -7   26.20    7.10
   8   3  -7   18.70    6.00
  -9   3  -7    2.80    4.00
  -9  -3   7   10.70    5.00
   9   3   7    4.70    4.20
   9  -3  -7    4.10    4.00
   9   3  -7    2.40    3.50
  -9   3   7   -3.30    3.50
  -9  -3  -7   -0.90    3.40
   9  -3   7    6.70    4.80
 -10  -3   7    4.10    4.60
  10   3   7    2.90    4.90
 -10   3  -7    2.90    4.80
  10  -3  -7   -0.40    3.70
 -10   3   7    9.80    6.00
  10  -3   7    0.20    4.30
  10   3  -7    1.70    4.10
 -10  -3  -7   -1.20    3.80
 -11   3  -7   11.60    6.10
  11   3   7    3.00    5.00
 -11  -3   7   14.30    5.80
  11  -3  -7    5.30    5.10
 -11   3   7    1.60    5.10
 -11  -3  -7    3.10    5.70
  11  -3   7    1.80    4.90
  11   3  -7   10.50    6.20
 -12  -3   7    1.00    4.60
 -12   3  -7   -1.90    4.70
  12  -3  -7   10.70    6.00
  12   3   7    8.40    5.90
  12  -3   7    1.10    5.70
  12   3  -7    0.20    5.40
 -12   3   7   -6.30    5.40
 -12  -3  -7   11.40    6.60
  13  -3  -7   10.80    6.80
 -13  -3   7   -0.50    4.80
 -13   3  -7   -1.50    5.00
  13   3   7    8.30    6.30
 -13  -3  -7    0.40    5.90
 -13   3   7    9.00    7.30
  13  -3   7   -1.90    6.00
  13   3  -7    2.30    5.70
   0   3  -8    1.90    2.90
   0   3  -8    1.20    1.60
   0  -3  -8   -2.70    2.20
   0   3   8   -2.60    2.30
   0  -3   8   -0.80    2.20
   0   3   8   -1.20    1.20
   1   3   8   20.40    3.00
   1  -3  -8   17.10    4.60
  -1   3  -8   21.60    3.40
   1   3   8   22.10    4.90
  -1   3  -8   21.60    4.80
  -1  -3   8   18.80    4.60
  -1   3   8   15.40    4.50
  -1   3   8   19.40    2.90
  -1  -3  -8   25.10    5.30
   1  -3   8   19.50    4.70
   1   3  -8   20.80    3.30
   1   3  -8   25.10    5.20
   2   3   8   81.09    7.90
   2  -3  -8   78.29    5.70
   2   3   8   72.89    5.70
  -2   3  -8   78.59    7.70
  -2  -3   8   75.39    7.60
   2  -3  -8   73.29    7.60
  -2   3  -8   77.79    6.10
   2  -3   8   86.39    8.50
   2   3  -8   81.29    7.90
   2   3  -8   65.89    5.70
  -2  -3  -8   74.39    7.90
  -2   3   8   78.69    7.80
  -2   3   8   73.89    5.80
  -3   3  -8  835.72   40.80
   3  -3  -8  846.42   38.80
  -3   3  -8  837.02   39.40
   3   3   8  837.52   41.10
   3   3   8  827.12   38.60
   3  -3  -8  839.12   41.40
  -3  -3   8  900.61   41.90
  -3  -3   8  853.31   39.10
  -3   3   8  851.71   39.00
  -3   3   8  849.41   41.90
   3  -3   8  853.81   41.50
   3   3  -8  850.61   38.90
  -3   3   8  880.51   41.20
  -3  -3  -8  906.31   42.10
   3   3  -8  912.51   41.40
   4   3   8  611.44   30.30
  -4  -3   8  568.54   28.70
  -4   3  -8  583.34   29.20
  -4   3  -8  612.84   30.00
   4   3   8  587.44   28.50
  -4  -3   8  584.24   30.90
   4  -3  -8  611.64   28.80
   4  -3  -8  610.14   31.00
   4  -3   8  557.14   30.60
  -4   3   8  538.45   30.60
   4   3  -8  598.44   30.10
  -4  -3  -8  626.44   31.60
  -4   3   8  602.84   30.20
   5  -3  -8   40.40    5.40
   5   3   8   38.80    6.00
  -5  -3   8   40.70    7.30
   5   3   8   40.70    6.10
   5  -3  -8   40.40    6.90
  -5  -3   8   37.80    5.60
  -5   3  -8   40.40    5.90
   5   3  -8   37.30    7.00
   5  -3   8   32.60    6.50
  -5  -3  -8   48.10    7.10
  -5   3   8   56.49    7.80
   5   3  -8   41.80    5.90
   6   3   8    2.20    2.80
  -6   3  -8    0.00    2.30
   6  -3  -8    1.30    2.40
   6  -3  -8    3.90    3.40
  -6   3  -8    2.50    2.70
  -6  -3   8    1.00    2.90
   6  -3   8    0.40    3.20
  -6   3   8    1.10    3.10
  -6  -3  -8    3.70    3.70
  -6   3   8    3.00    2.80
   6   3  -8    5.50    3.20
   6   3  -8    3.30    3.30
  -7   3  -8  270.47   18.20
   7  -3  -8  264.77   17.60
   7   3   8  278.57   17.50
  -7   3  -8  255.77   16.20
   7   3   8  269.37   16.70
  -7  -3   8  289.47   18.20
  -7  -3   8  244.48   18.60
   7   3  -8  295.77   17.10
   7   3  -8  260.67   18.50
  -7   3   8  292.17   19.70
   7  -3   8  258.77   18.70
  -7  -3  -8  283.87   19.50
  -7   3   8  286.57   16.50
  -8   3  -8   96.29   11.20
  -8  -3   8  121.79   12.70
   8   3   8  104.99   10.60
  -8  -3   8  117.39   11.20
   8  -3  -8  111.99   10.90
  -8   3   8  130.49   12.70
   8  -3   8  121.99   12.30
  -8  -3  -8  111.59   12.10
   8   3  -8  109.49   11.70
  -9  -3   8   18.30    6.30
  -9   3  -8    5.20    4.60
   9  -3  -8   11.60    4.90
   9   3   8    9.90    4.80
   9   3  -8   17.30    5.80
   9  -3   8    6.10    5.10
  -9  -3  -8   11.80    5.70
  -9   3   8   11.30    5.90
 -10   3  -8  238.78   18.70
  10   3   8  203.18   17.40
 -10  -3   8  234.78   18.50
  10  -3  -8  209.48   17.20
  10   3  -8  215.98   18.40
  10  -3   8  237.58   19.20
 -10   3   8  219.38   19.00
 -10  -3  -8  195.98   18.30
  11   3   8  128.09   14.50
 -11  -3   8  106.99   13.80
 -11   3  -8  131.99   14.60
  11  -3  -8  145.89   14.20
 -11   3   8   94.39   13.80
 -11  -3  -8  156.38   16.50
  11  -3   8  123.89   14.50
  11   3  -8  159.78   16.30
 -12  -3   8    2.80    5.30
 -12   3  -8    7.60    5.90
  12  -3  -8   -0.90    5.30
  12   3   8    0.80    5.80
 -12   3   8    5.40    6.70
  12  -3   8   -4.00    4.80
 -12  -3  -8   14.70    7.90
  12   3  -8    1.20    5.50
  13  -3  -8    4.10    5.90
 -13   3  -8    5.30    6.70
 -13  -3   8   13.60    7.50
  13   3   8    4.50    5.80
  13  -3   8   -1.30    5.70
 -13   3   8    0.50    6.30
  13   3  -8   -4.70    5.10
 -13  -3  -8   -3.70    5.80
   0  -3   9    2.80    3.00
   0   3   9   -1.90    2.50
   0  -3   9    1.90    3.00
   0  -3  -9   -0.40    2.40
   0   3  -9   -3.20    2.30
   0   3  -9   -1.20    1.50
   0   3   9    0.40    1.40
   1  -3  -9   21.90    5.30
   1   3   9   27.10    3.60
  -1   3  -9   45.70    6.20
  -1  -3   9   32.60    6.20
   1   3   9   41.60    6.20
  -1   3  -9   29.70    4.10
   1   3  -9   31.20    4.10
  -1  -3  -9   31.20    6.20
  -1   3   9   33.40    3.70
   1  -3   9   30.70    5.80
   1   3  -9   29.20    6.00
  -1   3   9   34.80    6.20
   1  -3   9   42.50    6.00
   2   3   9   37.80    4.20
  -2   3  -9   31.00    4.20
   2  -3  -9   27.70    5.70
   2  -3  -9   30.60    3.90
   2   3   9   29.40    5.90
  -2  -3   9   25.60    5.40
  -2   3  -9   41.10    6.00
  -2   3   9   25.70    3.80
  -2  -3  -9   29.00    5.90
   2  -3   9   23.20    5.30
  -2   3   9   35.00    6.40
   2  -3   9   28.10    5.70
   2   3  -9   30.10    5.80
   2   3  -9   33.00    4.10
   3  -3  -9   77.09    6.30
   3   3   9   65.79    6.10
  -3  -3   9   83.99    6.80
  -3   3  -9   87.39    7.80
   3   3   9   91.89    8.60
  -3   3  -9   75.29    7.80
  -3  -3   9   67.79    7.70
   3  -3  -9   54.49    7.20
   3  -3   9   72.09    8.00
  -3   3   9   79.39    6.50
  -3   3   9   60.59    7.50
   3   3  -9   59.99    6.00
   3   3  -9   60.89    7.40
  -3  -3  -9   76.79    8.20
   4   3   9    0.90    2.30
   4  -3  -9    0.00    2.50
  -4  -3   9    1.50    2.20
  -4   3  -9    1.50    2.90
  -4  -3   9   -0.20    2.60
   4  -3  -9   -0.40    1.80
   4   3   9    2.50    3.00
  -4   3  -9   -0.10    2.10
   4   3  -9    0.70    2.10
  -4  -3  -9    1.60    2.80
   4   3  -9    1.70    2.10
  -4   3   9   -1.60    2.60
  -4   3   9   -2.30    2.20
   4  -3   9    0.30    3.10
  -5  -3   9   39.90    7.40
   5   3   9   49.70    6.00
   5  -3  -9   42.10    5.70
   5   3   9   38.00    6.50
   5  -3  -9   29.00    6.30
  -5   3  -9   40.40    7.20
  -5  -3   9   48.70    6.20
  -5   3  -9   36.10    6.10
  -5   3   9   41.10    7.40
   5  -3   9   41.10    7.20
  -5  -3  -9   44.10    7.70
  -5   3   9   34.50    6.30
   5   3  -9   37.50    6.40
   6  -3  -9  121.89   11.40
  -6   3  -9  109.79   10.60
  -6   3  -9  128.19   10.70
   6  -3  -9  120.09   10.20
   6   3   9  118.99   11.10
   6   3   9  133.99   10.90
  -6  -3   9  117.89   11.60
  -6   3   9  136.39   12.30
   6  -3   9  129.29   11.80
   6   3  -9  102.79   10.10
   6   3  -9  131.59   11.70
  -6  -3  -9  130.09   12.40
   7  -3  -9    2.20    3.00
  -7   3  -9    9.20    4.40
  -7  -3   9    4.60    4.00
  -7   3  -9    8.60    3.90
  -7  -3   9   10.30    5.10
   7   3   9   12.40    4.40
   7  -3  -9    1.20    3.70
   7   3  -9    0.20    3.40
  -7   3   9    9.90    4.60
  -7   3   9    2.00    3.20
  -7  -3  -9    4.60    4.10
   7  -3   9    8.80    4.50
   8   3   9  103.19   10.50
  -8  -3   9   83.19   10.80
  -8  -3   9   91.09   10.40
  -8   3  -9   91.79   10.60
   8  -3  -9   80.69    9.40
  -8  -3  -9   92.89   11.40
   8  -3   9  107.09   11.70
  -8   3   9   95.59   11.20
   8   3  -9   92.79   10.80
   9  -3  -9   43.20    8.40
  -9   3  -9   39.20    8.60
  -9  -3   9   42.40    8.40
   9   3   9   33.00    7.80
   9   3  -9   39.90    8.90
  -9  -3  -9   42.70    9.40
   9  -3   9   39.40    9.20
  -9   3   9   45.00    9.30
  10   3   9   13.00    5.90
  10  -3  -9   12.40    5.60
 -10  -3   9   19.60    6.90
 -10   3  -9   10.10    5.70
  10   3  -9   15.80    6.60
  10  -3   9   11.30    6.50
 -10   3   9   16.30    6.90
 -10  -3  -9    9.40    6.10
  11  -3  -9    2.10    4.60
  11   3   9    2.30    5.20
 -11  -3   9    0.30    4.90
 -11   3  -9   -3.40    4.60
  11  -3   9    3.10    5.30
  11   3  -9   -3.60    4.50
 -11   3   9   -4.10    3.90
 -11  -3  -9    4.00    5.20
 -12   3  -9    1.40    5.90
  12   3   9   -1.70    4.70
  12  -3  -9    0.30    4.90
 -12  -3   9    7.30    6.30
 -12   3   9   -1.00    5.10
 -12  -3  -9    0.10    5.60
  12   3  -9    3.10    5.90
  12  -3   9    9.40    7.40
   0   3  10   -0.80    1.40
   0  -3  10   -0.50    2.70
   0  -3 -10    1.10    2.80
   0   3  10   -2.40    2.50
   0  -3  10    0.30    2.50
   0   3 -10   -3.10    2.10
   0   3 -10    1.10    1.80
   1  -3 -10  432.86   23.80
  -1   3 -10  393.56   20.40
  -1  -3  10  390.86   22.70
   1   3  10  421.76   23.60
  -1   3 -10  418.36   23.60
  -1  -3  10  401.26   23.20
   1   3  10  407.76   19.80
   1   3 -10  406.66   20.50
   1  -3  10  397.46   23.00
   1   3 -10  381.06   23.10
  -1  -3 -10  424.96   23.80
   1  -3  10  399.26   23.30
  -1   3  10  417.06   23.60
  -1   3  10  383.46   19.60
   2   3  10    2.70    2.00
   2   3  10    0.50    2.90
   2  -3 -10   -0.40    1.70
  -2   3 -10   -1.00    2.70
   2  -3 -10   -1.50    2.50
  -2   3 -10    1.60    1.90
  -2  -3  10   -0.30    2.40
   2   3 -10    0.40    1.90
  -2   3  10    3.60    2.10
   2   3 -10    1.10    2.80
   2  -3  10   -0.20    2.80
   2  -3  10    1.90    2.70
  -2  -3 -10    3.50    3.60
  -2   3  10    3.70    3.60
  -3  -3  10  185.28   13.40
   3   3  10  177.78   11.10
   3  -3 -10  172.18   10.80
   3   3  10  165.18   13.10
  -3   3 -10  173.88   11.60
   3  -3 -10  180.78   13.40
  -3   3 -10  184.48   13.50
  -3   3  10  184.28   11.20
   3   3 -10  163.08   12.90
   3   3 -10  161.88   11.00
   3  -3  10  194.28   13.80
  -3  -3 -10  153.18   13.10
  -3   3  10  167.88   13.10
  -4  -3  10   -0.50    2.80
   4   3  10    0.50    2.80
  -4   3 -10   -2.10    2.00
   4   3  10    1.50    2.20
   4  -3 -10   -0.50    2.50
  -4  -3  10    4.20    2.50
   4  -3 -10   -0.10    2.10
  -4   3 -10   -1.20    2.30
  -4   3  10   -1.90    2.30
  -4  -3 -10    0.40    2.90
   4  -3  10    0.20    2.90
   4   3 -10    1.40    2.30
   4   3 -10   -2.50    1.90
  -4   3  10   -1.40    2.20
   5  -3 -10  299.27   20.50
  -5   3 -10  326.77   19.90
  -5  -3  10  336.87   19.20
   5  -3 -10  332.27   18.80
  -5  -3  10  314.07   20.90
  -5   3 -10  355.86   19.80
   5   3  10  329.67   18.70
   5   3  10  340.67   20.30
  -5   3  10  345.17   21.70
   5   3 -10  305.37   19.70
  -5  -3 -10  314.67   21.10
   5  -3  10  328.47   20.90
  -5   3  10  320.07   20.00
   5   3 -10  315.27   18.70
  -6  -3  10  372.46   23.60
   6  -3 -10  399.46   21.80
  -6   3 -10  378.26   22.20
   6   3  10  390.26   22.40
   6   3  10  382.16   21.50
   6  -3 -10  320.77   22.50
  -6  -3  10  388.76   22.50
   6   3 -10  388.86   22.30
  -6  -3 -10  330.47   23.00
  -6   3  10  396.26   24.20
   6  -3  10  355.86   23.00
   6   3 -10  343.77   22.70
  -7   3 -10    2.50    3.70
   7   3  10   -2.40    3.00
  -7   3 -10   10.60    4.30
  -7  -3  10    7.00    4.30
   7  -3 -10   10.00    4.30
   7  -3 -10    3.90    3.80
   7  -3 -10    4.70    3.90
  -7   3  10    3.20    4.10
   7   3 -10   -0.30    3.60
   7  -3  10    8.90    4.60
  -7   3  10    4.10    3.50
   7   3 -10   -1.40    3.10
  -7  -3 -10    7.20    4.50
   8   3  10   21.60    6.10
   8  -3 -10   27.30    6.50
  -8  -3  10   29.30    7.50
  -8   3 -10   30.60    7.30
   8  -3 -10   46.80    9.30
  -8  -3  10   34.80    7.20
   8   3 -10   28.80    7.20
   8  -3  10   22.70    6.90
  -8   3  10   40.80    8.90
  -8  -3 -10   40.50    8.90
   9   3  10    2.20    4.20
   9  -3 -10   14.50    5.50
  -9   3 -10   -0.50    4.10
  -9  -3  10   11.30    5.70
   9  -3 -10    7.40    5.10
   9   3 -10    5.10    5.00
  -9   3  10   17.70    7.00
   9  -3  10    8.00    5.00
  -9  -3 -10    0.20    4.30
  10  -3 -10   10.10    5.40
  10   3  10   10.30    5.40
 -10   3 -10    8.10    5.60
 -10  -3  10    1.50    5.40
 -10   3  10   11.90    6.40
  10  -3  10   13.30    7.00
  10   3 -10   14.90    7.10
 -10  -3 -10   27.70    8.30
  11   3  10   -0.10    4.60
 -11   3 -10   -3.30    4.20
 -11  -3  10   -1.20    4.50
  11  -3 -10   -4.60    3.60
  11  -3  10   -3.00    4.60
 -11   3  10    2.70    5.70
  11   3 -10   -0.40    4.30
 -11  -3 -10   -2.30    4.30
 -12  -3  10   99.89   14.40
  12   3  10   96.59   13.40
  12  -3 -10  121.99   14.00
 -12   3 -10   92.09   13.50
  12  -3  10  121.09   15.40
 -12  -3 -10  102.89   15.00
  12   3 -10  127.09   15.50
 -12   3  10  106.99   15.00
   0   3 -11    2.10    3.10
   0  -3 -11   -2.10    2.30
   0  -3  11   -1.50    2.50
   0   3 -11    0.20    2.00
   0  -3  11   -0.20    2.90
   0   3  11    0.70    1.70
   0   3  11   -0.50    2.80
  -1  -3  11   31.60    6.40
   1   3  11   27.60    4.30
   1  -3 -11   21.40    5.50
   1   3  11   19.50    5.60
  -1   3 -11   24.70    4.40
  -1   3 -11   21.70    5.70
  -1  -3  11   28.30    6.10
  -1   3  11   20.00    3.60
   1   3 -11   21.90    5.60
   1  -3  11   24.20    5.80
   1  -3  11   25.30    6.00
   1   3 -11   29.70    4.50
  -1  -3 -11   27.20    6.10
  -1   3  11   22.30    5.60
   2   3  11   58.29    5.90
   2  -3 -11   52.09    5.40
   2   3  11   52.49    7.70
   2  -3 -11   49.10    7.30
  -2   3 -11   58.09    8.00
  -2   3 -11   61.79    6.30
  -2  -3  11   55.39    7.20
   2   3 -11   59.49    6.30
   2  -3  11   53.49    7.70
   2   3 -11   49.30    7.30
  -2   3  11   57.89    5.70
   2  -3  11   53.59    7.50
  -2   3  11   55.89    7.70
  -2  -3 -11   55.19    7.60
   3  -3 -11   -3.00    2.20
  -3   3 -11   -1.00    2.10
  -3   3 -11    1.50    3.20
   3   3  11    2.30    2.40
  -3  -3  11   -1.20    2.60
   3   3  11    4.40    3.70
   3  -3 -11   -1.30    1.90
   3   3 -11    0.00    2.90
   3   3 -11    3.10    2.40
  -3   3  11    0.70    2.20
   3  -3  11   -0.90    2.80
   3  -3  11   -0.20    2.80
  -3   3  11    1.00    3.00
  -3  -3 -11    1.90    2.90
   4  -3 -11   -1.30    2.60
  -4   3 -11    0.60    2.70
  -4   3 -11   -1.30    2.50
  -4  -3  11    4.90    3.80
   4   3  11   -0.50    2.40
   4   3  11    0.00    3.00
  -4  -3  11    1.00    2.60
   4  -3 -11    1.60    2.50
  -4   3  11   -3.70    2.00
  -4  -3 -11   -2.60    2.50
   4  -3  11    2.60    3.40
   4   3 -11    0.20    2.60
   4   3 -11   -1.40    2.00
  -4   3  11    0.10    3.10
   5  -3 -11    8.20    3.70
  -5  -3  11   13.70    5.00
   5   3  11    8.50    4.30
  -5  -3  11   14.50    4.60
   5   3  11   16.20    4.30
  -5   3 -11   13.60    4.20
   5  -3 -11    9.70    4.70
  -5   3 -11   11.80    5.00
  -5   3  11   11.40    4.60
  -5   3  11   14.30    5.90
   5   3 -11    5.80    4.20
   5   3 -11    7.80    3.70
  -5  -3 -11   10.50    4.60
   5  -3  11   15.20    5.00
  -6  -3  11   72.69    8.70
   6   3  11   66.59    8.00
   6  -3 -11   83.29    8.50
   6  -3 -11   83.09    9.90
  -6  -3  11   87.19   10.20
   6   3  11   78.79    9.20
  -6   3 -11   64.29    8.00
  -6   3 -11   62.89    8.40
  -6   3  11   68.69    8.60
   6  -3  11   73.49    9.60
   6   3 -11   73.19    8.20
   6   3 -11   87.39    9.20
  -6  -3 -11   71.69   10.10
  -6   3  11   70.89    9.70
   6   3 -11   84.29    9.70
  -7   3 -11    4.00    4.30
   7  -3 -11    7.00    4.20
  -7   3 -11    1.00    3.60
   7   3  11   -2.80    3.20
  -7  -3  11    5.60    4.90
   7  -3 -11    7.70    4.70
   7   3  11   10.30    4.90
   7  -3 -11    4.00    3.40
   7   3 -11    1.00    3.70
   7  -3  11    3.10    4.00
  -7   3  11    9.20    4.90
   7   3 -11    5.00    3.80
   7   3 -11    3.40    4.30
  -7  -3 -11    3.70    4.20
  -8  -3  11   20.00    6.60
  -8   3 -11   11.70    5.10
   8  -3 -11   23.60    6.40
   8  -3 -11    7.80    5.10
   8  -3  11   14.60    5.90
  -8  -3 -11   24.40    7.20
   8   3 -11   16.40    6.30
  -8   3  11    9.70    5.90
  -9   3 -11    7.80    5.60
  -9  -3  11    4.40    4.40
   9   3  11   -1.60    4.20
   9  -3 -11    1.20    3.90
   9  -3 -11    4.90    4.40
   9  -3  11    7.30    6.10
   9   3 -11    3.30    4.50
  -9   3  11    2.80    5.00
  -9  -3 -11   -3.00    3.60
 -10  -3  11  104.99   12.90
  10   3  11   81.69   11.20
  10  -3 -11  105.99   13.50
 -10   3 -11   97.59   12.70
  10  -3 -11  108.19   12.60
  10   3 -11  107.69   13.30
  10  -3  11   80.19   12.00
 -10  -3 -11  107.29   13.50
 -10   3  11   88.79   12.80
 -11   3 -11    3.00    6.00
  11   3  11    3.10    5.50
  11  -3 -11   10.50    6.90
 -11  -3  11   -4.40    5.10
  11  -3 -11   -0.40    4.80
 -11   3  11   -1.20    5.90
  11   3 -11    0.40    6.00
  11  -3  11    4.80    6.00
 -11  -3 -11    3.60    5.40
  12  -3 -11   39.00   10.20
 -12   3 -11   29.50    9.30
  12   3  11   33.10   11.60
 -12  -3  11   20.40    8.80
  12  -3 -11   22.10    8.30
  12   3 -11   27.60    9.00
 -12   3  11   36.70   10.80
  12  -3  11   24.10    8.80
 -12  -3 -11   10.80    7.80
   0   3 -12   -0.40    3.10
   0   3  12    0.20    1.90
   0  -3 -12   -0.80    2.90
   0  -3  12   -2.10    2.60
   0   3  12    0.50    3.40
   0   3 -12   -0.90    2.40
   0  -3  12   -1.20    2.90
  -1  -3  12   59.29    8.10
  -1   3 -12   45.90    8.10
  -1  -3  12   46.90    7.90
  -1   3 -12   39.30    5.60
   1   3  12   42.70    5.60
   1  -3 -12   53.99    7.60
   1   3  12   43.10    8.00
  -1   3  12   57.89    8.20
   1   3 -12   45.70    8.10
   1  -3  12   57.99    7.90
  -1   3  12   36.80    5.00
  -1  -3 -12   54.69    7.80
   1  -3  12   47.20    7.80
  -2   3 -12   -0.70    3.00
   2  -3 -12    1.10    3.40
   2   3  12    0.00    3.20
   2   3  12    1.00    2.40
  -2  -3  12   -1.90    2.50
  -2   3 -12    0.70    2.30
  -2  -3 -12   -0.10    2.90
  -2   3  12    1.00    2.10
  -2   3  12    3.20    3.70
   2  -3  12    1.80    3.20
   2  -3  12    4.50    3.70
   2   3 -12   -1.70    2.60
  -3  -3  12  452.05   26.60
  -3   3 -12  458.15   24.50
   3   3  12  447.86   25.50
   3  -3 -12  448.16   26.80
   3   3  12  446.36   27.00
  -3   3 -12  468.55   27.10
  -3  -3 -12  434.56   27.00
   3   3 -12  430.56   26.80
   3  -3  12  502.95   27.50
  -3   3  12  481.15   27.40
   3  -3  12  513.95   27.60
  -3   3  12  475.85   24.00
   4  -3 -12   97.59   10.80
  -4  -3  12  130.99   11.70
  -4   3 -12  122.29   10.30
   4   3  12  133.99   12.40
   4   3  12  123.09   11.10
  -4   3 -12  111.79   11.10
   4   3 -12  121.79   11.50
  -4  -3 -12  128.19   12.20
   4  -3  12  117.69   11.50
  -4   3  12  110.99   11.30
  -4   3  12  111.69    9.50
  -5   3 -12    4.10    3.60
  -5  -3  12   -2.80    2.70
  -5   3 -12   -3.70    2.40
   5   3  12   -1.00    3.20
   5  -3 -12    1.10    3.40
  -5  -3  12    4.20    4.50
   5   3  12   -3.90    2.80
   5  -3 -12    1.20    3.30
   5   3 -12   -0.70    2.80
  -5   3  12   -3.00    3.30
   5  -3  12    1.90    3.70
  -5  -3 -12   -2.40    2.70
   6   3  12   38.10   10.10
   6  -3 -12   36.00    7.90
  -6  -3  12   12.20    5.40
   6  -3 -12   28.10    6.00
  -6   3 -12   30.10    6.50
   6   3  12   29.40    7.00
  -6  -3  12   38.00    7.20
   6  -3 -12   31.50    6.80
  -6   3 -12   26.20    6.20
   6  -3  12   37.10    8.20
  -6  -3 -12   29.90    7.70
  -6   3  12   33.80    7.20
  -6   3  12   31.90    7.80
   6   3 -12   38.00    7.90
   6   3 -12   32.20    7.00
  -7   3 -12   46.40    8.30
  -7  -3  12   51.09   10.10
   7  -3 -12   44.20    9.20
   7  -3 -12   62.19    8.60
  -7  -3  12   38.00    8.70
   7   3  12   52.19    9.10
   7  -3 -12   39.00    7.60
  -7  -3 -12   50.79   10.00
   7  -3  12   39.90    8.80
  -7   3  12   43.30    9.40
   7   3 -12   48.60    8.70
   7   3 -12   54.59    9.50
   8  -3 -12  263.47   19.10
  -8  -3  12  271.57   21.10
  -8   3 -12  264.27   19.80
   8  -3 -12  295.57   21.50
  -8  -3 -12  293.27   22.10
   8  -3  12  313.87   21.80
   8   3 -12  245.98   19.90
  -8   3  12  279.27   21.50
   9  -3 -12   12.60    6.70
  -9   3 -12   14.90    6.20
  -9  -3  12   11.30    6.00
   9  -3 -12   11.20    5.10
  -9  -3  12    8.30    6.00
  -9  -3 -12    9.70    6.50
   9  -3  12   14.40    6.40
   9   3 -12   24.50    7.90
  -9   3  12   13.30    7.30
  10  -3 -12  163.88   14.90
 -10   3 -12  135.59   15.50
  10  -3 -12  174.58   16.80
  10   3 -12  134.19   15.40
 -10  -3 -12  112.99   14.90
 -10   3  12  142.39   16.20
  10  -3  12  168.08   17.00
 -11   3 -12   65.09   12.80
  11  -3 -12   78.59   14.20
  11  -3 -12   77.79   12.90
  11  -3  12   86.99   14.80
 -11  -3 -12   69.29   13.50
  11   3 -12   54.29   11.70
 -11   3  12   74.79   14.70
   0   3  13   -0.60    3.20
   0  -3  13   -0.60    2.90
   0  -3  13   -2.10    2.60
   0  -3 -13   -2.30    2.90
   0   3 -13   -2.40    2.90
   1   3  13  122.29   12.10
  -1  -3  13   95.79   10.90
  -1  -3  13  119.19   11.20
   1  -3 -13  125.89   12.00
  -1   3 -13  118.09   11.90
   1  -3  13  107.29   11.40
  -1  -3 -13  125.69   12.10
   1  -3  13  138.49   12.00
  -1   3  13  112.99   11.70
   1   3 -13   94.69   11.10
  -2   3 -13   37.20    7.90
   2   3  13   39.40    7.90
   2  -3 -13   21.60    6.10
  -2  -3  13   40.60    7.80
  -2   3  13   26.60    6.80
  -2  -3 -13   25.00    6.80
   2  -3  13   33.50    7.30
   2  -3  13   29.40    6.80
   2   3 -13   31.60    7.20
   3   3  13   21.70    6.20
   3  -3 -13   13.20    5.40
  -3  -3  13   26.90    6.40
  -3   3 -13   14.60    5.60
   3  -3  13   12.70    4.90
  -3   3  13   17.70    5.80
   3   3 -13   33.30    7.20
  -3  -3 -13   27.10    6.50
   3  -3  13   20.80    6.10
   4  -3 -13   -4.60    3.00
   4   3  13    1.20    3.70
  -4   3 -13   -2.30    3.30
  -4  -3  13    5.70    4.10
   4   3 -13   -3.10    3.40
  -4  -3 -13   -0.60    3.30
   4  -3  13   -0.20    3.70
  -4   3  13    2.50    3.80
  -5   3 -13    4.20    3.90
   5  -3 -13   10.50    5.30
  -5  -3  13    7.40    4.40
   5   3  13    2.20    3.90
   5  -3  13    3.50    4.00
  -5   3  13    7.70    4.60
   5   3 -13    2.70    3.70
  -5  -3 -13    7.10    5.10
   6  -3 -13   32.60    7.60
  -6   3 -13   21.60    6.40
   6  -3 -13   17.00    5.60
  -6   3 -13   29.00    9.70
  -6  -3  13   22.00    6.70
   6   3  13   35.10    8.10
   6  -3  13   17.70    6.10
  -6  -3 -13   43.50    9.50
  -6   3  13   10.60    5.30
   6   3 -13   43.70    8.70
   6   3 -13   28.30    7.20
   7  -3 -13   18.10    6.30
  -7   3 -13   13.20    5.70
   7   3  13   17.30    6.30
  -7   3 -13   15.40    5.40
  -7  -3  13   18.20    7.00
   7  -3 -13   23.30    6.40
   7   3 -13   13.10    6.00
  -7   3  13   11.10    5.70
  -7  -3 -13    9.90    6.20
   7   3 -13   23.60    6.60
  -7   3  13    7.00    5.10
   7  -3  13    3.10    5.40
  -8   3 -13    6.90    5.10
   8  -3 -13   12.70    6.50
  -8  -3  13    5.60    6.30
   8  -3  13    3.30    5.30
   8   3 -13   10.00    5.50
  -8  -3 -13   -1.10    4.10
  -8   3  13   14.00    6.50
  -9  -3  13    4.10    6.80
  -9   3 -13   -2.10    5.10
   9  -3 -13    2.20    4.90
   9   3 -13   -3.00    5.00
  -9  -3 -13   12.20    6.70
  -9   3  13   11.40    6.60
   9  -3  13    5.30    5.40
 -10   3 -13   30.90    9.30
  10  -3 -13   43.50   10.40
  10   3 -13   59.59   11.60
 -10   3  13   51.09   11.20
  10  -3  13   44.20   10.80
 -10  -3 -13   30.30    9.90
  11  -3 -13   -6.10    5.50
 -11   3 -13   -0.50    7.90
 -11  -3 -13   -2.90    5.30
  11   3 -13   -3.60    5.00
 -11   3  13    8.30    7.10
  11  -3  13   -0.10    5.70
   0  -3  14   -3.30    2.90
   0  -3  14   -1.60    3.50
   0  -3 -14   -1.40    3.60
   0   3 -14    2.10    4.10
   0   3  14   -0.70    3.70
  -1  -3  14  106.09   11.80
  -1   3 -14  124.29   12.60
   1  -3 -14   95.09   11.20
  -1  -3  14  118.49   11.50
   1   3  14   88.09   11.20
   1  -3  14  107.49   11.20
  -1   3  14  100.59   11.90
   1   3 -14  110.69   12.10
   1  -3  14   85.09   10.90
  -1  -3 -14  113.99   11.70
   2   3  14   -0.50    4.20
  -2  -3  14    6.20    4.30
   2  -3 -14   -1.10    3.10
  -2   3 -14    3.50    4.30
   2  -3  14    2.30    4.10
  -2  -3 -14    2.70    3.70
  -2   3  14   -1.00    3.80
   2  -3  14    1.60    3.70
   2   3 -14    3.20    4.00
  -3  -3  14    1.00    3.50
   3  -3 -14    1.60    4.00
   3   3  14   -1.20    3.70
  -3   3 -14   -0.30    4.30
   3  -3  14   -1.50    3.10
  -3   3  14    4.60    4.70
   3   3 -14   -1.80    3.90
  -3  -3 -14    4.90    4.00
   3  -3  14    2.30    4.20
   4  -3 -14   72.99   10.20
  -4  -3  14   77.59    9.70
   4   3  14   84.29   10.70
  -4   3 -14   89.39   10.60
   4   3 -14   83.29   10.50
  -4  -3 -14   75.79   10.30
  -4   3  14   75.29   10.10
   4  -3  14   74.99    9.80
  -5  -3  14  135.29   13.10
   5  -3 -14  128.49   12.60
  -5   3 -14  119.59   12.30
   5  -3 -14  110.89   12.20
   5   3  14  119.49   12.60
  -5  -3 -14   81.29   11.90
  -5   3  14  107.99   12.10
   5   3 -14  118.89   12.70
   5  -3  14  115.99   12.40
   6   3  14  370.06   25.30
  -6  -3  14  356.56   25.20
  -6   3 -14  420.36   25.70
   6  -3 -14  406.06   26.40
   6  -3 -14  396.76   25.60
   6   3 -14  403.86   25.50
  -6   3  14  374.46   25.10
   6   3 -14  373.26   25.20
   6  -3  14  421.16   26.40
  -6  -3 -14  405.16   26.90
  -7  -3  14   30.80    8.10
  -7   3 -14   25.20    7.10
   7  -3 -14   37.40    8.40
   7  -3 -14   45.80    9.30
  -7   3  14   43.80    9.00
  -7  -3 -14   32.10    8.80
   7   3 -14   59.39   10.40
   7  -3  14   21.60    7.20
   8  -3 -14   42.10    9.50
  -8  -3  14   30.20    8.50
  -8  -3 -14   41.40    9.80
   8   3 -14   36.40    8.70
  -8   3  14   33.50    9.40
   8  -3  14   11.90    6.80
  -9  -3  14    2.70    5.50
   9  -3 -14   -0.20    4.70
   9   3 -14    8.70    5.70
   9  -3  14    6.80    6.50
  -9  -3 -14    7.50    6.20
  -9   3  14    3.80    5.70
  10  -3 -14    7.70    6.70
 -10  -3 -14   24.40    8.90
  10   3 -14   16.00    7.20
 -10   3  14    9.70    7.10
  10  -3  14    8.60    7.30
   0  -3  15    4.90    4.80
   0  -3  15   -3.60    3.00
   0   3 -15   -2.10    3.50
   0  -3 -15   -3.30    3.40
   0   3  15   -5.20    3.60
  -1   3 -15   25.10    7.30
  -1  -3  15   19.40    6.20
   1  -3 -15   28.10    7.70
   1   3  15   29.50    7.80
  -1   3  15   30.20    7.90
   1   3 -15   32.70    8.30
  -1  -3 -15   31.60    7.50
   1  -3  15   24.20    7.00
   1  -3  15   35.70    7.70
   2   3  15   12.30    5.50
  -2  -3  15   10.50    5.00
   2  -3 -15   -3.20    3.90
  -2   3 -15    4.10    4.50
   2   3 -15    1.60    4.50
  -2  -3 -15   -1.40    3.20
   2  -3  15    7.80    5.10
  -2   3  15    3.20    5.20
   2  -3  15   -1.00    4.00
  -3  -3  15  105.19   11.20
  -3   3 -15   99.39   11.70
   3  -3 -15   77.79   10.80
   3   3  15   88.09   11.50
  -3  -3 -15  115.69   12.00
   3   3 -15   77.19   10.80
   3  -3  15   69.19   10.10
  -3   3  15   80.19   11.10
   4  -3 -15   11.80    5.70
   4  -3 -15   17.50    6.10
  -4  -3  15   27.20    7.10
  -4   3 -15   20.00    6.40
   4   3  15   15.80    6.50
   4  -3  15   12.50    5.50
   4   3 -15   20.40    6.90
  -4  -3 -15   18.10    6.70
  -4   3  15    7.30    5.40
   5  -3 -15   42.20    8.90
   5   3  15   38.40    8.80
   5  -3 -15   32.60    7.90
  -5  -3  15   33.30    7.60
  -5   3 -15   30.30    8.10
   5  -3  15   36.60    8.30
  -5  -3 -15   35.80    9.00
   5   3 -15   33.00    8.60
  -5   3  15   43.10    9.00
  -6   3 -15  102.29   12.20
   6  -3 -15   70.69   10.80
   6   3  15  115.49   12.70
   6  -3 -15   96.99   12.10
  -6  -3  15   99.29   12.00
   6   3 -15   86.79   11.10
  -6  -3 -15   80.19   11.70
   6   3 -15   66.89   10.30
  -6   3  15  108.99   12.40
   6  -3  15   77.79   10.90
  -7   3 -15    7.70    5.50
  -7  -3  15    7.00    5.70
   7   3  15    8.90    6.50
   7  -3 -15   11.20    5.50
   7  -3 -15    9.30    6.00
   7   3 -15    0.40    3.90
   7   3 -15    9.50    5.40
  -7  -3 -15   16.50    7.80
  -7   3  15    5.40    5.30
   7  -3  15    3.00    5.40
  -7  -3 -15    5.40    5.10
   8  -3 -15   46.50   10.00
  -8  -3  15   48.30   10.90
   8   3 -15   30.20    8.60
   8  -3  15   41.50   10.60
  -8  -3 -15   42.70   10.70
  -9  -3  15    8.50    6.90
   9  -3 -15   -5.20    4.40
   9   3 -15   -0.40    5.50
  -9   3  15   -1.80    4.60
  -9  -3 -15   -0.90    5.20
   9  -3  15    4.20    6.30
  10  -3 -15    1.80    6.60
   0  -3 -16    3.50    4.70
   0   3  16   -1.70    4.40
   0   3 -16    2.40    4.50
   0  -3  16   -0.80    3.80
   1  -3 -16    2.60    4.40
  -1  -3  16    7.20    4.90
   1   3  16   -1.70    4.90
  -1   3 -16    5.10    5.40
  -1   3  16    4.10    5.30
   1   3 -16   10.40    5.90
  -1  -3 -16   -2.00    3.10
   1  -3  16    5.40    4.70
  -2  -3  16   95.19   11.40
   2  -3 -16  101.29   12.50
   2   3  16  113.09   13.50
  -2   3 -16  108.99   13.10
   2  -3  16   95.59   11.70
   2   3 -16  108.99   13.10
  -2   3  16  130.89   14.00
  -2  -3 -16  112.09   12.50
  -3  -3  16  169.58   16.00
   3   3  16  209.78   18.30
  -3   3 -16  188.78   17.40
   3  -3 -16  200.18   17.40
   3  -3 -16  240.38   18.80
   3   3 -16  170.68   16.80
  -3   3  16  206.88   18.70
   3  -3  16  214.18   16.90
  -3  -3 -16  216.98   18.20
  -4  -3  16  112.79   12.40
   4  -3 -16  100.39   12.60
   4   3  16  103.49   12.90
  -4   3 -16   95.89   12.70
   4  -3 -16  113.59   13.40
  -4   3  16  101.39   13.50
   4  -3  16  124.19   13.30
  -4  -3 -16  110.89   13.50
   4   3 -16  128.09   14.20
   5   3  16   -5.60    5.00
   5  -3 -16    9.80    5.50
  -5   3 -16   18.30    6.80
   5  -3 -16   10.30    5.80
  -5  -3  16    7.00    5.90
   5  -3  16    7.90    5.40
  -5  -3 -16    9.70    6.10
  -5   3  16    9.30    5.80
   5   3 -16    0.30    4.70
  -6  -3  16   21.30    7.70
  -6   3 -16    6.60    5.90
   6   3  16   10.60    6.00
   6  -3 -16    6.40    5.20
   6  -3 -16   11.40    6.60
  -6  -3 -16   10.90    6.20
   6  -3  16   19.10    7.20
  -6  -3 -16    3.30    5.50
   6   3 -16    7.90    5.70
   6   3 -16   17.20    6.70
  -6   3  16   12.50    7.00
   7  -3 -16   91.89   12.60
   7  -3 -16  121.99   13.80
   7   3  16   81.69   12.10
  -7   3 -16   57.69   11.10
  -7  -3  16   92.79   12.60
  -7  -3 -16   97.19   15.30
   7  -3  16   72.79   12.50
  -7  -3 -16   88.49   11.70
   7   3 -16   56.69   10.90
  -7   3  16  110.49   13.60
   7   3 -16   84.89   11.80
   8  -3 -16   61.89   11.90
  -8  -3  16   76.39   13.40
  -8  -3 -16   89.49   14.80
   8  -3  16   55.19   11.60
   8   3 -16   71.99   12.40
  -9  -3  16    9.00    7.60
   9  -3 -16   -2.00    5.70
  -9  -3 -16   -2.70    5.20
   9   3 -16    8.80    6.70
   9  -3  16   -2.80    5.40
   0   3 -17   -0.60    4.40
   0  -3 -17    0.80    4.80
   0   3  17   -3.90    4.40
   0  -3  17    0.00    4.10
   1   3  17   24.00    8.50
   1  -3 -17    3.70    5.20
  -1  -3  17    8.80    5.10
   1  -3 -17   12.30    6.40
  -1   3 -17   16.20    6.80
  -1   3  17   21.50    8.20
  -1  -3 -17    7.90    5.50
   1  -3  17   16.80    6.50
   1   3 -17    5.20    5.20
   2   3  17    5.10    5.50
  -2   3 -17    9.90    6.60
   2  -3 -17    1.40    5.50
  -2  -3  17    3.80    4.40
   2  -3 -17    8.20    5.50
  -2   3  17    7.30    6.10
   2  -3  17    3.70    4.70
   2   3 -17    2.50    5.00
  -2  -3 -17   10.10    5.70
  -3  -3  17   -6.70    3.70
   3  -3 -17    2.50    5.20
   3  -3 -17    2.80    4.90
  -3   3 -17   -5.10    5.00
   3   3  17    3.90    6.30
  -3   3  17   -1.50    4.70
   3   3 -17   -2.00    4.30
  -3  -3 -17   -1.40    4.10
  -3  -3 -17    1.60    4.60
   3  -3  17   -2.00    4.40
   4  -3 -17    7.00    6.00
  -4   3 -17    5.90    5.60
  -4  -3  17    4.20    5.00
   4   3  17    4.20    5.80
   4  -3 -17    3.20    4.80
  -4  -3 -17    6.50    5.20
   4  -3  17   -3.20    4.10
  -4   3  17    1.60    5.30
   4   3 -17   18.70    7.60
  -4  -3 -17    7.50    5.70
   5   3  17   24.80    8.20
  -5  -3  17   21.60    8.10
   5  -3 -17   39.50    9.90
  -5   3 -17    6.90    5.80
   5  -3 -17   22.50    7.60
  -5  -3 -17   31.90    9.10
   5  -3  17   18.00    7.40
   5   3 -17   20.80    7.20
  -5  -3 -17   22.20    7.90
  -5   3  17   35.60    9.10
   6   3  17    3.70    6.70
  -6   3 -17   -1.10    4.70
   6  -3 -17    3.00    5.20
  -6  -3  17    0.90    5.50
   6  -3 -17   11.40    6.00
   6   3 -17    2.00    5.30
  -6  -3 -17   -2.00    4.40
  -6  -3 -17    0.80    5.60
  -6   3  17    5.00    6.40
   6   3 -17    5.80    6.40
   6  -3  17   11.40    6.60
   7   3  17   31.50    9.40
   7  -3 -17   33.90    9.20
   7  -3 -17   42.10    9.90
  -7  -3  17   41.00   10.10
  -7   3 -17   41.10    9.60
   7   3 -17   42.70    9.90
   7  -3  17   35.90    9.30
  -7  -3 -17   35.90    9.80
   7   3 -17   44.00   10.10
  -7   3  17   45.50   10.30
  -7  -3 -17   38.30   10.80
  -8  -3  17   13.60    7.90
   8  -3 -17    3.70    6.40
  -8  -3 -17   11.70    8.00
   8   3 -17    2.50    5.50
   0   3  18   -5.60    5.30
   0  -3 -18   -1.50    4.30
   0  -3 -18    2.80    5.90
   0  -3  18   -2.70    6.00
   0   3 -18   -3.40    4.50
   1  -3 -18  168.48   17.10
   1   3  18  156.38   17.10
   1  -3 -18  148.49   15.80
  -1  -3  18  153.08   17.00
  -1   3 -18  156.18   17.20
  -1  -3 -18  147.99   15.30
  -1   3  18  154.98   16.90
  -1  -3 -18  136.09   15.80
   1   3 -18  144.69   16.30
   2   3  18  123.09   15.50
  -2  -3  18  134.69   14.00
   2  -3 -18  110.89   13.90
  -2   3 -18  116.19   14.70
   2  -3 -18  139.19   15.60
   2   3 -18  110.99   14.60
  -2   3  18  104.59   14.40
  -2  -3 -18  129.79   14.70
  -2  -3 -18  137.49   15.50
   3  -3 -18   51.89   10.80
   3  -3 -18   60.29   11.60
  -3   3 -18   35.40    9.50
   3   3  18   49.10   11.20
  -3  -3  18   26.20    8.00
   3   3 -18   49.80   10.90
  -3   3  18   38.00   10.30
  -3  -3 -18   37.80    9.60
  -3  -3 -18   36.90    9.50
  -4   3 -18    4.80    5.70
   4   3  18    1.70    5.40
  -4  -3  18    4.90    5.00
   4  -3 -18   -1.60    4.20
  -4  -3 -18    6.90    5.10
  -4   3  18    1.70    5.50
   4   3 -18   -6.30    5.40
  -4  -3 -18   -1.40    5.40
  -5  -3  18  214.58   19.00
   5   3  18  217.08   20.30
   5  -3 -18  205.78   19.50
  -5   3 -18  224.98   20.40
  -5  -3 -18  219.08   19.90
  -5   3  18  230.08   20.70
   5   3 -18  221.38   20.60
  -5  -3 -18  234.78   20.80
   6  -3 -18  104.59   14.00
   6   3  18  115.39   15.00
  -6  -3  18  116.99   14.80
  -6   3 -18   86.49   12.90
  -6   3  18  104.19   14.30
  -6  -3 -18   94.99   15.60
   6   3 -18  123.59   15.30
  -6  -3 -18  132.39   15.10
  -7  -3  18   -3.70    5.60
  -7   3 -18   -3.10    6.00
   7   3 -18   -5.50    5.70
  -7   3  18   -3.80    5.50
  -7  -3 -18   -1.30    6.20
  -7  -3 -18    0.50    6.10
   0  -3 -19    1.60    5.80
   0   3  19   -2.40    5.50
   0   3 -19   -4.70    5.00
  -1   3 -19    4.90    6.60
   1   3  19   11.50    7.80
   1  -3 -19    9.70    6.70
  -1   3  19   -0.60    6.30
  -1  -3 -19    5.10    5.80
   1   3 -19    1.40    6.60
  -2   3 -19    0.50    5.40
   2   3  19    0.90    5.40
   2  -3 -19   -0.50    5.20
  -2  -3 -19    0.30    5.40
   2   3 -19    9.50    7.00
  -2   3  19    1.20    6.00
   3  -3 -19    4.50    6.10
  -3   3 -19   18.50    8.00
   3   3  19   -5.60    6.50
  -3   3  19    5.80    7.40
  -3  -3 -19    5.50    6.70
   3   3 -19    7.80    6.20
   4   3  19    7.60    6.90
   4  -3 -19    0.10    5.10
  -4   3 -19   -2.70    4.70
   4   3 -19    3.20    6.00
  -4  -3 -19    6.20    6.20
  -4   3  19   -2.90    5.50
   5  -3 -19   -4.30    4.80
   5   3  19    4.40    7.10
  -5   3 -19    2.90    5.90
   5   3 -19    0.50    5.40
  -5  -3 -19   -1.60    5.40
  -5   3  19    9.00    7.10
   0  -3 -20    0.80    5.90
   0   3  20   -2.80    6.00
   0   3 -20   -5.00    5.70
  -1   3 -20    3.00    6.40
   1   3  20    9.00    7.90
   1  -3 -20    5.60    6.80
   1   3 -20   -4.70    5.50
  -1  -3 -20    6.10    6.40
  -1   3  20    5.80    6.80
   2   3  20   57.99   13.30
  -2   3 -20   63.19   13.10
  -2  -3 -20   55.49   12.50
  -2   3  20   67.39   14.50
   2   3 -20   39.10   11.10
   3   3  20  127.19   17.10
   3  -3 -20  124.19   17.10
  -3   3 -20  137.69   16.90
   3   3 -20  149.99   17.60
  -3   3  20  158.58   19.10
  -3  -3 -20  119.19   16.40
   4  -3 -20   64.39   13.60
   4   3  20   85.19   14.90
  -4   3 -20   69.49   13.40
  -4   3  20   56.99   12.50
  -4  -3 -20   85.79   15.10
   4   3 -20   51.69   12.00
   0  -4   0  315.97   15.30
   0   4   0  313.77   15.90
  -1  -4   0  577.04   26.50
  -1   4   0  580.74   27.00
   1  -4   0  586.94   26.60
  -1   4   0  587.44   26.50
   1   4   0  613.04   27.30
   2  -4   0   69.69    5.30
   2   4   0   62.09    5.20
  -2  -4   0   53.59    4.80
  -2   4   0   55.69    5.30
   3   4   0  296.47   15.80
  -3  -4   0  328.07   16.50
  -3   4   0  322.07   15.50
   3  -4   0  340.17   16.60
  -3  -4   0  301.17   16.10
   3   4   0  318.57   16.30
  -3   4   0  297.47   16.30
   4   4   0  110.89    8.00
   4  -4   0   89.29    7.60
  -4  -4   0   93.19    7.60
  -4  -4   0  106.29    8.20
   4   4   0  105.89    7.10
  -4   4   0   90.19    7.80
  -4   4   0  102.39    6.50
  -5   4   0  167.58    9.20
   5  -4   0  172.38   11.70
   5   4   0  163.68   11.30
  -5   4   0  181.78   12.00
   5   4   0  173.28    9.90
  -5  -4   0  163.98   11.40
   6  -4   0  820.02   41.00
   6   4   0  907.81   38.20
  -6   4   0  770.72   40.90
  -6  -4   0  874.41   41.40
   6   4   0  845.02   40.90
  -6   4   0  868.91   37.10
  -7   4   0  137.79   11.60
  -7  -4   0  141.09   11.60
  -7   4   0  144.79    9.20
   7   4   0  153.98    8.90
   7  -4   0  125.79   11.20
   7   4   0  129.99   11.10
  -8   4   0   11.50    4.60
  -8  -4   0    9.10    4.50
   8   4   0   15.20    4.80
   8  -4   0   11.30    4.40
   9   4   0   10.20    4.50
  -9  -4   0   13.40    5.20
   9  -4   0    6.60    4.20
  -9   4   0   16.30    5.70
 -10   4   0   46.20    9.10
 -10  -4   0   38.10    8.40
  10  -4   0   40.00    8.40
  10   4   0   29.90    7.50
 -11  -4   0   42.50    9.20
  11  -4   0   31.90    8.10
  11   4   0   54.39   10.50
 -11   4   0   43.40    9.90
 -12  -4   0   -5.00    3.70
  12  -4   0    2.00    4.60
  12   4   0    5.90    5.30
 -12   4   0   -1.00    4.60
  13  -4   0    7.50    6.40
 -13   4   0    3.40    5.70
  13   4   0   -2.50    4.40
 -13  -4   0    1.60    5.30
 -14   4   0   15.30    8.30
  14  -4   0   14.10    7.90
 -14  -4   0   17.20    8.20
  14   4   0    5.60    7.70
   0   4  -1  125.09    7.90
   0  -4   1  125.99    6.80
   0  -4  -1  122.19    7.80
   0   4   1  123.89    8.00
   0  -4   1  113.99    7.70
   0  -4  -1  121.29    6.90
   1  -4  -1  608.04   27.70
   1   4   1  620.64   28.20
  -1  -4   1  624.84   26.70
  -1   4  -1  585.84   26.80
  -1   4  -1  597.04   27.80
  -1  -4   1  610.14   27.90
   1  -4  -1  608.64   27.00
   1  -4   1  613.54   28.00
   1   4  -1  598.34   27.90
  -1  -4  -1  616.24   26.90
   1  -4   1  601.44   26.80
  -1   4   1  626.14   28.00
  -1  -4  -1  612.04   27.80
  -1   4   1  595.34   27.80
   2   4   1   37.60    4.60
  -2   4  -1   43.40    4.20
  -2  -4   1   26.60    4.00
  -2  -4   1   40.00    4.10
   2  -4  -1   41.20    4.00
   2   4  -1   35.10    4.10
  -2  -4  -1   37.20    3.80
  -2  -4  -1   30.40    4.30
   2  -4   1   44.80    4.60
  -2   4   1   41.30    4.50
   3  -4  -1   46.20    4.70
   3   4   1   48.30    4.90
  -3   4  -1   36.60    4.70
  -3  -4   1   44.40    5.00
   3   4   1   43.00    4.70
  -3   4  -1   45.90    4.30
   3   4  -1   50.19    4.80
  -3   4   1   41.50    4.30
   3  -4   1   46.40    5.10
  -3  -4  -1   55.69    5.60
  -3  -4  -1   50.39    5.00
   3   4  -1   43.20    4.90
  -3   4   1   47.40    5.20
  -4  -4   1  155.88    9.70
  -4   4  -1  136.29    9.50
  -4   4  -1  131.99    8.10
   4   4   1  140.89    9.30
  -4  -4   1  144.09    9.90
   4   4   1  148.99    8.80
   4  -4  -1  143.09    9.50
   4   4  -1  116.99    8.30
  -4  -4  -1  133.39    9.60
  -4   4   1  144.79    8.40
   4  -4   1  134.89    9.70
   4   4  -1  142.49    9.70
  -4   4   1  151.08   10.20
  -5   4  -1    4.00    2.80
   5   4   1   12.30    2.80
  -5   4  -1    5.00    2.00
  -5  -4   1    5.20    2.90
  -5  -4   1    7.60    3.30
   5   4   1    9.00    3.50
   5  -4  -1    6.20    3.00
  -5   4   1    2.80    2.80
  -5   4   1    5.30    2.10
   5  -4   1   12.50    3.90
   5   4  -1    7.30    3.20
  -5  -4  -1    7.70    3.10
   5   4  -1    4.60    2.20
   6  -4  -1   17.00    4.30
   6   4   1   19.00    3.30
  -6   4  -1   27.40    3.00
   6   4   1   14.80    4.10
  -6  -4   1   29.30    5.60
  -6   4  -1   18.30    4.50
  -6   4   1   22.80    5.10
   6   4  -1   19.70    5.00
   6  -4   1   23.70    5.10
  -6   4   1   19.60    2.80
   6   4  -1   24.20    3.60
   7   4   1  130.89   10.60
  -7  -4   1  108.69   10.20
   7  -4  -1  113.19   10.20
  -7   4  -1  129.89    7.10
  -7   4  -1  130.49   10.90
   7   4   1  127.29    7.90
   7   4  -1   98.79    7.40
   7  -4   1  134.59   11.10
  -7   4   1  120.79    6.80
   7   4  -1  113.29   10.30
  -7   4   1  123.29   11.00
  -7  -4  -1  133.19   11.10
   8   4   1    6.60    3.80
  -8   4  -1    5.20    3.40
  -8  -4   1   -2.70    2.50
   8  -4  -1    2.20    2.90
  -8   4   1    4.00    3.70
   8   4  -1    6.30    3.80
  -8  -4  -1    3.00    3.60
   8  -4   1    3.40    3.60
  -9  -4   1   13.10    5.10
   9  -4  -1    6.60    3.90
   9   4   1    5.80    4.40
  -9   4  -1    6.90    4.50
   9  -4   1    7.20    4.30
  -9   4   1   15.40    5.60
  -9  -4  -1   10.00    4.80
   9   4  -1    6.80    4.40
  10   4   1   16.40    5.80
  10  -4  -1   12.90    5.60
 -10   4  -1    4.40    4.40
 -10  -4   1   10.10    5.00
  10  -4   1    8.00    4.90
 -10  -4  -1    4.80    4.20
  10   4  -1   12.20    5.20
 -10   4   1    3.40    4.40
  11   4   1  124.29   12.90
 -11  -4   1  112.49   12.90
  11  -4  -1  102.19   12.40
 -11   4  -1  112.49   13.10
 -11  -4  -1  136.89   14.00
 -11   4   1  108.79   13.40
  11  -4   1  113.69   13.20
  11   4  -1   89.19   11.90
  12  -4  -1   -2.30    3.90
 -12  -4   1    6.30    5.10
  12   4   1    7.20    5.20
 -12   4  -1   -4.00    4.00
 -12  -4  -1    4.00    5.40
  12  -4   1    5.40    5.20
 -12   4   1    4.70    5.50
  12   4  -1    1.80    4.50
  13   4   1   28.10    8.30
 -13  -4   1   17.10    7.90
  13  -4  -1   21.50    7.60
 -13   4  -1   14.00    8.10
 -13   4   1   25.50    8.80
 -13  -4  -1   26.00    8.60
  13  -4   1   18.30    7.80
  13   4  -1   25.10    8.40
  14   4   1   15.40    7.80
 -14  -4   1   18.80    8.30
  14  -4  -1   11.20    7.10
 -14   4  -1   14.00    8.50
  14   4  -1    9.20    7.70
 -14  -4  -1   11.40    7.60
 -14   4   1    7.10    6.90
  14  -4   1   22.90    9.00
   0  -4   2  207.58   11.80
   0   4   2  215.18   11.90
   0  -4  -2  198.28   11.70
   0  -4   2  212.68    9.60
   0  -4  -2  213.48    9.80
   0   4  -2  206.48   11.60
  -1  -4   2   19.20    2.10
   1  -4  -2   17.10    3.30
   1   4   2   21.00    3.80
  -1   4  -2   18.20    2.40
  -1   4  -2   24.60    3.80
   1  -4  -2   16.00    2.40
  -1  -4   2   18.70    3.50
   1   4  -2   14.10    3.20
   1  -4   2   15.30    3.40
  -1   4   2   19.50    3.50
  -1  -4  -2   17.30    3.60
  -1  -4  -2   19.20    2.30
  -2  -4   2   81.29    5.20
   2  -4  -2   78.69    5.40
   2   4   2   79.89    5.20
  -2   4  -2   79.99    5.60
   2   4   2   80.99    6.50
   2  -4  -2   71.49    6.20
  -2  -4   2   71.09    6.20
  -2  -4  -2   76.49    5.20
  -2  -4  -2   72.59    6.20
   2  -4   2   70.69    6.40
  -2   4   2   68.29    6.30
   2   4  -2   91.59    6.50
   3  -4  -2  612.54   28.40
  -3  -4   2  619.44   29.50
  -3   4  -2  589.14   28.40
   3   4   2  602.54   28.50
  -3   4  -2  601.74   28.00
  -3  -4  -2  629.44   29.40
   3  -4   2  623.74   29.50
  -3   4   2  617.74   29.60
  -3   4   2  647.34   28.40
   3   4  -2  604.44   28.40
   4   4   2  407.26   21.20
  -4  -4   2  430.56   22.50
  -4   4  -2  438.86   20.40
   4   4   2  440.96   21.10
   4  -4  -2  405.86   21.40
  -4   4  -2  435.46   21.80
  -4   4   2  451.05   22.70
  -4   4   2  424.96   20.50
   4   4  -2  407.16   20.80
   4  -4   2  422.26   22.30
   4   4  -2  467.55   22.60
  -4  -4  -2  429.16   22.40
  -5   4  -2 1005.50   43.80
   5  -4  -2 1037.40   46.30
   5   4   2  990.30   44.50
  -5   4  -2  978.00   46.30
  -5  -4   2 1031.30   47.20
   5   4   2  996.40   45.80
  -5  -4   2  960.20   45.90
  -5   4   2 1043.50   47.30
  -5  -4  -2 1016.90   46.90
   5  -4   2  956.90   46.60
   5   4  -2  973.10   46.50
   5   4  -2 1011.40   44.60
  -5   4   2 1007.60   43.90
  -6   4  -2   18.00    4.90
   6   4   2   14.70    4.10
   6   4   2   21.70    3.70
  -6  -4   2   24.00    5.30
  -6  -4   2   18.80    4.40
   6  -4  -2   24.30    4.90
  -6   4  -2   21.80    3.00
   6   4  -2   14.90    4.50
  -6   4   2   18.20    4.70
  -6   4   2   18.00    3.00
   6   4  -2   22.70    3.60
   6  -4   2   22.10    5.10
  -6  -4  -2   21.00    5.00
   7  -4  -2    2.50    2.90
  -7  -4   2    3.60    3.10
   7   4   2   11.40    4.30
  -7   4  -2    6.40    1.90
   7   4   2    8.40    2.70
  -7   4  -2    3.30    3.10
   7   4  -2    5.70    3.70
   7  -4   2    7.90    3.80
  -7  -4  -2    3.10    3.10
   7   4  -2   15.10    3.00
  -7   4   2    4.00    3.60
  -7   4   2   12.20    2.30
   8   4   2  102.29    9.80
  -8   4  -2   86.39    9.90
  -8  -4   2   72.99    8.90
   8  -4  -2  103.89   10.00
   8  -4   2  109.89   10.60
  -8   4   2   79.39    9.70
   8   4  -2   88.39    9.70
  -8  -4  -2   93.69   10.00
   9  -4  -2  157.48   13.30
   9   4   2  163.58   13.50
  -9   4  -2  141.69   13.10
  -9  -4   2  134.39   12.60
  -9   4   2  122.39   12.90
   9   4  -2  172.68   14.00
   9  -4   2  128.29   12.90
  -9  -4  -2  134.89   13.10
  10   4   2   15.10    5.50
 -10  -4   2   17.20    6.50
  10  -4  -2   17.30    5.70
 -10   4  -2   11.70    5.70
  10   4  -2   26.80    6.90
  10  -4   2   14.30    6.00
 -10   4   2   25.80    7.20
 -10  -4  -2   19.00    6.40
 -11   4  -2   59.59   10.90
 -11  -4   2   73.79   10.40
  11   4   2   77.49   10.90
  11  -4  -2   36.20    8.50
 -11  -4  -2   78.79   11.30
  11  -4   2   59.79   11.10
 -11   4   2   77.99   12.80
  11   4  -2   47.80    9.60
  12   4   2    1.70    4.30
  12  -4  -2    2.10    4.60
 -12   4  -2   -1.60    4.20
 -12  -4   2    0.30    4.40
  12   4  -2   -5.50    3.90
  12  -4   2    1.60    4.40
 -12   4   2    9.00    5.80
 -12  -4  -2    3.40    5.10
 -13  -4   2   26.20    9.00
 -13   4  -2   56.79   12.10
  13  -4  -2   65.59   12.50
  13   4   2   37.70    9.70
  13  -4   2   62.89   12.30
 -13   4   2   45.50   10.90
  13   4  -2   48.00   10.80
 -13  -4  -2   55.79   12.00
  14  -4  -2   -2.40    6.40
  14   4   2    8.70    6.30
 -14  -4   2   20.30    8.80
 -14   4  -2   13.00    8.80
 -14  -4  -2   13.30    7.90
  14   4  -2   17.90    7.90
  14  -4   2   14.90    8.10
 -14   4   2   14.60    8.20
   0  -4  -3  353.26   18.90
   0  -4   3  375.56   19.10
   0   4  -3  376.76   18.60
   0   4   3  375.06   18.80
  -1   4  -3    7.30    2.80
  -1  -4   3   16.70    3.60
  -1  -4   3   14.20    1.70
   1   4   3   12.30    3.30
   1  -4  -3   17.90    3.50
   1  -4  -3   15.60    1.90
   1   4   3   14.40    1.80
   1  -4   3   21.90    4.00
   1   4  -3   13.80    3.20
  -1   4   3    9.30    3.10
  -1  -4  -3   17.80    3.80
  -2  -4   3   89.39    5.20
   2  -4  -3   72.49    6.40
  -2  -4   3   85.19    6.80
   2   4   3   83.39    6.60
  -2   4  -3   73.39    5.90
   2   4   3   69.59    4.90
   2  -4  -3   60.99    4.80
  -2   4  -3   74.19    5.20
   2   4  -3   89.19    6.50
   2  -4   3   81.29    6.80
  -2  -4  -3   80.99    6.80
  -2   4   3   76.69    6.80
  -2   4   3   69.49    6.00
   3   4   3    6.80    2.90
  -3  -4   3    9.40    3.20
   3   4   3    5.50    2.10
  -3   4  -3    2.10    1.90
   3  -4  -3    3.90    2.10
   3  -4   3    5.60    2.90
  -3  -4  -3    6.20    2.80
  -3   4   3    2.90    2.60
  -4   4  -3    5.20    2.30
   4   4   3    3.40    2.40
   4  -4  -3    8.50    2.70
  -4  -4   3    4.90    2.80
  -4   4  -3    8.60    3.00
   4  -4   3    1.40    2.70
  -4   4   3    1.80    2.80
  -4   4   3    3.30    2.30
  -4  -4  -3    7.50    3.20
   4   4  -3   11.40    3.50
   5  -4  -3  181.38   12.20
   5   4   3  185.48   11.80
  -5  -4   3  203.78   13.40
  -5   4  -3  190.28   10.60
  -5   4  -3  203.78   12.80
   5   4   3  202.98   11.40
  -5  -4   3  176.28   11.80
   5   4  -3  177.38   11.00
  -5  -4  -3  174.88   12.80
  -5   4   3  189.88   10.80
   5   4  -3  174.78   12.60
  -5   4   3  182.88   13.10
   5  -4   3  211.48   13.40
  -6   4  -3   19.80    3.30
  -6  -4   3   23.10    5.30
  -6   4  -3   27.10    5.50
   6   4   3   23.00    3.90
  -6  -4   3   24.50    4.90
   6  -4  -3   12.30    4.30
   6   4   3   18.10    4.50
  -6   4   3   23.00    3.40
   6  -4   3   17.70    4.70
  -6   4   3   22.70    5.40
  -6  -4  -3   21.50    5.20
   6   4  -3   25.50    4.00
   6   4  -3   29.90    5.80
  -7   4  -3   45.90    6.50
  -7   4  -3   34.00    3.70
   7   4   3   27.00    5.60
   7   4   3   33.70    4.30
   7  -4  -3   28.10    5.90
   7   4  -3   33.20    6.50
   7  -4   3   25.40    6.10
  -7  -4  -3   27.80    6.30
  -7   4   3   33.90    3.90
   7   4  -3   44.90    4.70
  -7   4   3   32.00    6.80
   8  -4  -3    1.20    2.80
  -8   4  -3   -1.00    2.90
   8   4   3    1.70    2.80
  -8  -4   3    0.40    3.20
  -8   4   3    0.30    2.90
   8   4  -3   -0.60    3.00
  -8  -4  -3    0.00    3.20
   8  -4   3   -1.20    2.90
  -9   4  -3   48.10    8.90
   9  -4  -3   98.09   10.20
  -9  -4   3   64.59    8.90
   9   4   3   74.19    9.00
   9  -4   3   91.59   10.30
  -9   4   3   61.99    9.30
  -9  -4  -3   81.79   10.10
   9   4  -3   76.09    9.70
 -10   4  -3   33.40    8.20
  10  -4  -3   50.89    9.10
  10   4   3   63.79   10.40
 -10  -4   3   47.20    9.10
  10   4  -3   56.19    9.80
 -10  -4  -3   42.40    9.10
 -10   4   3   44.70    9.50
  10  -4   3   50.09    9.60
 -11   4  -3   27.40    7.80
  11   4   3   45.90    9.40
 -11  -4   3   27.80    7.90
  11  -4  -3   35.40    8.60
  11  -4   3   31.40    8.20
 -11   4   3   22.20    7.40
  11   4  -3   43.10    9.50
 -11  -4  -3   27.70    8.10
  12   4   3   40.10    9.10
  12  -4  -3   57.49   10.80
 -12   4  -3   49.99   10.80
 -12  -4   3   44.90   10.20
  12  -4   3   43.10   10.10
 -12   4   3   35.40    9.70
 -12  -4  -3   34.70    9.80
  12   4  -3   12.00    6.20
 -13  -4   3   18.60    8.10
 -13   4  -3   17.00    8.20
  13  -4  -3   14.90    6.90
  13   4   3   18.30    7.20
  13   4  -3   14.70    7.40
 -13  -4  -3   23.10    8.50
  13  -4   3   25.70    8.80
 -13   4   3   17.10    8.20
 -14   4  -3    8.80    7.40
  14   4   3   12.90    7.40
 -14  -4   3    9.40    7.20
  14  -4  -3   11.70    7.10
 -14   4   3    7.40    7.80
 -14  -4  -3    1.00    6.70
  14   4  -3    7.90    6.30
  14  -4   3   16.80    8.30
   0  -4  -4  219.58   13.30
   0   4  -4  235.68   13.00
   0  -4   4  212.08   13.30
   0   4   4  243.38   13.30
   1   4   4  192.88   11.60
   1   4   4  198.98    8.50
  -1   4  -4  186.18   11.20
   1  -4  -4  182.48    8.80
  -1  -4   4  199.98   12.00
   1  -4  -4  187.38   11.70
  -1   4  -4  193.58    9.00
  -1  -4  -4  192.38   12.10
  -1   4   4  188.28   11.50
   1   4  -4  181.28   11.20
   1  -4   4  175.88   11.80
   2  -4  -4  177.78   11.50
   2  -4  -4  177.88    9.40
  -2   4  -4  186.98   10.90
  -2   4  -4  179.28    9.60
   2   4   4  168.68    9.00
   2   4   4  180.88   11.20
  -2  -4   4  186.28   11.60
  -2  -4   4  183.68    9.20
  -2   4   4  196.58   12.00
   2  -4   4  166.98   11.40
  -2  -4  -4  179.58   11.70
   2   4  -4  199.38   11.30
  -2   4   4  189.18   11.20
   3   4   4   21.30    3.10
  -3  -4   4   16.20    2.90
   3   4   4   17.50    3.90
   3  -4  -4   21.10    3.30
  -3  -4   4   16.60    4.00
  -3   4  -4   20.50    3.50
   3  -4  -4   27.50    4.90
  -3   4   4   18.90    4.30
  -3  -4  -4   16.90    4.20
   3   4  -4   13.90    3.40
   3  -4   4   19.80    4.40
   4  -4  -4 1187.28   53.29
  -4  -4   4 1210.28   55.09
  -4   4  -4 1232.88   52.99
  -4  -4   4 1223.48   53.19
   4   4   4 1180.68   53.49
  -4   4  -4 1239.38   53.79
   4   4   4 1190.18   53.09
   4  -4   4 1157.58   54.89
   4   4  -4 1178.18   53.39
  -4   4   4 1206.88   55.29
  -4   4   4 1251.07   53.39
  -4  -4  -4 1146.89   54.89
  -5   4  -4  152.38   11.10
  -5   4  -4  173.28   10.00
  -5  -4   4  147.89   11.80
   5   4   4  159.68   10.40
   5  -4  -4  170.38   11.00
  -5  -4  -4  168.88   12.20
  -5   4   4  140.99   11.80
   5   4  -4  163.88   10.30
   5   4  -4  167.28   12.00
   5  -4   4  175.78   12.30
  -5   4   4  157.48    9.90
   6  -4  -4    5.70    3.00
   6   4   4    6.80    2.80
  -6  -4   4    0.00    2.70
  -6  -4   4    3.10    2.60
  -6   4  -4    0.50    1.90
  -6   4  -4    2.40    2.70
   6   4   4    0.50    2.20
  -6   4   4    4.70    2.20
   6   4  -4    7.70    3.70
   6   4  -4    0.70    1.90
   6  -4   4    6.60    3.60
  -6   4   4    3.20    3.20
  -6  -4  -4    7.50    3.70
  -7   4  -4  466.35   25.90
  -7   4  -4  453.85   21.90
  -7  -4   4  491.05   25.70
   7  -4  -4  491.75   25.60
  -7  -4   4  438.36   26.20
   7   4   4  465.15   25.10
   7   4   4  455.95   22.80
   7   4  -4  438.36   25.90
  -7  -4  -4  456.45   26.40
   7   4  -4  441.66   22.80
   7  -4   4  446.36   26.20
  -7   4   4  487.95   27.10
  -7   4   4  445.76   22.00
   8   4   4  103.69   10.20
  -8  -4   4   97.29   10.10
  -8   4  -4   95.19   10.00
   8  -4  -4  102.79   10.10
  -8  -4  -4  104.59   10.80
  -8   4   4   90.69   10.50
   8   4  -4   91.09   10.10
   8  -4   4  102.39   10.70
   9  -4  -4   -2.10    2.80
  -9  -4   4   -1.00    3.10
  -9   4  -4   -4.00    2.60
   9   4   4   -2.50    2.80
   9  -4   4   -2.20    2.80
  -9  -4  -4    1.90    3.70
   9   4  -4   -7.10    2.10
  -9   4   4   -3.00    2.90
 -10  -4   4  328.47   23.70
  10   4   4  360.26   24.00
  10  -4  -4  457.35   25.80
 -10   4  -4  354.46   24.60
  10  -4   4  381.46   25.30
 -10   4   4  351.46   25.30
  10   4  -4  373.36   24.90
 -10  -4  -4  391.76   25.80
  11  -4  -4  116.29   12.60
 -11  -4   4  102.99   12.20
 -11   4  -4  104.69   12.90
  11   4   4  122.09   12.70
 -11  -4  -4   89.99   12.60
  11   4  -4  101.29   12.70
  11  -4   4   97.39   13.10
 -11   4   4  107.69   13.30
 -12  -4   4    0.90    4.40
  12  -4  -4    0.60    4.20
 -12   4  -4    6.60    6.10
  12   4   4   10.80    6.00
  12   4  -4   -4.30    3.60
  12  -4   4    0.70    4.80
 -12   4   4   -2.00    4.40
 -12  -4  -4    5.60    5.60
 -13   4  -4   -3.30    4.90
  13  -4  -4   17.10    7.10
  13   4   4   12.60    7.20
 -13  -4   4    2.20    5.60
 -13   4   4   -1.60    5.20
  13   4  -4    8.90    6.20
  13  -4   4    4.60    6.30
 -13  -4  -4    6.40    6.40
  14   4   4   37.80   10.20
  14  -4  -4   33.10    9.30
  14   4  -4   33.50    9.80
   0   4   5  401.06   20.60
   0   4  -5  402.46   20.50
   0  -4   5  383.86   20.70
   0  -4  -5  382.16   20.70
   1  -4  -5  176.38   12.00
   1   4   5  183.18    9.50
  -1   4  -5  188.28    9.30
  -1   4  -5  199.68   12.00
  -1  -4   5  204.38   12.50
   1  -4  -5  193.98    9.00
   1   4   5  185.18   12.00
   1   4  -5  198.08    8.90
  -1   4   5  191.38   12.00
   1   4  -5  204.38   12.10
  -1  -4  -5  194.18   12.50
   1  -4   5  199.18   12.60
   2  -4  -5    5.60    2.80
   2   4   5   -2.10    2.10
  -2  -4   5   -4.00    1.80
  -2   4  -5    1.40    1.50
   2  -4  -5    1.00    1.30
  -2   4  -5   -0.40    2.30
  -2  -4   5    1.40    1.30
   2   4   5    0.60    1.20
   2   4  -5   -2.00    2.00
  -2   4   5    0.10    2.40
  -2  -4  -5   -0.80    2.10
  -2   4   5    0.10    2.20
   2  -4   5    1.20    2.40
   3  -4  -5   71.99    5.60
  -3   4  -5   70.59    6.40
  -3  -4   5   80.29    5.80
   3  -4  -5   75.39    7.40
  -3  -4   5   74.39    7.50
   3   4   5   80.69    7.20
   3   4   5   69.59    5.50
  -3   4  -5   88.39    6.30
   3  -4   5   81.29    7.60
  -3   4   5   74.99    7.60
  -3   4   5   78.79    6.80
   3   4  -5   79.29    6.80
  -3  -4  -5   77.79    7.60
  -4  -4   5  454.15   24.50
   4   4   5  439.16   23.10
  -4  -4   5  475.75   22.60
   4  -4  -5  461.85   22.70
   4   4   5  457.85   22.30
  -4   4  -5  446.26   22.80
   4  -4  -5  462.95   24.50
  -4  -4  -5  467.65   24.70
   4  -4   5  469.65   24.60
  -4   4   5  420.96   24.30
   4   4  -5  457.95   23.10
   5   4   5  120.89    8.90
  -5  -4   5  136.09   10.70
  -5   4  -5  114.19    9.00
   5  -4  -5  104.19    8.60
  -5   4  -5   97.99    7.80
   5  -4   5  128.39   10.40
   5   4  -5  115.29    8.60
  -5  -4  -5  115.59   10.20
   5   4  -5  104.59    9.60
  -5   4   5  125.39   10.50
  -5   4   5  110.99    8.50
  -6  -4   5   33.50    6.70
  -6   4  -5   27.90    5.40
  -6   4  -5   40.10    4.70
   6   4   5   40.60    5.10
   6   4   5   43.40    5.50
   6  -4  -5   40.90    5.50
  -6  -4   5   47.10    6.00
   6   4  -5   32.90    4.70
   6   4  -5   20.80    5.50
   6  -4   5   36.50    7.00
  -6  -4  -5   33.40    6.50
  -6   4   5   34.30    4.60
  -6   4   5   25.50    5.90
  -7  -4   5   35.60    6.50
  -7   4  -5   32.20    4.50
   7  -4  -5   29.90    6.00
  -7  -4   5   35.80    7.30
  -7   4  -5   43.60    7.50
   7   4   5   51.89    6.50
   7   4   5   37.10    5.00
  -7  -4  -5   25.50    6.20
  -7   4   5   38.20    7.60
   7   4  -5   28.40    6.40
   7  -4   5   36.00    7.20
   7   4  -5   44.00    5.40
  -7   4   5   33.80    4.60
   8  -4  -5    5.00    3.70
  -8  -4   5   -1.40    2.80
   8   4   5   -2.40    2.20
  -8   4  -5   -1.30    2.80
   8   4  -5   -3.00    2.70
   8  -4   5   -2.30    2.80
  -8   4   5   -3.00    2.70
  -8  -4  -5    2.30    3.60
  -9   4  -5    0.30    3.40
  -9  -4   5   -4.30    3.10
   9   4   5   -4.00    2.30
   9  -4  -5   -2.30    3.50
   9  -4   5    0.10    3.80
  -9   4   5   -1.00    3.40
  -9  -4  -5   -0.40    3.30
   9   4  -5    2.00    3.80
 -10   4  -5    2.80    4.00
  10  -4  -5   11.90    5.10
 -10  -4   5    4.90    4.90
  10   4   5    1.00    3.80
  10  -4   5    1.40    4.10
 -10   4   5    8.40    5.30
  10   4  -5    7.20    4.80
 -10  -4  -5    2.30    4.40
 -11   4  -5   52.79   10.40
 -11  -4   5   71.49   11.90
  11   4   5   50.29    9.50
  11  -4  -5   58.79   10.30
  11  -4   5   68.89   12.00
  11   4  -5   51.19   10.30
 -11  -4  -5   58.29   11.50
 -11   4   5   33.90    9.00
 -12  -4   5    0.80    4.50
  12  -4  -5   -0.10    5.10
  12   4   5    5.00    4.70
 -12   4  -5    0.80    4.70
 -12   4   5    2.80    5.80
 -12  -4  -5    3.30    5.70
  12  -4   5   -0.60    4.80
  12   4  -5   -1.20    4.60
  13  -4  -5   69.39   12.60
 -13  -4   5   42.40   11.00
 -13   4  -5   60.29   12.70
  13   4   5   54.69   11.90
 -13   4   5   44.10   11.50
  13   4  -5   36.70   10.00
 -13  -4  -5   59.69   12.40
  13  -4   5   61.89   12.60
   0  -4  -6   12.20    3.90
   0   4  -6   11.70    3.60
   0  -4   6   10.60    3.70
   0   4   6    7.90    3.30
   1  -4  -6  138.29    6.80
   1   4   6  140.39    6.60
  -1   4  -6  140.99    7.20
   1   4   6  127.79    9.80
  -1   4  -6  127.79    9.60
  -1  -4   6  148.39   10.50
   1  -4  -6  147.89   10.40
  -1   4   6  121.69    9.70
   1   4  -6  122.09    9.60
   1  -4   6  127.49   10.00
  -1  -4  -6  139.59   10.40
   1   4  -6  129.49    6.90
  -2  -4   6  381.96   17.20
   2   4   6  369.46   16.90
   2  -4  -6  373.56   20.30
   2   4   6  365.46   20.00
  -2  -4   6  359.16   20.20
   2  -4  -6  369.96   17.30
  -2   4  -6  348.37   19.50
  -2   4  -6  381.76   17.70
  -2   4   6  351.56   19.70
  -2  -4  -6  367.26   20.60
   2   4  -6  373.56   17.10
   2  -4   6  378.66   20.60
   2   4  -6  344.17   19.60
  -3   4  -6   65.99    6.20
   3  -4  -6   49.10    4.70
   3  -4  -6   51.49    6.30
   3   4   6   54.89    6.10
  -3  -4   6   44.70    4.40
  -3  -4   6   59.19    6.80
   3   4   6   40.40    4.30
  -3   4  -6   60.09    5.20
  -3   4   6   45.70    5.60
  -3   4   6   56.19    6.80
  -3  -4  -6   54.69    6.60
   3   4  -6   44.60    5.60
   3  -4   6   73.09    7.30
   4  -4  -6    0.00    1.70
   4   4   6    0.50    1.80
  -4  -4   6    0.80    2.60
   4  -4  -6    3.60    2.90
  -4  -4   6    0.00    1.60
  -4   4  -6    2.70    2.20
   4   4   6    0.20    2.10
  -4  -4  -6    0.00    2.50
  -4   4   6   -0.90    2.30
   4   4  -6   -0.50    2.10
   4  -4   6    8.60    3.70
  -5   4  -6  179.18   11.80
   5   4   6  188.98   12.40
  -5   4  -6  179.68   12.40
  -5  -4   6  211.78   14.40
  -5  -4   6  195.58   12.30
   5  -4  -6  215.28   12.70
   5  -4  -6  188.68   13.70
   5   4   6  192.88   12.10
  -5  -4  -6  192.18   14.10
   5   4  -6  193.18   13.80
  -5   4   6  186.88   14.00
   5   4  -6  200.68   12.50
  -5   4   6  183.08   12.00
   5  -4   6  187.68   13.80
   6  -4  -6   14.40    4.10
  -6   4  -6   14.80    3.60
   6   4   6    9.90    3.50
  -6   4  -6    8.80    3.80
  -6  -4   6    6.60    4.00
   6  -4   6   17.80    5.30
  -6   4   6   11.40    4.40
  -6   4   6   13.20    3.60
   6   4  -6    9.30    3.40
   6   4  -6   12.00    4.40
  -6  -4  -6    6.50    3.80
   7   4   6   -0.30    2.30
  -7  -4   6   -1.40    2.90
  -7  -4   6    0.10    2.80
  -7   4  -6    3.40    2.50
   7  -4  -6    2.70    2.90
   7   4   6    0.50    2.60
  -7   4  -6    1.00    2.80
  -7   4   6    1.80    2.40
  -7  -4  -6   10.50    4.20
   7   4  -6    4.30    3.40
  -7   4   6    3.90    3.70
   7  -4   6    4.50    3.70
   7   4  -6    2.10    2.50
  -8   4  -6   84.39    9.50
   8  -4  -6   77.49    8.70
   8   4   6   95.19    9.60
  -8  -4   6   81.99   10.10
  -8  -4   6   84.89    9.50
   8   4  -6   65.19    9.00
  -8  -4  -6   77.79   10.00
   8  -4   6   81.19   10.30
  -8   4   6   76.99   10.10
  -9   4  -6  408.66   25.80
  -9  -4   6  392.46   24.80
   9   4   6  394.16   24.40
   9  -4  -6  438.56   25.30
   9  -4   6  397.46   26.00
  -9  -4  -6  397.86   26.00
   9   4  -6  384.66   25.50
  -9   4   6  420.66   26.80
  10  -4  -6    5.00    4.70
  10   4   6   23.80    6.80
 -10   4  -6   16.90    6.80
 -10  -4   6   20.10    6.20
 -10  -4  -6   24.50    7.40
  10   4  -6   22.20    7.10
  10  -4   6   15.20    6.60
 -10   4   6   16.10    6.60
 -11  -4   6   16.40    6.50
  11  -4  -6   22.90    7.30
 -11   4  -6   44.70    9.80
  11   4   6   21.70    7.10
  11   4  -6   37.50    9.10
 -11  -4  -6   28.00    8.30
 -11   4   6   23.10    7.80
  11  -4   6   28.70    8.50
  12  -4  -6   11.10    6.50
 -12   4  -6   12.60    6.80
 -12  -4   6   14.70    7.00
  12   4   6    4.80    5.20
  12   4  -6    4.80    5.80
  12  -4   6    5.10    6.00
 -12  -4  -6    4.60    6.20
 -12   4   6   18.90    7.70
  13  -4  -6   55.29   11.30
  13   4   6   41.40   10.40
 -13  -4   6   41.20   10.60
 -13   4  -6   75.29   13.80
 -13  -4  -6   39.40   11.20
  13   4  -6   46.20   10.90
 -13   4   6   53.29   12.60
  13  -4   6   32.00   10.30
   0   4  -7  212.78   14.00
   0   4   7  223.88   10.30
   0  -4  -7  227.48   14.70
   0   4  -7  233.08   10.80
   0   4   7  230.88   14.40
   0  -4   7  223.98   14.60
   1  -4  -7   17.70    4.80
   1   4   7   24.40    5.00
  -1  -4   7   35.10    6.10
  -1   4  -7   30.10    5.30
  -1   4  -7   29.20    3.00
   1  -4  -7   24.70    2.50
   1   4   7   24.50    2.40
  -1  -4  -7   20.00    4.80
   1   4  -7   21.40    4.80
  -1   4   7   18.70    4.50
   1   4  -7   24.60    2.80
   1  -4   7   29.90    5.60
   2   4   7   32.10    3.20
   2  -4  -7   35.70    6.10
   2  -4  -7   34.50    3.50
   2   4   7   36.90    5.40
  -2   4  -7   35.20    3.80
  -2  -4   7   32.90    5.80
  -2   4  -7   31.40    5.40
  -2  -4   7   28.90    3.30
   2   4  -7   29.40    5.50
   2  -4   7   24.30    5.30
  -2  -4  -7   40.30    5.80
   2   4  -7   31.40    3.30
  -2   4   7   28.90    5.30
  -3   4  -7   36.70    5.30
  -3  -4   7   38.30    4.10
   3  -4  -7   31.00    3.90
   3   4   7   44.00    4.10
   3   4   7   36.90    5.50
   3  -4  -7   37.10    6.30
  -3  -4   7   25.60    5.60
  -3   4  -7   40.50    4.40
   3   4  -7   30.70    5.70
  -3   4   7   41.80    5.70
  -3  -4  -7   35.00    6.10
  -3   4   7   43.30    6.30
   3  -4   7   28.40    5.80
  -4  -4   7  151.48   12.10
   4  -4  -7  162.08   10.40
   4   4   7  163.88   11.70
  -4   4  -7  164.48   11.40
  -4  -4   7  158.58   10.30
   4  -4  -7  160.38   12.30
  -4   4  -7  177.68   11.00
   4   4   7  155.08   10.00
   4   4  -7  168.98   11.80
  -4   4   7  141.59   12.10
  -4  -4  -7  163.88   12.70
   4  -4   7  188.08   13.00
  -4   4   7  173.48   11.50
   5   4   7   33.40    4.70
   5   4   7   33.10    5.80
   5  -4  -7   18.50    4.00
  -5  -4   7   29.70    6.20
  -5   4  -7   26.90    5.00
  -5  -4   7   26.10    4.70
   5  -4  -7   27.10    6.10
  -5   4   7   35.10    7.00
   5  -4   7   29.70    6.10
   5   4  -7   32.40    5.40
  -5  -4  -7   14.80    5.10
  -6   4  -7   25.80    5.50
  -6  -4   7   43.10    8.00
   6  -4  -7   50.59    8.30
  -6   4  -7   29.40    5.20
   6   4   7   60.99    6.60
   6  -4  -7   34.10    6.00
   6  -4   7   42.40    7.80
  -6   4   7   42.60    7.90
  -6  -4  -7   48.90    8.20
  -6   4   7   44.40    5.80
   6   4  -7   51.89    6.20
   6   4  -7   50.19    7.20
  -7   4  -7  222.38   16.00
  -7  -4   7  227.58   17.10
  -7  -4   7  248.48   16.30
   7  -4  -7  220.78   15.40
  -7   4  -7  225.48   13.90
   7   4   7  230.78   14.60
   7   4   7  201.28   16.80
   7   4  -7  235.78   16.90
   7   4  -7  229.18   14.60
  -7  -4  -7  216.58   16.80
  -7   4   7  226.48   14.10
   7  -4   7  236.78   17.40
  -7   4   7  211.68   16.80
   8  -4  -7  199.98   14.80
  -8  -4   7  182.08   15.70
  -8   4  -7  185.58   15.10
  -8  -4   7  201.68   15.10
   8   4   7  178.98   14.00
  -8  -4  -7  185.18   15.90
   8  -4   7  179.28   15.50
   8   4  -7  183.58   15.50
  -8   4   7  205.38   16.60
  -9   4  -7   14.60    5.90
  -9  -4   7   43.50    8.30
   9   4   7   31.70    7.10
   9  -4  -7   14.90    5.30
   9  -4   7   36.10    8.40
  -9   4   7   34.20    8.20
   9   4  -7   26.20    7.00
  -9  -4  -7   19.90    6.80
  10   4   7    1.90    4.70
  10  -4  -7    4.00    4.20
 -10   4  -7    4.00    4.50
 -10  -4   7    2.90    4.20
  10   4  -7    2.20    4.40
 -10  -4  -7    1.30    4.10
  10  -4   7   -2.60    3.70
 -10   4   7   -1.00    4.00
 -11   4  -7  152.08   15.80
  11  -4  -7  163.48   15.40
 -11  -4   7  159.48   15.50
  11   4   7  156.48   15.30
 -11   4   7  146.29   16.40
  11  -4   7  198.28   17.80
  11   4  -7  147.99   15.90
 -11  -4  -7  183.78   17.40
  12   4   7   52.79   10.90
 -12  -4   7   40.50    9.70
 -12   4  -7   40.60   10.30
  12  -4  -7   63.49   11.20
 -12   4   7   45.20   11.10
  12  -4   7   50.79   11.50
 -12  -4  -7   30.10    9.20
  12   4  -7   35.80    9.80
 -13  -4   7   40.50   10.20
 -13   4  -7   47.60   11.50
  13  -4  -7   63.59   12.00
  13   4   7   39.20    9.90
  13  -4   7   34.90   10.60
  13   4  -7   35.60   10.50
 -13   4   7   33.10   10.30
 -13  -4  -7   45.70   12.30
   0   4  -8 2202.48   91.89
   0  -4   8 2163.38   96.29
   0  -4  -8 2158.58   96.59
   0   4   8 2151.68   91.29
   0   4  -8 2182.68   96.09
   0   4   8 2258.47   96.49
  -1   4  -8  542.45   25.30
   1  -4  -8  593.34   29.80
   1  -4  -8  560.74   24.70
   1   4   8  544.55   28.90
  -1   4  -8  557.84   28.80
  -1  -4   8  591.54   29.40
   1   4   8  565.84   24.70
  -1  -4  -8  561.54   29.50
   1  -4   8  549.65   29.30
  -1   4   8  554.34   28.90
   1   4  -8  533.05   28.60
   1   4  -8  573.54   25.30
  -1   4   8  536.85   24.70
  -2   4  -8   53.99    6.40
  -2   4  -8   37.70    4.20
  -2  -4   8   35.10    6.60
   2  -4  -8   50.59    6.50
   2   4   8   43.70    4.00
   2   4   8   32.70    6.40
   2  -4  -8   44.00    4.00
   2   4  -8   47.90    4.20
   2   4  -8   41.60    6.00
  -2  -4  -8   53.19    6.90
  -2   4   8   46.90    6.30
   2  -4   8   51.69    6.70
   3  -4  -8   71.69    7.90
  -3   4  -8   71.79    7.50
   3  -4  -8   72.49    6.00
   3   4   8   82.09    6.00
  -3  -4   8   85.09    6.40
   3   4   8   71.49    7.80
  -3   4  -8   75.59    6.50
  -3  -4   8   67.59    7.80
   3   4  -8   81.19    8.00
   3  -4   8   61.39    7.80
  -3  -4  -8   91.89    8.90
   3   4  -8   83.79    6.10
  -3   4   8   80.09    8.20
  -4  -4   8  489.95   24.70
   4  -4  -8  518.85   24.90
  -4   4  -8  483.85   25.20
   4  -4  -8  505.65   27.70
   4   4   8  501.45   26.80
  -4   4  -8  494.25   26.30
  -4  -4   8  465.35   27.20
   4   4   8  529.65   24.60
  -4   4   8  497.35   26.40
   4  -4   8  516.55   27.70
   4   4  -8  495.75   26.60
  -4  -4  -8  513.75   28.10
  -4   4   8  515.75   28.00
  -5   4  -8  118.49    9.70
  -5  -4   8  120.29    9.30
   5  -4  -8  120.79    9.30
   5  -4  -8  120.99   11.00
   5   4   8  122.79   10.10
   5   4   8  128.49    9.20
  -5  -4   8   97.89   10.30
  -5   4   8  100.09   10.70
   5   4  -8  125.49   10.10
   5  -4   8  120.29   11.00
  -5  -4  -8  120.19   11.30
  -6   4  -8   79.39    8.70
   6  -4  -8   83.39    9.60
   6   4   8   82.49    8.50
   6   4   8   81.99    8.10
  -6  -4   8   90.79    8.50
  -6   4  -8   88.19    8.30
  -6  -4   8   94.59   10.20
   6  -4  -8   78.79    7.90
  -6  -4  -8   97.69   10.30
   6   4  -8   85.39    8.40
  -6   4   8   83.59    9.90
   6  -4   8   80.69    9.50
   6   4  -8   96.99    9.90
  -6   4   8   94.39    8.70
   7   4   8  403.56   22.50
   7  -4  -8  390.56   24.80
   7  -4  -8  413.96   23.10
  -7   4  -8  412.86   22.00
  -7   4  -8  379.56   23.40
  -7  -4   8  416.96   25.50
   7   4  -8  385.76   24.60
   7   4  -8  414.26   22.60
  -7  -4  -8  390.26   25.10
   7  -4   8  396.76   24.90
  -7   4   8  414.86   22.20
  -7   4   8  374.96   24.90
   8   4   8   49.70    8.40
  -8  -4   8   55.19   10.00
   8  -4  -8   34.50    7.00
  -8   4  -8   59.09    8.80
  -8  -4   8   44.00    8.10
  -8  -4  -8   53.79    9.70
  -8   4   8   81.09   10.30
   8   4  -8   53.19    9.20
   8  -4   8   37.80    8.40
   9   4   8    1.50    4.00
  -9  -4   8    0.80    3.40
   9  -4  -8    1.90    3.80
  -9   4  -8    7.30    5.10
   9  -4   8   16.20    6.10
  -9   4   8   11.50    5.80
   9   4  -8   13.70    6.00
  -9  -4  -8   12.60    5.60
  10  -4  -8   21.10    6.70
 -10  -4   8   22.70    7.20
 -10   4  -8   27.40    8.00
  10   4   8   30.70    7.70
  10   4  -8   24.50    7.80
  10  -4   8   22.40    7.80
 -10   4   8   23.20    7.90
 -10  -4  -8   16.30    6.70
  11   4   8  239.28   18.80
 -11   4  -8  215.28   19.10
 -11  -4   8  187.18   18.00
  11  -4  -8  217.38   18.10
  11  -4   8  231.98   20.00
 -11  -4  -8  219.28   19.90
  11   4  -8  216.18   19.60
 -11   4   8  223.08   20.50
 -12  -4   8   12.70    7.00
  12   4   8   25.20    8.20
  12  -4  -8   21.10    7.50
 -12   4  -8   24.40    8.10
  12   4  -8   13.90    7.50
 -12  -4  -8   22.50    8.90
  12  -4   8    3.70    6.00
 -12   4   8   24.40    9.00
  13   4   8    5.90    6.60
  13  -4  -8    8.60    6.80
 -13  -4   8    3.00    6.90
 -13   4  -8   14.70    7.50
  13  -4   8   10.10    7.70
 -13   4   8   16.20   10.70
 -13  -4  -8   16.40    8.60
  13   4  -8    9.30    7.50
   0   4   9   13.00    4.40
   0  -4  -9   13.80    4.60
   0  -4   9   13.20    4.30
   0   4  -9   15.80    2.70
   0   4  -9   12.70    4.10
   0   4   9   13.10    2.20
   1   4   9   -0.20    1.30
  -1  -4   9   -3.10    2.10
  -1   4  -9    0.40    2.40
   1  -4  -9    1.00    1.30
   1   4   9    1.00    3.00
  -1   4  -9   -0.30    1.50
   1  -4  -9   -2.10    2.40
  -1   4   9   -1.50    2.80
   1   4  -9    1.60    2.60
  -1  -4  -9    2.60    2.80
  -1   4   9    2.80    1.60
   1   4  -9    0.00    1.60
   1  -4   9    0.30    2.50
  -2   4  -9   54.39    5.10
   2  -4  -9   55.59    4.70
   2   4   9   40.30    4.40
  -2  -4   9   39.30    6.80
  -2   4  -9   50.09    6.70
   2   4   9   52.19    7.00
   2  -4  -9   45.20    6.70
  -2  -4  -9   58.39    7.40
  -2   4   9   56.79    7.20
   2   4  -9   52.09    4.90
  -2   4   9   49.90    4.60
   2  -4   9   51.19    7.00
   2   4  -9   52.59    6.70
   3  -4  -9    3.20    2.10
  -3   4  -9    1.80    2.70
   3   4   9    2.90    2.10
   3  -4  -9    1.30    2.90
  -3  -4   9   -1.20    1.70
  -3  -4   9    1.50    2.90
   3   4   9   -1.10    2.60
  -3   4  -9    1.90    1.90
   3   4  -9    5.10    3.10
  -3   4   9   -1.30    2.70
  -3  -4  -9   -2.10    2.30
   3   4  -9   -0.20    1.60
   3  -4   9    1.00    2.90
   4  -4  -9   60.09    5.80
   4   4   9   49.99    5.50
  -4  -4   9   53.09    5.80
   4   4   9   46.20    7.10
  -4   4  -9   44.50    6.40
  -4   4  -9   71.59    6.60
  -4  -4   9   56.99    7.60
   4  -4  -9   45.80    7.00
  -4   4   9   56.79    7.20
   4   4  -9   56.69    5.80
  -4   4   9   63.69    8.20
   4  -4   9   54.59    7.80
  -4  -4  -9   44.20    7.90
   4   4  -9   59.19    7.20
   5  -4  -9   32.40    6.80
  -5  -4   9   50.69    6.10
   5   4   9   54.49    7.40
   5  -4  -9   43.60    5.70
  -5  -4   9   43.60    7.80
  -5   4  -9   54.79    6.80
  -5   4  -9   60.29    6.90
   5   4   9   45.20    5.70
  -5  -4  -9   52.49    7.80
   5   4  -9   50.69    7.00
  -5   4   9   41.90    7.90
   5  -4   9   48.80    8.30
  -5   4   9   40.30    6.90
   6   4   9   11.10    4.20
  -6   4  -9   12.70    4.20
   6  -4  -9   12.70    4.80
   6   4   9   19.00    4.70
   6  -4  -9   17.80    4.50
  -6  -4   9   22.30    5.20
  -6  -4   9   11.50    4.80
  -6  -4  -9   11.30    4.90
   6   4  -9   19.50    4.90
   6  -4   9   18.60    5.90
  -6   4   9    4.10    4.30
   6   4  -9   18.40    5.50
   7  -4  -9   14.20    5.40
  -7  -4   9   13.40    5.70
   7  -4  -9   19.40    5.20
  -7   4  -9   21.60    5.60
  -7   4  -9   20.10    5.20
   7  -4   9   41.70    8.20
   7   4  -9   24.30    5.60
  -7  -4  -9   20.40    6.20
  -7   4   9   38.40    8.10
   7   4  -9   29.00    7.10
  -7   4   9   28.00    6.00
   8  -4  -9    1.80    3.80
  -8  -4   9    8.20    5.10
  -8   4  -9    4.70    4.50
   8  -4  -9   11.40    5.30
   8  -4   9   10.40    5.10
  -8  -4  -9    0.40    3.70
   8   4  -9   -0.40    3.70
  -8   4   9    8.00    5.00
   9   4   9   38.90    8.20
   9  -4  -9   42.10    8.20
  -9   4  -9   40.40    8.30
  -9  -4   9   39.20    7.90
  -9  -4   9   37.30    9.00
  -9   4   9   37.90    8.80
   9  -4   9   44.30    9.50
   9   4  -9   52.59   10.10
  -9  -4  -9   49.80   10.20
  10   4   9   41.50    8.70
 -10  -4   9   35.10    8.40
  10  -4  -9   32.00    7.80
 -10   4  -9   32.70    8.50
  10  -4   9   17.30    7.00
 -10  -4  -9   37.50    9.30
  10   4  -9   23.40    8.40
 -10   4   9   30.10    8.50
 -11   4  -9   43.00    9.80
  11   4   9   76.09   12.40
 -11  -4   9   35.40    9.00
  11  -4  -9   55.59   10.80
  11   4  -9   53.59   11.40
 -11  -4  -9   53.89   11.50
  11  -4   9   62.99   12.00
 -11   4   9   72.19   13.00
 -12   4  -9   -5.70    4.70
  12  -4  -9    7.50    5.40
 -12  -4   9    7.30    6.50
  12   4   9    3.80    5.20
 -12   4   9   11.00    6.80
 -12  -4  -9   20.20    8.30
  12  -4   9    4.20    5.70
  12   4  -9   13.20    7.90
   0   4 -10  539.35   24.80
   0   4 -10  497.85   28.40
   0   4  10  529.25   29.00
   0  -4  10  516.45   28.60
   0  -4 -10  549.95   29.30
   0   4  10  530.85   24.00
   1  -4 -10  287.27   18.60
  -1  -4  10  282.97   18.20
  -1   4 -10  300.47   18.70
   1  -4 -10  277.07   14.10
   1   4  10  298.37   18.80
  -1   4 -10  276.57   14.80
   1   4  10  281.67   14.20
   1   4 -10  280.97   18.30
  -1  -4 -10  280.77   18.70
  -1   4  10  291.47   14.30
  -1   4  10  312.37   19.10
   1  -4  10  283.67   18.30
   1   4 -10  276.67   14.80
  -2   4 -10  102.49   10.00
   2   4  10  117.59    7.80
  -2   4 -10  113.99    8.10
   2  -4 -10  144.49   11.80
   2  -4 -10  110.79    7.50
  -2  -4  10  118.19   10.80
   2   4  10  112.09   10.60
   2   4 -10  128.99    8.50
  -2   4  10  114.39    7.70
  -2  -4 -10  127.99   11.50
   2   4 -10  108.79   10.40
   2  -4  10  134.49   11.20
  -2   4  10   88.19    9.90
  -3  -4  10   18.50    5.50
  -3   4 -10   38.20    5.00
  -3   4 -10   40.10    7.30
   3   4  10   32.00    4.40
   3  -4 -10   39.50    4.60
   3  -4 -10   38.20    7.10
   3   4  10   44.30    7.40
   3  -4  10   29.10    6.40
   3   4 -10   44.00    4.90
  -3   4  10   37.60    6.90
   3   4 -10   34.20    6.60
  -3  -4 -10   35.70    7.10
   4  -4 -10  145.59   11.90
   4  -4 -10  118.29    8.90
  -4  -4  10  118.09    9.20
  -4   4 -10  127.39    9.70
  -4   4 -10  111.99   10.30
   4   4  10  113.39    8.60
   4   4  10   93.69   10.40
  -4  -4  10  132.19   11.60
   4   4 -10  133.09   11.30
   4   4 -10  127.99    9.10
   4  -4  10  109.89   11.10
  -4   4  10  124.19   11.00
  -4  -4 -10  109.39   11.30
   5  -4 -10  142.19   10.60
  -5  -4  10  129.69   10.40
   5   4  10  132.89   12.00
   5  -4 -10  142.99   12.70
   5   4  10  157.48   10.80
  -5   4 -10  138.09   11.70
  -5   4 -10  147.99   11.20
  -5  -4  10  151.48   13.00
  -5   4  10  133.99   11.90
  -5  -4 -10  150.98   13.30
  -5   4  10  100.99   11.60
   5   4 -10  152.48   10.80
   5   4 -10  135.09   11.70
   5  -4  10  159.38   13.30
   6  -4 -10   -0.20    2.60
   6   4  10    9.70    4.30
   6  -4 -10   -1.20    3.20
  -6  -4  10    1.20    3.50
   6   4  10    4.50    3.30
  -6  -4  10    4.60    3.50
  -6   4 -10    3.70    3.40
   6   4 -10    7.70    4.30
   6   4 -10    4.20    3.50
   6  -4  10   -0.60    3.20
  -6  -4 -10    6.60    4.40
  -6   4  10    6.70    4.80
   7   4  10   19.90    5.80
  -7   4 -10   16.20    5.20
  -7   4 -10   26.20    5.80
  -7  -4  10   29.40    7.50
   7  -4 -10   21.40    5.40
   7   4  10   28.70    6.10
  -7  -4  10   21.80    5.70
   7  -4 -10   26.10    6.90
  -7   4  10   30.00    7.70
   7   4 -10   11.40    4.60
   7  -4  10   15.90    6.10
   7   4 -10   10.20    5.30
  -7   4  10   20.60    5.60
  -7  -4 -10   13.00    5.80
   8  -4 -10   47.60    9.30
  -8  -4  10   27.90    7.60
  -8   4 -10   28.30    7.30
   8  -4 -10   43.60    7.90
   8   4 -10   32.80    7.70
  -8   4  10   38.30    8.70
   8  -4  10   41.20    8.90
  -8  -4 -10   23.60    7.50
   9   4  10  211.98   16.80
  -9  -4  10  176.78   17.50
  -9  -4  10  231.18   17.70
   9  -4 -10  227.78   19.00
   9  -4 -10  194.68   16.30
  -9   4 -10  250.47   18.30
   9  -4  10  188.48   17.60
  -9   4  10  222.18   18.90
  -9  -4 -10  248.38   19.80
   9   4 -10  180.28   17.20
  10  -4 -10    2.40    4.90
  10   4  10    4.60    5.10
 -10   4 -10    1.30    5.20
  10  -4 -10    0.80    4.80
 -10  -4  10    1.40    4.90
 -10   4  10   -2.10    4.20
  10   4 -10    2.10    5.10
  10  -4  10    8.00    5.70
 -10  -4 -10   -0.10    4.50
  11   4  10    6.80    5.80
  11  -4 -10   14.70    6.80
  11  -4 -10   -0.30    4.60
 -11  -4  10    5.50    5.80
 -11   4 -10   15.70    7.00
  11   4 -10    3.70    5.90
 -11  -4 -10   13.60    7.10
  11  -4  10   11.30    6.70
 -11   4  10    8.90    6.60
  12  -4 -10   21.60    7.70
  12   4  10   19.90    7.70
 -12   4 -10   11.30    6.90
 -12  -4  10   26.40    8.90
 -12   4  10   16.40    8.70
  12   4 -10   26.90    9.30
  12  -4  10   11.60    7.90
 -12  -4 -10   33.20   10.80
   0  -4  11   76.19    8.50
   0   4 -11   48.40    7.60
   0  -4 -11   89.29    9.50
   0   4  11   69.49    8.80
  -1   4 -11   73.99    8.70
   1  -4 -11   76.79    8.90
   1   4  11   75.39    9.10
  -1  -4  11   69.19    8.40
   1  -4  11   85.09    9.40
  -1   4  11   78.99    9.20
  -1   4  11   72.59    5.70
   1   4 -11   73.19    8.70
  -1  -4 -11   53.79    8.10
  -2  -4  11   62.79    8.10
  -2   4 -11   65.39    6.20
   2  -4 -11   52.19    7.80
   2   4  11   60.79    8.30
  -2   4 -11   72.29    8.40
  -2   4  11   50.69    5.20
  -2  -4 -11   63.49    8.20
   2  -4  11   68.89    8.90
   2   4 -11   74.09    8.60
  -2   4  11   45.00    8.00
  -3  -4  11    7.80    4.00
  -3   4 -11    2.70    2.60
   3  -4 -11    0.60    2.60
   3   4  11    1.20    3.10
  -3   4 -11    1.90    3.10
  -3  -4 -11    5.00    3.90
   3  -4  11    6.20    4.00
  -3   4  11    3.00    2.40
   3   4 -11    3.10    3.30
  -3   4  11    9.10    4.40
  -4   4 -11   17.30    5.40
  -4  -4  11   25.00    5.00
   4  -4 -11   17.80    5.50
  -4  -4  11   13.30    5.20
   4   4  11   25.50    5.30
  -4   4 -11   21.80    4.60
   4   4  11   21.50    5.70
  -4   4  11   21.10    5.70
   4  -4  11   11.00    4.60
  -4  -4 -11   12.60    5.40
   4   4 -11   16.30    5.30
  -5   4 -11   65.19    7.70
   5  -4 -11   93.59    8.50
  -5   4 -11   66.49    8.70
   5   4  11   75.49    9.00
   5  -4 -11   63.89    8.90
  -5  -4  11   74.59    7.80
   5   4  11   78.59    9.00
  -5  -4  11   73.39    9.40
  -5  -4 -11   73.59    9.70
   5   4 -11   64.49    8.50
  -5   4  11   70.89    9.70
  -5   4  11   84.69    9.30
   5  -4  11   78.99    9.60
   6  -4 -11    2.60    3.30
  -6  -4  11   -0.40    3.00
  -6   4 -11    6.90    4.10
   6  -4 -11    1.10    3.50
  -6  -4  11    1.40    3.60
   6   4  11    0.80    3.90
  -6   4 -11    3.20    3.40
   6   4  11    2.10    3.30
   6   4 -11   -4.30    2.50
  -6  -4 -11    1.70    3.90
  -6   4  11    5.80    4.30
   6  -4  11   -1.40    2.70
  -6   4  11   -2.10    3.30
   6   4 -11    5.10    4.10
   7   4  11   29.40    7.30
  -7  -4  11   15.40    6.20
   7  -4 -11   21.00    6.60
   7  -4 -11   18.20    5.20
  -7   4 -11   24.90    6.60
  -7  -4  11   22.90    5.90
   7   4  11   13.50    5.60
   7  -4  11   20.60    6.40
  -7  -4 -11    9.60    5.80
  -7   4  11   25.80    7.30
   7   4 -11   16.00    5.30
   7   4 -11   23.30    6.60
   8  -4 -11    8.90    5.30
  -8   4 -11    1.00    3.90
   8  -4 -11    3.70    3.60
  -8  -4  11    2.50    4.60
  -8   4  11   10.20    5.70
   8   4 -11    4.30    4.80
  -8  -4 -11    5.70    5.20
   8  -4  11    5.50    4.80
  -9   4 -11   19.70    6.80
  -9  -4  11   12.30    6.30
   9  -4 -11   14.50    6.90
   9  -4 -11   11.40    5.70
   9  -4  11    9.40    6.40
  -9   4  11   28.80    8.40
  -9  -4 -11   28.40    8.50
   9   4 -11   26.70    7.80
  10  -4 -11    6.50    5.40
 -10   4 -11    1.50    4.70
  10  -4 -11    5.30    5.70
  10   4 -11    0.20    4.80
  10  -4  11   -6.20    3.80
 -10  -4 -11   10.70    6.80
 -10   4  11   -3.40    4.60
  11  -4 -11   43.20    9.70
 -11   4 -11   17.50    7.40
  11  -4 -11   18.70    8.50
  11   4 -11   41.40   10.40
 -11  -4 -11   41.00   10.60
 -11   4  11   43.00   11.60
  11  -4  11   20.60    8.80
  12  -4 -11   -0.10    5.60
  12  -4 -11    1.90    5.60
 -12   4 -11    2.10    7.40
 -12   4  11    5.60    6.90
  12   4 -11   -1.30    5.70
 -12  -4 -11    7.80    6.50
  12  -4  11   -0.70    5.70
   0  -4  12  574.94   31.80
   0   4 -12  614.24   32.60
   0   4  12  578.24   32.40
   0  -4 -12  549.35   31.90
  -1  -4  12  174.48   13.80
  -1   4 -12  173.68   14.10
   1   4  12  166.48   14.20
   1  -4 -12  165.78   14.00
  -1   4  12  189.68   14.80
   1  -4  12  133.79   13.00
  -1  -4 -12  185.58   14.60
   1   4 -12  157.88   13.70
   2  -4 -12   11.00    5.40
  -2   4 -12    9.90    4.50
  -2  -4  12   14.00    5.10
   2   4  12    7.50    4.50
   2  -4  12   16.40    5.60
   2   4 -12    9.80    4.70
  -2   4  12   19.10    6.00
  -2  -4 -12   13.10    5.20
  -3  -4  12   -0.30    3.10
   3   4  12   -1.50    3.00
   3  -4 -12   -4.60    2.30
  -3   4 -12   -1.70    2.70
   3   4 -12    2.10    3.10
  -3   4  12    3.80    3.80
  -3  -4 -12    3.10    3.60
   3  -4  12    2.40    3.30
   4  -4 -12  115.89   12.10
  -4   4 -12  144.69   12.50
  -4  -4  12  131.49   12.60
   4   4  12  130.49   12.60
  -4  -4 -12  161.88   14.20
   4   4 -12  136.39   12.50
  -4   4  12  153.58   13.30
   4  -4  12  129.79   12.80
  -5   4 -12  269.57   18.80
  -5  -4  12  285.67   19.80
   5  -4 -12  265.57   19.60
   5   4  12  268.47   19.10
   5   4 -12  269.87   18.90
   5  -4  12  287.87   20.10
  -5   4  12  261.27   18.70
  -5  -4 -12  265.87   20.00
  -6  -4  12  120.69   13.00
   6   4  12   98.69   11.50
   6  -4 -12  138.09   13.10
  -6   4 -12  107.59   11.10
   6  -4  12   90.09   11.30
   6   4 -12  112.89   11.50
  -6  -4 -12  112.29   13.10
  -6   4  12  133.69   12.00
   6   4 -12  116.39   12.60
  -6   4  12  111.29   12.40
   7   4  12  130.49   12.30
   7  -4 -12  122.09   13.60
  -7   4 -12  117.69   13.20
  -7  -4  12  119.89   13.30
   7  -4  12  123.49   13.20
  -7  -4 -12  141.39   14.40
   7   4 -12  109.39   11.50
   7   4 -12  131.89   13.50
  -7   4  12  116.69   13.80
  -8  -4  12   77.59   12.50
   8  -4 -12   40.30    9.20
  -8   4 -12   39.90    8.90
  -8   4  12   29.00    8.60
   8   4 -12   43.60    9.40
  -8  -4 -12   54.49   11.20
   8  -4  12   79.39   12.80
  -9   4 -12   22.30    7.50
  -9  -4  12   27.40    8.70
   9  -4 -12   22.80    8.20
  -9  -4 -12    9.60    7.00
  -9   4  12   29.20    8.70
   9   4 -12   40.20    9.90
   9  -4  12   19.50    7.40
 -10   4 -12   55.09   11.00
  10  -4 -12   72.79   12.60
 -10   4  12   42.70   11.10
  10  -4  12   55.69   11.90
  10   4 -12   66.79   12.60
 -10  -4 -12   62.49   12.50
  11  -4 -12  136.39   16.80
 -11   4 -12  124.39   19.10
 -11   4  12  149.29   17.30
  11   4 -12  103.59   15.50
  11  -4  12  125.39   15.90
 -11  -4 -12  151.48   17.40
   0   4  13   43.70    8.70
   0  -4 -13   60.09    8.60
   0  -4  13   59.19    9.50
   0   4 -13   67.49    9.10
  -1   4 -13    1.20    3.70
   1   4  13   -1.50    3.20
   1  -4 -13   -1.60    2.60
  -1  -4  13    7.60    4.60
   1  -4  13    0.20    3.00
  -1   4  13    0.40    3.40
   1   4 -13    0.80    3.20
  -1  -4 -13    7.60    4.50
   2   4  13   -2.30    3.50
  -2   4 -13    2.90    4.00
   2  -4 -13    4.70    3.70
  -2  -4  13    2.00    3.60
   2  -4  13   -0.60    3.30
  -2   4  13   -3.70    3.40
  -2  -4 -13    3.10    3.60
   2   4 -13   -0.10    3.20
  -3  -4  13   -1.50    2.80
   3  -4 -13   -2.30    3.50
  -3   4 -13   -4.10    2.40
   3   4  13   -2.70    4.00
   3   4 -13   -4.00    2.50
  -3   4  13   -0.10    3.60
   3  -4  13   -0.30    3.60
  -3  -4 -13    1.40    3.60
   4  -4 -13   10.90    4.90
  -4  -4  13    5.90    4.40
  -4   4 -13   11.10    4.90
   4   4  13    4.50    4.60
  -4   4  13    2.00    4.10
   4  -4  13    5.20    4.40
   4   4 -13   12.40    5.30
  -4  -4 -13    5.90    4.60
   5  -4 -13    1.40    4.20
  -5   4 -13    0.70    3.60
  -5  -4  13    8.10    4.80
   5   4  13    2.00    4.80
  -5  -4 -13    2.30    4.30
   5   4 -13    1.10    3.60
  -5   4  13   -1.70    3.10
   5  -4  13    6.70    4.50
  -6  -4  13   -1.10    4.30
  -6   4 -13    3.30    4.50
   6   4  13    9.50    5.00
   6  -4 -13    0.40    4.20
   6  -4  13    2.00    4.90
   6   4 -13    5.30    5.10
  -6  -4 -13    4.40    4.70
  -6   4  13    0.90    4.30
   6   4 -13    2.60    4.20
  -7   4 -13   66.29    9.20
   7   4  13   89.49   10.60
   7  -4 -13   66.89   11.50
  -7  -4  13   69.09   11.70
   7  -4 -13   70.19   10.00
  -7   4  13   72.39   10.20
   7   4 -13   69.79   10.00
  -7   4  13   75.09   12.90
   7  -4  13   71.59   11.80
   7   4 -13   66.19   11.30
  -7  -4 -13   75.59   11.40
   8  -4 -13   15.00    6.60
  -8  -4  13   16.80    6.50
   8  -4  13   17.40    6.70
   8   4 -13   18.70    7.00
  -8  -4 -13   39.20    9.50
  -8   4  13   13.40    6.70
   9  -4 -13    9.20    6.30
  -9  -4  13   -3.30    4.60
  -9   4  13    7.40    6.40
  -9  -4 -13    9.30    6.60
   9  -4  13   13.10    6.80
   9   4 -13   20.20    7.80
  10  -4 -13    1.30    5.60
 -10   4  13    4.30    6.00
  10   4 -13   -6.20    4.50
 -10  -4 -13    1.50    6.40
  10  -4  13    6.70    6.40
  11  -4 -13   37.70   10.60
  11   4 -13   60.19   13.20
  11  -4  13   44.10   11.30
 -11   4  13   58.89   13.20
 -11  -4 -13   48.90   11.70
   0   4 -14   55.69    9.90
   0   4  14   57.19   10.20
   0  -4  14   68.69    9.00
   0  -4 -14   70.39    9.50
   1  -4 -14   11.00    5.10
  -1   4 -14    3.10    4.20
  -1  -4  14    0.60    3.60
   1   4  14    5.40    5.00
   1  -4  14    3.40    4.00
  -1   4  14    9.20    5.30
  -1  -4 -14    4.70    4.60
   1   4 -14    4.80    4.40
  -2   4 -14   84.69   10.60
   2  -4 -14   85.49   10.40
  -2  -4  14   72.29    9.40
   2   4  14   85.69   10.90
   2   4 -14   72.39   10.10
   2  -4  14   73.69   10.10
  -2   4  14   78.89   10.50
  -2  -4 -14   70.09   11.30
   3   4  14   72.79   10.70
  -3  -4  14   85.79   10.50
   3  -4 -14  102.29   11.70
  -3   4 -14  102.29   11.50
  -3   4  14  104.79   11.90
   3  -4  14  102.89   11.40
   3   4 -14   96.69   11.40
  -3  -4 -14  113.29   12.10
   4  -4 -14   29.90    7.80
  -4  -4  14   27.00    7.20
  -4   4 -14   39.70    8.60
   4   4  14   28.60    7.60
   4  -4  14   21.70    6.40
   4   4 -14   16.70    6.70
  -4   4  14   31.30    7.90
  -4  -4 -14   46.30    9.70
  -5   4 -14    0.40    3.60
   5   4  14   -2.40    3.40
   5  -4 -14   -4.10    4.00
  -5  -4  14    1.30    4.10
  -5  -4 -14    2.70    4.80
  -5   4  14    4.60    4.70
   5  -4  14   -4.10    3.00
   5   4 -14   -1.90    3.40
  -6   4 -14   48.90    9.30
   6  -4 -14   63.59   11.30
  -6  -4  14   71.79   11.90
   6   4  14   40.30    8.80
  -6   4  14   33.00    7.80
   6   4 -14   56.19   10.00
   6   4 -14   56.29   10.20
   6  -4  14   56.29   10.50
  -6  -4 -14   78.89   13.00
  -7   4 -14   21.90    6.50
  -7  -4  14   34.30    8.80
   7  -4 -14   10.70    5.80
   7   4  14    9.70    5.50
   7  -4 -14   20.90    6.80
  -7  -4 -14   27.90    8.40
   7  -4  14   25.20    8.60
  -7   4  14   39.50    8.70
   7   4 -14   26.30    7.60
   7   4 -14   18.10    6.60
  -8  -4  14   86.99   12.70
   8  -4 -14  122.39   14.10
  -8  -4 -14  105.69   16.30
   8   4 -14  110.69   13.50
  -8   4  14  115.69   14.60
   8  -4  14  111.29   13.60
  -9  -4  14  122.69   15.20
   9  -4 -14  161.48   17.10
  -9   4  14  141.19   16.90
   9   4 -14  116.79   14.50
  -9  -4 -14  105.49   14.60
   9  -4  14  125.59   15.20
  10  -4 -14    6.30    7.20
  10  -4  14    4.30    6.70
  10   4 -14    5.50    6.30
 -10  -4 -14    6.30    7.40
 -10   4  14    5.20    7.80
   0  -4 -15  156.78   15.20
   0   4  15  143.89   14.80
   0  -4  15  165.08   14.60
   0   4 -15  149.79   14.90
   1  -4 -15   21.40    6.50
   1   4  15    9.70    5.50
  -1  -4  15   10.20    4.90
  -1   4 -15   12.50    6.10
  -1   4  15    1.60    4.80
   1   4 -15    0.60    4.00
  -1  -4 -15    9.70    5.70
   1  -4  15   18.10    5.90
  -2   4 -15    0.70    4.20
  -2  -4  15   -0.20    3.40
   2  -4 -15    0.70    4.40
   2   4  15   -2.60    3.90
   2  -4  15    2.70    3.90
   2   4 -15    2.20    4.70
  -2  -4 -15    9.00    5.20
  -2   4  15    2.70    4.90
   3  -4 -15    4.00    4.70
  -3  -4  15    1.40    3.90
   3   4  15   -2.30    4.40
  -3   4 -15    4.00    4.60
  -3   4  15   14.50    5.90
  -3  -4 -15    2.90    4.00
   3  -4  15   -1.40    3.00
   3   4 -15   -3.80    4.00
   4   4  15   31.30    8.20
  -4   4 -15   48.60    9.60
  -4  -4  15   37.10    8.40
   4  -4 -15   37.00    9.00
   4   4 -15   35.70    9.00
   4  -4  15   38.30    9.40
  -4  -4 -15   61.19   11.30
  -4   4  15   22.10    7.50
   5   4  15    0.50    4.30
   5  -4 -15    1.40    4.00
  -5  -4  15   -0.80    3.80
  -5   4 -15    5.20    4.60
  -5   4  15   -0.60    4.80
   5   4 -15    4.40    4.90
  -5  -4 -15    0.40    4.50
   5  -4  15    0.20    4.70
  -6  -4  15    0.10    4.20
   6  -4 -15    4.80    4.60
   6   4  15    7.30    5.50
   6  -4 -15    9.20    6.20
  -6   4 -15    2.70    5.00
   6   4 -15    2.10    4.80
   6   4 -15    6.50    4.80
   6  -4  15    4.80    5.40
  -6  -4 -15   11.50    6.60
  -6   4  15   -0.40    4.40
   7  -4 -15    1.40    4.50
   7  -4 -15    2.70    5.00
  -7  -4  15    3.40    5.60
  -7   4 -15   -3.90    4.20
   7   4  15   -3.00    4.90
  -7   4  15   -0.30    5.60
   7   4 -15   -6.60    3.80
   7  -4  15    8.60    6.20
   7   4 -15    1.40    4.80
  -7  -4 -15   -2.90    4.60
  -8  -4  15    2.40    5.20
   8  -4 -15    4.10    5.20
  -8  -4 -15   -3.90    4.90
   8   4 -15    7.70    6.00
   8  -4  15   -1.10    4.80
  -9  -4  15   -1.50    5.80
   9  -4 -15    3.90    5.70
  -9  -4 -15    2.00    5.40
   9  -4  15   -1.40    4.90
   9   4 -15   -3.40    5.20
  -9   4  15   -2.60    5.20
   0   4 -16  165.68   16.10
   0  -4  16  159.38   14.50
   0  -4 -16  134.69   14.50
   0   4  16  187.28   17.00
   1  -4 -16   53.19   10.70
  -1  -4  16   65.09    9.50
  -1   4 -16   79.89   11.20
   1   4  16   35.10    9.50
  -1   4  16   69.19   11.70
  -1  -4 -16   67.99   10.20
   1   4 -16   72.59   12.10
   1  -4  16   72.49   10.00
  -2  -4  16    0.70    3.70
   2   4  16   -2.30    4.70
  -2   4 -16   -1.30    4.60
   2  -4 -16    3.90    4.90
  -2  -4 -16    2.40    4.70
   2   4 -16    7.00    5.10
   2  -4  16    2.20    4.20
  -2   4  16    2.10    4.80
  -3   4 -16   -2.00    4.50
   3   4  16    0.10    5.10
   3  -4 -16    0.40    4.60
  -3  -4  16    4.60    4.50
  -3  -4 -16    1.40    4.90
  -3   4  16    1.70    4.80
   3   4 -16    1.60    4.60
   3  -4  16    5.00    4.40
  -4  -4  16   77.89   10.70
   4  -4 -16   72.09   12.00
  -4   4 -16   67.99   11.60
   4   4  16   62.19   11.10
  -4  -4 -16   53.99   11.30
   4   4 -16   73.19   12.00
   4  -4  16   51.99   10.30
  -4   4  16   54.09   10.60
  -5  -4  16   43.20    9.70
   5   4  16   44.30    9.80
  -5   4 -16   47.80    9.90
   5  -4 -16   38.80    9.10
   5  -4 -16   39.50    9.30
  -5  -4 -16   30.40    9.00
   5  -4  16   28.20    8.40
   5   4 -16   31.30    8.60
  -5   4  16   39.10    9.60
   6  -4 -16   56.49   10.90
  -6   4 -16   61.79   10.90
   6  -4 -16   58.19   11.10
   6   4  16   69.89   12.40
  -6  -4  16   86.19   13.90
   6  -4  16   71.79   12.40
   6   4 -16   62.99   11.40
  -6   4  16   72.69   12.30
  -6  -4 -16   71.69   12.90
   6   4 -16   79.59   13.10
  -7  -4  16   52.59   10.80
  -7   4 -16   46.20   10.10
   7  -4 -16   49.00   10.20
   7   4  16   31.80    9.50
   7  -4 -16   48.10   11.20
  -7   4  16   17.90    7.60
   7  -4  16   39.70   10.50
   7   4 -16   60.49   11.30
   7   4 -16   44.80    9.90
  -7  -4 -16   70.89   13.10
  -8  -4  16   24.80    8.40
   8  -4 -16   18.20    8.00
   8  -4  16   25.60    8.00
   8   4 -16   10.60    6.30
  -8  -4 -16   26.60    9.50
   9  -4 -16    8.40    6.60
  -9  -4  16   -1.20    6.70
   9  -4  16    1.80    5.80
   9   4 -16    9.80    7.30
  -9  -4 -16   -6.10    5.80
   0   4  17  109.09   13.80
   0  -4 -17  110.79   13.10
   0   4 -17  111.49   13.80
   0  -4  17   90.09   12.00
  -1  -4  17    0.70    4.90
   1   4  17   -0.70    4.70
   1  -4 -17    3.90    5.40
  -1   4 -17    8.30    5.90
  -1   4  17   -1.10    4.70
   1   4 -17    4.30    5.20
   1  -4  17    1.10    4.70
  -1  -4 -17    3.70    4.60
  -2   4 -17    1.70    5.20
   2   4  17    6.10    5.90
   2  -4 -17    0.90    4.30
  -2  -4  17    9.50    5.20
   2  -4  17    3.40    5.10
  -2   4  17    1.90    5.30
  -2  -4 -17    7.70    5.90
   2   4 -17   14.90    6.90
  -3   4 -17   25.00    8.10
   3   4  17    6.50    6.80
  -3  -4  17   10.30    5.40
   3  -4 -17   19.70    7.80
   3  -4  17   30.80    8.10
  -3   4  17   28.10    8.20
  -3  -4 -17   17.50    7.20
   3   4 -17   20.40    7.70
   4  -4 -17    6.50    5.10
   4  -4 -17   -2.90    4.90
   4   4  17   -2.60    4.80
  -4   4 -17    4.80    5.30
  -4  -4  17    2.50    5.30
  -4   4  17    0.30    5.30
   4   4 -17   -2.40    4.60
  -4  -4 -17    0.00    4.80
   4  -4  17    0.80    4.90
   5  -4 -17   61.59   11.70
  -5   4 -17   40.50    9.50
  -5  -4  17   48.60    9.90
   5  -4 -17   43.40   10.20
   5   4  17   42.90   10.40
  -5   4  17   51.49   10.80
   5  -4  17   48.40   10.50
  -5  -4 -17   50.19   10.70
   5   4 -17   36.00    9.30
   6  -4 -17    8.50    5.80
   6   4  17    6.30    7.20
   6  -4 -17    7.10    5.70
  -6   4 -17   12.10    6.30
  -6  -4  17    8.90    6.50
   6  -4  17    7.10    6.50
  -6  -4 -17    1.70    4.90
  -6   4  17    3.40    6.50
  -6  -4 -17    5.50    6.10
   6   4 -17    4.60    5.70
   6   4 -17    1.80    5.60
   7  -4 -17   24.50   11.30
   7   4  17    5.20    6.40
   7  -4 -17   10.50    6.70
  -7  -4  17   10.30    7.60
  -7   4 -17    7.70    5.90
  -7  -4 -17   11.60    7.60
   7   4 -17    2.00    6.00
  -7  -4 -17    9.20    6.60
  -7   4  17   12.30    7.20
   7  -4  17   13.70    8.10
   7   4 -17   18.10    8.10
  -8  -4  17   -1.20    6.20
   8  -4 -17    4.60    7.10
  -8  -4 -17   -3.50    5.80
   8   4 -17   -0.90    6.30
   8  -4  17   -6.60    5.80
   0  -4 -18   16.40    7.50
   0  -4  18   24.70    7.30
   0   4 -18   24.40    8.80
   0   4  18   17.00    7.70
  -1   4 -18   21.50    8.50
  -1  -4  18   39.80    8.90
   1   4  18   33.90    9.80
   1  -4 -18   44.90   10.20
  -1   4  18   45.00   10.10
   1   4 -18   42.90   10.30
  -1  -4 -18   28.30    8.60
   1  -4  18   37.30    9.00
   2   4  18   47.60   10.80
   2  -4 -18   65.69   12.10
  -2  -4  18   54.89   10.60
  -2   4 -18   59.29   11.70
  -2  -4 -18   62.29   11.70
   2  -4  18   56.29   10.80
  -2   4  18   40.80   10.50
   2   4 -18   45.70   10.70
  -3   4 -18   14.20    7.10
   3  -4 -18   20.90    8.00
   3  -4 -18    5.80    5.90
   3   4  18   15.40    7.40
  -3  -4  18    7.60    5.70
   3   4 -18    5.20    6.00
   3  -4  18    9.50    6.40
  -3  -4 -18   15.40    7.40
  -3   4  18   11.20    7.90
   4  -4 -18   16.60    7.30
  -4  -4  18   10.60    6.80
   4   4  18    6.10    6.20
   4  -4 -18   15.60    7.80
  -4   4 -18   31.30    9.10
   4   4 -18   12.50    6.80
  -4  -4 -18    6.50    6.00
  -4   4  18   12.40    6.90
   4  -4  18   22.70    7.30
   5  -4 -18  160.88   17.90
   5  -4 -18  165.58   18.00
  -5   4 -18  183.68   18.00
  -5  -4  18  180.78   17.30
   5   4  18  183.98   19.30
  -5  -4 -18  168.38   17.60
   5  -4  18  193.08   18.30
  -5  -4 -18  206.48   19.30
   5   4 -18  172.88   17.90
  -5   4  18  176.98   19.00
  -6  -4  18   -9.80    5.10
   6  -4 -18    5.60    6.20
   6  -4 -18    6.50    6.30
  -6   4 -18    8.00    6.50
   6   4  18    3.30    6.50
   6   4 -18   14.30    8.50
  -6  -4 -18   -4.60    4.70
  -6  -4 -18    6.30    7.20
   6   4 -18   -1.50    5.80
  -6   4  18    1.20    6.50
   6  -4  18    9.00    5.60
  -7  -4  18   13.30    7.60
   7  -4 -18   11.50    7.10
  -7   4 -18    7.60    7.20
  -7  -4 -18   24.60    8.60
  -7  -4 -18   12.00    7.60
   7   4 -18   -2.60    9.20
   7   4 -18    7.20    6.40
  -7   4  18   11.70    7.60
   0  -4 -19    0.40    5.40
   0  -4 -19    6.10    5.40
   0   4  19    3.00    6.40
   0   4 -19    4.20    7.50
   1  -4 -19   18.60    8.20
  -1   4 -19   -1.10    5.50
   1   4  19    0.40    6.30
   1  -4 -19    3.90    6.00
  -1  -4 -19    0.20    5.80
  -1   4  19   16.90    8.80
  -1  -4 -19   12.30    6.80
   1   4 -19   -1.20    5.50
   2  -4 -19    1.10    5.00
   2   4  19    0.60    6.20
   2  -4 -19   -5.90    4.80
  -2   4 -19   -0.40    5.60
  -2  -4 -19   -1.80    5.90
   2   4 -19    2.50    6.30
  -2  -4 -19   -1.30    5.60
  -2   4  19   -1.40    6.10
   3   4  19    0.80    6.80
  -3   4 -19   10.80    7.50
   3  -4 -19    3.30    6.20
  -3  -4 -19    3.10    6.10
  -3  -4 -19   10.00    7.30
   3   4 -19    6.60    6.80
  -3   4  19   -0.30    6.00
  -4  -4  19   28.50   13.00
   4  -4 -19   33.60   10.00
  -4   4 -19   33.90    9.40
   4   4  19   50.09   12.30
  -4  -4 -19   30.90   10.20
   4   4 -19   45.10   10.90
  -4  -4 -19   34.90   10.10
  -4   4  19   52.79   12.20
   5   4  19   17.00    8.10
  -5   4 -19   -1.90    5.20
   5  -4 -19    3.50    5.90
   5   4 -19    3.20    6.20
  -5  -4 -19    0.80    5.50
  -5   4  19   -4.50    5.40
  -5  -4 -19    5.20    7.10
   0   4  20   64.59   13.70
   0  -4 -20   89.59   15.20
   0   4 -20   79.69   15.20
  -1   4 -20   34.70   10.70
   1  -4 -20   55.49   12.00
   1   4  20   39.60   11.20
  -1  -4 -20   50.09   12.30
   1   4 -20   21.90    9.40
  -1   4  20   31.30   10.40
  -2   4 -20    0.90    6.20
   2   4  20    7.00    7.90
   2  -4 -20    1.70    7.10
   2   4 -20    4.50    6.60
  -2  -4 -20   -2.10    5.20
  -2   4  20   -1.70    7.00
   3   4  20    3.40    6.90
   3  -4 -20   -0.40    6.80
  -3   4 -20   10.90    7.50
   3   4 -20    5.20    7.20
  -3   4  20    3.60    8.00
  -3  -4 -20    3.50    7.00
   0  -5   0    1.50    2.10
   0   5   0   -1.30    2.30
  -1   5   0  151.38   10.00
  -1  -5   0  171.48    9.60
  -1   5   0  176.68    9.70
   1   5   0  159.48   10.20
   1  -5   0  176.48    9.90
  -2  -5   0  499.65   26.40
   2   5   0  587.04   27.30
  -2   5   0  606.74   27.10
   2  -5   0  598.14   27.00
  -2   5   0  589.44   27.00
   3   5   0 1074.99   49.60
  -3  -5   0 1097.59   49.80
   3   5   0 1134.79   49.80
  -3  -5   0 1135.79   49.70
  -3   5   0 1154.58   50.19
   3  -5   0 1120.09   49.99
  -4   5   0 3432.36  143.29
   4   5   0 3435.16  144.69
  -4  -5   0 3434.46  144.89
   4   5   0 3414.56  143.89
  -4  -5   0 3355.06  144.59
  -4   5   0 3389.46  145.09
   4  -5   0 3387.56  144.89
   5  -5   0  116.89    9.30
  -5   5   0  112.99    9.30
  -5   5   0  118.79    7.50
   5   5   0  112.19    8.10
  -5  -5   0  111.49    9.10
  -5  -5   0  101.99    8.90
   5   5   0  119.19    9.20
  -6   5   0   58.89    7.10
   6   5   0   50.89    5.30
  -6   5   0   55.49    4.90
   6  -5   0   51.89    6.70
  -6  -5   0   49.60    6.40
   6   5   0   51.19    6.50
  -7   5   0   31.10    6.50
   7   5   0   31.80    4.60
   7   5   0   45.50    6.50
  -7   5   0   40.90    3.90
  -7  -5   0   34.60    6.80
   7  -5   0   28.10    6.40
   8   5   0   88.59    9.70
  -8   5   0   63.99    9.30
   8  -5   0   92.19    9.80
  -8  -5   0   87.79    9.50
  -9  -5   0  165.68   14.50
  -9   5   0  148.19   14.10
   9   5   0  178.88   14.50
   9  -5   0  182.88   14.90
 -10   5   0  144.89   14.20
  10  -5   0  135.19   13.60
  10   5   0  139.99   13.30
 -10  -5   0  134.19   13.50
  11  -5   0   73.69   10.80
  11   5   0   60.49   11.00
 -11  -5   0   56.19   10.70
 -11   5   0   71.99   12.30
  12   5   0   27.50    8.20
 -12   5   0   41.50    9.90
 -12  -5   0   22.80    7.90
  12  -5   0   15.30    7.30
  13  -5   0   54.19   11.90
  13   5   0   37.20    9.70
 -13   5   0   32.00    9.70
 -13  -5   0   33.70    9.70
  14   5   0   60.69   13.00
  14  -5   0   79.19   14.80
 -14   5   0   74.29   14.80
 -14  -5   0   85.59   15.00
   0  -5  -1   -0.80    1.70
   0   5  -1   -0.20    1.80
   0  -5   1   -0.90    1.40
   0  -5   1   -2.70    1.60
   0   5   1    1.50    2.50
   0  -5  -1   -2.50    1.40
   1  -5  -1  595.64   27.40
   1   5   1  602.34   28.00
  -1   5  -1  618.74   28.00
  -1   5  -1  614.64   26.70
  -1  -5   1  594.34   26.40
   1  -5  -1  580.34   26.70
  -1  -5   1  525.95   27.30
  -1  -5  -1  614.54   26.60
  -1  -5  -1  601.64   27.60
  -1   5   1  588.74   27.80
   1   5  -1  611.54   28.10
   1  -5   1  591.74   26.40
   1  -5   1  546.65   27.50
   2  -5  -1  438.96   20.50
   2   5   1  426.96   21.30
  -2  -5   1  431.76   20.20
  -2  -5   1  438.56   21.30
   2  -5  -1  440.86   21.10
  -2   5  -1  443.36   21.00
  -2   5  -1  403.36   20.40
  -2  -5  -1  422.36   20.90
  -2   5   1  423.06   21.20
  -2  -5  -1  413.36   20.30
   2  -5   1  425.96   21.20
   2   5  -1  434.56   21.30
  -2   5   1  430.36   21.00
  -3   5  -1  914.61   41.10
   3   5   1  886.61   41.10
   3  -5  -1  887.41   40.90
  -3  -5   1  901.81   41.50
  -3  -5  -1  908.51   41.40
   3  -5   1  939.41   41.70
  -3  -5  -1  919.61   40.90
   3   5  -1  874.71   41.00
  -3   5   1  947.31   42.00
   4  -5  -1  582.74   27.60
  -4   5  -1  554.54   26.30
  -4  -5   1  555.64   27.20
   4   5   1  567.94   26.90
  -4   5  -1  550.04   27.50
   4   5   1  543.35   27.10
  -4  -5   1  539.55   27.90
  -4   5   1  582.04   26.40
   4   5  -1  585.04   27.90
   4   5  -1  565.74   26.90
  -4   5   1  569.54   28.10
   4  -5   1  587.14   28.10
  -4  -5  -1  528.95   27.10
  -4  -5  -1  551.84   27.80
  -5  -5   1    1.70    2.50
  -5  -5   1    4.10    3.10
  -5   5  -1    8.20    3.30
  -5   5  -1    6.90    2.30
   5   5   1    3.00    2.40
   5   5   1    9.80    3.00
   5  -5  -1    4.10    2.80
  -5   5   1    5.00    3.10
   5   5  -1    5.80    3.00
   5   5  -1    4.60    2.30
  -5  -5  -1    7.10    3.50
  -5   5   1    7.30    2.50
   5  -5   1    3.00    3.00
   6  -5  -1  205.98   14.30
  -6   5  -1  215.28   11.80
   6   5   1  210.58   14.20
   6   5   1  204.88   12.60
  -6  -5   1  235.48   14.90
  -6   5  -1  217.08   14.80
   6   5  -1  228.78   14.80
  -6   5   1  227.38   15.20
   6  -5   1  254.87   15.70
  -6  -5  -1  222.88   14.90
  -6   5   1  232.08   12.10
   6   5  -1  230.38   12.80
  -7   5  -1   19.80    5.20
   7   5   1   19.60    3.80
   7  -5  -1   29.40    5.90
  -7   5  -1   23.10    3.30
   7   5   1   19.50    5.00
  -7  -5   1   21.80    5.40
  -7   5   1   30.60    6.50
   7   5  -1   23.00    5.40
  -7  -5  -1   24.00    5.70
  -7   5   1   25.90    3.30
   7  -5   1   24.40    5.70
   7   5  -1   24.30    4.20
   8  -5  -1  138.09   11.90
  -8  -5   1  114.69   11.40
   8   5   1  124.89   11.60
  -8   5  -1  118.89   11.40
  -8   5   1  132.89   12.20
   8   5  -1  125.79   11.50
  -8  -5  -1  131.19   11.80
   8  -5   1  126.09   11.80
  -9  -5   1   32.30    7.30
   9   5   1   31.60    7.00
  -9   5  -1   23.10    6.40
   9  -5  -1   40.70    8.10
  -9   5   1   25.80    7.00
   9  -5   1   27.70    7.20
  -9  -5  -1   30.10    7.10
   9   5  -1   36.10    7.60
  10  -5  -1   22.40    6.80
 -10   5  -1   20.40    6.90
 -10  -5   1   21.80    6.70
  10   5   1   21.00    6.70
  10  -5   1   19.70    6.80
 -10   5   1   27.70    7.40
 -10  -5  -1   18.00    6.40
  10   5  -1   22.80    6.60
  11  -5  -1    8.30    5.30
  11   5   1    8.80    5.10
 -11  -5   1    9.70    5.40
 -11   5  -1    1.70    4.90
  11   5  -1    7.70    5.20
 -11   5   1   11.00    5.70
 -11  -5  -1    5.70    5.00
  11  -5   1   11.50    5.80
 -12   5  -1   30.30    9.00
  12  -5  -1   35.70    9.20
 -12  -5   1   32.60    8.70
  12   5   1   26.20    8.00
 -12  -5  -1   33.10    9.10
  12   5  -1   35.20    9.00
  12  -5   1   38.60    9.50
 -12   5   1   38.80    9.80
 -13  -5   1   -1.20    5.20
  13   5   1    9.00    6.10
 -13   5  -1    1.90    5.80
  13  -5  -1   -0.10    5.20
 -13   5   1    9.20    7.40
 -13  -5  -1    2.10    5.40
  13   5  -1   -2.60    5.00
  13  -5   1   11.50    7.40
  14  -5  -1    6.90    6.60
 -14   5  -1   19.40    8.50
  14   5   1   20.90    8.30
 -14  -5   1   19.30    9.10
 -14   5   1   17.60    8.40
  14   5  -1   12.40    7.10
 -14  -5  -1   20.20    9.40
  14  -5   1    6.50    6.40
   0  -5  -2   -2.70    2.00
   0  -5   2   -2.90    2.00
   0   5  -2   -3.20    1.90
   0  -5   2   -0.50    1.10
   0  -5  -2   -1.40    1.20
   0   5   2    1.10    2.30
  -1  -5   2  465.55   23.70
   1  -5  -2  501.45   22.10
   1   5   2  499.85   24.00
  -1   5  -2  490.25   23.70
   1  -5  -2  503.25   23.70
  -1  -5   2  489.45   21.60
  -1   5  -2  490.45   21.90
  -1  -5  -2  496.25   21.90
  -1  -5  -2  471.45   23.80
   1  -5   2  486.85   23.90
   1  -5   2  490.55   21.80
   1   5  -2  455.65   23.60
  -1   5   2  495.05   23.90
   2   5   2  212.28   12.80
  -2  -5   2  228.18   11.40
  -2  -5   2  216.08   12.80
   2  -5  -2  223.18   12.90
  -2   5  -2  227.18   11.70
   2   5   2  227.28   11.50
   2  -5  -2  233.98   11.80
  -2   5  -2  226.48   12.60
   2  -5   2  230.58   13.20
  -2  -5  -2  224.08   12.90
   2   5  -2  216.28   12.70
  -2  -5  -2  224.08   11.50
  -2   5   2  217.58   12.60
  -2   5   2  200.48   12.70
  -3   5  -2   58.79    5.40
  -3  -5   2   57.19    5.10
   3   5   2   59.69    6.10
  -3  -5   2   64.29    6.20
   3  -5  -2   52.29    5.20
   3   5   2   55.79    5.60
   3   5  -2   49.99    5.60
  -3  -5  -2   64.89    6.20
  -3  -5  -2   56.79    5.10
   3  -5   2   63.59    6.30
  -3   5   2   65.79    6.40
   4   5   2  832.52   38.20
  -4   5  -2  821.02   38.50
  -4   5  -2  826.12   37.50
  -4  -5   2  838.32   39.50
   4  -5  -2  821.22   38.40
   4   5  -2  821.42   38.10
  -4   5   2  828.52   37.70
  -4   5   2  873.71   40.00
   4  -5   2  858.41   39.60
  -4  -5  -2  787.92   39.00
   4   5  -2  832.02   39.20
  -5  -5   2  524.75   27.40
   5   5   2  525.15   26.20
   5   5   2  511.25   25.40
  -5  -5   2  506.55   26.10
   5  -5  -2  538.55   26.50
  -5   5  -2  538.35   26.70
  -5   5  -2  507.85   24.60
   5  -5   2  504.25   27.10
  -5   5   2  509.15   27.30
  -5   5   2  518.35   24.80
   5   5  -2  544.25   25.60
  -5  -5  -2  523.25   27.20
   5   5  -2  528.15   27.10
   6   5   2  507.15   23.90
  -6   5  -2  477.05   22.70
  -6  -5   2  477.65   25.40
  -6   5  -2  468.75   25.70
   6  -5  -2  473.55   25.40
  -6  -5   2  460.75   26.10
   6   5   2  519.25   25.60
   6   5  -2  426.86   25.40
  -6   5   2  515.15   23.00
  -6   5   2  444.96   26.10
  -6  -5  -2  454.45   25.90
   6  -5   2  465.85   26.10
   6   5  -2  499.65   23.80
   7   5   2   53.09    5.60
  -7  -5   2   47.30    6.90
   7   5   2   52.59    6.80
   7  -5  -2   58.49    7.20
  -7   5  -2   48.30    4.60
  -7   5  -2   57.19    7.30
   7   5  -2   43.60    5.10
  -7   5   2   50.09    4.80
   7  -5   2   72.89    8.30
   7   5  -2   42.20    7.20
  -7  -5  -2   57.69    7.80
  -7   5   2   51.29    7.30
   8   5   2    2.80    3.20
  -8   5  -2    8.50    4.30
  -8  -5   2   13.80    4.80
   8  -5  -2    0.40    3.10
   8  -5   2    6.20    4.10
  -8   5   2    1.60    3.40
  -8  -5  -2    8.50    4.20
   8   5  -2    2.80    3.40
  -9   5  -2   42.90    8.70
   9  -5  -2   52.39    9.20
  -9  -5   2   65.79    8.80
   9   5   2   68.39    9.10
   9  -5   2   62.99    9.00
  -9  -5  -2   71.99    9.40
   9   5  -2   77.59    9.60
  -9   5   2   47.30    9.20
  10  -5  -2    9.10    5.00
  10   5   2   13.20    5.20
 -10  -5   2   23.00    7.10
 -10   5  -2   -2.20    3.40
 -10   5   2    5.80    5.40
  10  -5   2   13.30    5.60
  10   5  -2   15.30    5.90
 -10  -5  -2   10.50    5.40
 -11  -5   2  225.08   18.80
  11   5   2  251.37   19.30
 -11   5  -2  243.18   19.60
  11  -5  -2  216.88   18.90
 -11  -5  -2  229.08   19.40
 -11   5   2  240.78   19.90
  11   5  -2  230.98   19.10
  11  -5   2  237.98   19.50
 -12   5  -2  248.38   21.00
  12   5   2  210.98   18.90
  12  -5  -2  227.68   20.30
 -12  -5   2  246.08   20.30
 -12  -5  -2  268.57   21.50
 -12   5   2  274.07   22.30
  12   5  -2  243.88   20.20
  12  -5   2  221.58   20.10
  13   5   2  113.79   14.30
 -13  -5   2   73.39   13.50
  13  -5  -2  133.49   15.30
 -13   5  -2  117.69   15.20
  13   5  -2  111.39   14.50
 -13  -5  -2  105.49   14.40
 -13   5   2  121.19   15.60
  13  -5   2  133.89   15.80
 -14   5  -2   -3.40    6.00
  14   5   2   -4.50    4.50
  14  -5  -2   -3.20    5.30
 -14  -5   2   -2.40    5.80
 -14  -5  -2   -5.40    5.70
  14  -5   2    2.50    6.40
  14   5  -2   -0.40    5.40
 -14   5   2    0.10    5.80
   0  -5  -3   -0.60    1.00
   0  -5   3   -2.30    2.00
   0   5   3   -1.90    2.10
   0  -5   3   -0.10    0.90
   0   5  -3   -1.40    2.00
   0  -5  -3    0.00    2.60
   1  -5  -3   85.79    5.20
  -1  -5   3   82.89    4.60
  -1  -5   3   87.69    7.40
   1  -5  -3   81.69    7.10
  -1   5  -3   83.49    5.00
  -1   5  -3   91.49    7.10
   1   5   3  106.89    7.80
   1   5   3   87.59    4.90
   1   5  -3   86.19    7.10
  -1  -5  -3   95.79    7.60
  -1  -5  -3   90.39    5.00
   1  -5   3   78.09    7.30
  -1   5   3   97.99    7.40
  -2   5  -3   29.00    3.20
   2  -5  -3   29.70    4.80
  -2  -5   3   22.10    4.30
   2   5   3   32.70    4.60
   2   5   3   22.90    2.80
   2  -5  -3   21.40    3.00
  -2   5  -3   21.80    3.80
  -2  -5   3   18.80    2.60
  -2  -5  -3   18.50    4.20
   2   5  -3   31.60    4.80
  -2   5   3   18.50    4.00
   2  -5   3   27.80    4.80
  -2   5   3   21.00    4.00
  -3  -5   3    4.40    2.80
  -3  -5   3    8.80    2.40
   3  -5  -3    7.90    2.50
  -3   5  -3    5.90    2.40
   3   5   3    6.80    2.30
   3   5   3    7.30    2.90
   3  -5  -3    2.30    2.40
   3  -5   3    6.30    2.90
   3   5  -3    6.40    2.70
  -3  -5  -3    1.40    2.50
  -3   5   3    6.30    3.10
  -4  -5   3  109.29    8.20
   4   5   3  116.09    8.50
  -4  -5   3  143.09   10.10
   4  -5  -3  107.19    8.30
  -4   5  -3  124.29    8.40
  -4   5  -3  116.89    8.50
  -4   5   3  122.39    8.40
   4   5  -3  117.49    8.70
   4  -5   3  119.19    9.70
  -4  -5  -3  128.29    9.80
  -4   5   3  112.99    9.60
   5   5   3   55.39    6.00
  -5   5  -3   55.39    5.30
   5  -5  -3   66.09    6.60
  -5   5  -3   70.89    6.80
  -5  -5   3   69.39    7.50
   5   5   3   59.69    6.40
   5  -5   3   56.09    7.00
   5   5  -3   65.99    7.20
   5   5  -3   59.79    6.00
  -5  -5  -3   54.59    6.90
  -5   5   3   62.59    7.50
  -5   5   3   68.79    5.90
   6  -5  -3   53.09    6.70
  -6  -5   3   48.00    6.90
   6   5   3   59.19    6.00
  -6   5  -3   34.20    6.20
   6   5   3   65.59    6.60
  -6   5  -3   52.69    5.10
  -6  -5   3   41.70    5.80
  -6   5   3   54.59    7.50
  -6  -5  -3   53.79    7.10
   6   5  -3   63.09    7.30
  -6   5   3   48.20    5.10
   6   5  -3   46.20    5.30
   6  -5   3   68.99    7.80
   7   5   3    2.90    2.40
   7   5   3    0.20    2.90
  -7   5  -3   -0.20    1.70
   7  -5  -3    1.50    2.70
  -7  -5   3    5.00    3.40
  -7  -5   3    4.50    3.30
  -7   5  -3    3.90    2.70
   7   5  -3    2.50    2.90
  -7  -5  -3    0.90    2.90
   7  -5   3   -1.70    2.70
  -7   5   3    4.50    3.50
   7   5  -3    0.30    2.10
  -7   5   3    1.50    1.90
  -8   5  -3    3.60    3.80
   8   5   3   -1.40    2.60
   8  -5  -3   -2.00    2.50
  -8  -5   3    0.20    3.20
   8   5  -3    0.90    3.30
  -8  -5  -3    5.10    3.80
  -8   5   3    2.70    3.40
   8  -5   3    4.60    3.90
  -9   5  -3   -2.70    3.20
  -9  -5   3    3.60    3.70
   9   5   3   -1.30    2.90
   9  -5  -3    1.20    3.30
  -9   5   3   -1.80    3.20
   9  -5   3   -0.60    3.40
   9   5  -3   -1.20    3.10
  -9  -5  -3   -1.00    2.80
 -10   5  -3   81.99   11.10
  10   5   3  121.79   12.00
 -10  -5   3   97.89   11.40
  10  -5  -3  113.09   12.00
  10  -5   3   79.19   11.00
 -10  -5  -3  125.39   13.20
 -10   5   3  107.79   12.60
  10   5  -3  111.19   12.30
 -11  -5   3   15.60    6.60
  11   5   3   23.00    7.40
  11  -5  -3   12.30    5.80
 -11   5  -3   13.20    6.00
 -11  -5  -3   16.90    6.70
  11  -5   3   15.10    6.30
  11   5  -3    8.50    5.60
 -11   5   3   13.30    6.30
 -12   5  -3   29.20    8.90
 -12  -5   3   27.40    8.60
  12   5   3   21.80    7.80
  12  -5  -3   21.40    7.80
 -12  -5  -3   27.10    8.70
 -12   5   3   16.00    7.00
  12  -5   3    9.00    6.00
  12   5  -3   18.30    7.50
  13  -5  -3   10.90    6.90
 -13  -5   3   12.00    7.40
  13   5   3   -1.00    4.80
 -13   5  -3   19.00    8.00
 -13   5   3   15.90    7.60
  13  -5   3    1.50    5.40
  13   5  -3    5.40    6.20
 -13  -5  -3   -2.30    4.80
   0   5   4   -2.00    2.10
   0  -5   4   -0.40    2.30
   0   5  -4   -1.70    2.00
   0  -5  -4    1.00    2.50
  -1   5  -4   15.50    1.90
   1   5   4   12.10    1.50
   1  -5  -4   14.60    3.80
  -1   5  -4   12.60    3.50
   1  -5  -4   13.60    1.90
  -1  -5   4    6.10    3.30
   1   5   4   18.20    4.10
   1  -5   4   16.60    4.10
  -1  -5  -4    3.10    2.80
   1   5  -4   10.30    3.40
  -1   5   4    9.70    3.60
   2   5   4   38.80    3.20
  -2  -5   4   36.30    3.10
  -2  -5   4   35.20    5.10
   2   5   4   33.70    4.90
  -2   5  -4   28.50    3.30
   2  -5  -4   33.50    5.40
  -2   5  -4   33.80    4.60
   2  -5  -4   36.00    3.40
   2  -5   4   29.60    5.20
  -2  -5  -4   38.30    5.40
   2   5  -4   31.60    4.60
  -2   5   4   29.90    5.20
  -2   5   4   32.10    4.60
  -3  -5   4  801.22   35.10
   3  -5  -4  793.12   37.60
  -3   5  -4  786.62   35.50
  -3  -5   4  780.62   37.70
  -3   5  -4  812.62   36.60
   3  -5  -4  771.52   35.20
   3   5   4  761.12   34.80
   3   5   4  760.32   36.80
  -3  -5  -4  793.62   37.90
   3   5  -4  798.52   36.80
  -3   5   4  765.62   36.40
   3  -5   4  791.52   37.70
  -3   5   4  791.22   38.00
  -4   5  -4  603.04   30.20
  -4   5  -4  642.74   29.70
   4  -5  -4  630.44   31.20
   4  -5  -4  551.34   28.90
  -4  -5   4  584.94   28.90
  -4  -5   4  617.74   31.30
   4   5   4  632.24   28.90
   4   5   4  642.74   30.10
  -4   5   4  625.94   31.50
  -4  -5  -4  614.04   31.20
   4   5  -4  625.04   29.90
   4  -5   4  634.24   31.50
  -5  -5   4  741.93   38.30
   5   5   4  737.63   36.10
   5  -5  -4  763.72   36.50
  -5   5  -4  778.72   36.90
  -5   5  -4  735.73   35.50
  -5  -5  -4  781.02   38.30
  -5   5   4  779.12   38.60
   5   5  -4  839.02   38.60
   5  -5   4  816.72   38.60
  -5   5   4  766.42   35.80
   5   5  -4  758.52   36.20
  -6   5  -4   10.50    3.00
   6  -5  -4    2.70    2.70
  -6  -5   4    4.90    3.50
   6   5   4    8.20    3.30
  -6   5  -4    6.60    3.40
  -6  -5   4    9.90    3.60
   6   5   4   10.20    3.50
   6   5  -4   16.00    4.70
   6   5  -4    9.70    3.40
  -6  -5  -4   11.60    4.30
  -6   5   4    6.20    2.80
   6  -5   4    7.90    4.00
  -6   5   4    2.80    3.40
  -7  -5   4   66.39    8.40
  -7   5  -4   27.80    6.00
   7   5   4   49.00    6.70
  -7   5  -4   52.09    5.40
   7  -5  -4   54.29    7.30
  -7  -5   4   54.79    6.90
   7   5   4   58.09    6.00
   7  -5   4   63.19    8.30
  -7   5   4   56.59    5.60
  -7  -5  -4   59.99    8.00
  -7   5   4   48.10    8.30
   7   5  -4   49.80    8.40
   7   5  -4   64.39    6.30
   8   5   4  375.86   22.40
  -8   5  -4  380.06   23.30
  -8  -5   4  401.26   23.10
   8  -5  -4  390.96   22.90
  -8   5   4  407.16   24.60
   8  -5   4  335.47   23.20
   8   5  -4  357.46   23.20
  -8  -5  -4  367.06   23.70
  -9   5  -4   20.70    6.20
   9   5   4   14.70    5.70
  -9  -5   4   20.70    6.00
   9  -5  -4   30.20    7.30
   9   5  -4   22.50    6.80
   9  -5   4   24.00    7.10
  -9   5   4   51.49    9.30
  -9  -5  -4   27.10    7.20
  10  -5  -4   74.99   10.40
 -10  -5   4   81.09   10.40
  10   5   4   76.79    9.90
 -10   5  -4   90.49   11.50
 -10   5   4   85.59   11.50
  10  -5   4   72.39   10.50
  10   5  -4   91.29   11.30
 -10  -5  -4   72.89   10.60
  11   5   4   62.99   10.60
  11  -5  -4   58.09   10.40
 -11   5  -4   47.50   10.10
 -11  -5   4   54.29   10.60
  11  -5   4   77.99   11.30
 -11  -5  -4   44.80    9.80
 -11   5   4   53.99   10.90
  11   5  -4   59.99   11.10
  12  -5  -4   13.40    6.60
 -12   5  -4   10.70    6.00
  12   5   4   15.90    6.70
 -12  -5   4   12.30    6.60
  12   5  -4   11.40    6.20
  12  -5   4   21.60    8.10
 -12   5   4   16.20    7.50
 -12  -5  -4   13.20    7.00
 -13  -5   4   12.80    7.20
  13  -5  -4    9.80    7.00
  13   5   4    2.50    5.40
 -13   5  -4   14.60    7.60
 -13  -5  -4   21.40    8.50
  13  -5   4   11.00    6.70
 -13   5   4    7.00    7.10
  13   5  -4    5.80    5.90
   0   5   5    1.70    2.60
   0  -5  -5   -3.20    1.90
   0  -5   5    2.70    2.90
   0   5  -5   -2.00    1.90
   1  -5  -5  399.06   17.90
  -1  -5   5  385.46   21.90
   1   5   5  418.26   21.80
   1  -5  -5  427.76   22.20
  -1   5  -5  426.76   18.10
  -1   5  -5  417.96   21.40
  -1  -5  -5  427.56   22.50
  -1   5   5  410.66   21.70
   1   5  -5  400.96   21.40
   1  -5   5  411.06   22.20
  -2   5  -5   62.29    6.60
   2   5   5   76.29    7.10
  -2  -5   5   72.79    4.50
   2   5   5   72.99    4.50
  -2   5  -5   72.79    5.10
   2  -5  -5   64.49    6.90
  -2  -5   5   78.39    7.50
   2  -5  -5   66.09    4.70
   2  -5   5   78.89    7.70
   2   5  -5   77.29    7.00
  -2   5   5   66.59    6.70
  -2  -5  -5   77.19    7.50
   3   5   5  445.26   21.10
  -3   5  -5  459.45   23.00
   3  -5  -5  465.05   21.60
  -3  -5   5  445.46   21.10
  -3   5  -5  435.76   21.60
   3   5   5  470.45   23.70
  -3  -5   5  434.16   24.00
   3  -5  -5  433.86   23.80
  -3   5   5  454.55   24.30
   3   5  -5  476.75   23.50
   3  -5   5  427.16   24.00
  -3  -5  -5  444.16   24.10
  -3   5   5  464.95   23.30
   4   5   5  553.74   28.00
  -4  -5   5  553.44   26.70
   4  -5  -5  575.54   29.30
   4  -5  -5  549.15   27.00
  -4  -5   5  539.65   29.10
   4   5   5  568.24   26.60
  -4   5  -5  567.34   27.40
   4   5  -5  568.54   28.00
   4  -5   5  562.14   29.30
  -4  -5  -5  592.54   29.80
  -4   5   5  549.85   29.40
   5   5   5   -0.70    1.90
  -5   5  -5   -0.40    2.10
  -5  -5   5    0.60    2.20
  -5  -5   5    1.10    2.80
  -5   5  -5    1.50    2.40
   5  -5  -5   -1.00    1.80
   5   5   5    0.80    2.40
   5   5  -5    2.10    2.50
  -5   5   5    1.30    2.90
   5   5  -5    5.40    3.30
  -5  -5  -5    4.20    3.20
  -5   5   5    1.30    2.30
   5  -5   5    1.50    2.90
  -6   5  -5  115.49    8.80
   6  -5  -5  117.09   10.00
   6   5   5  144.39   10.20
  -6   5  -5  135.49   10.80
  -6  -5   5  130.19   11.60
  -6   5   5  148.89   12.20
  -6   5   5  141.59    9.50
   6   5  -5  128.39    9.80
   6  -5   5  104.39   10.80
   6   5  -5  123.89   11.20
  -6  -5  -5  152.38   12.40
  -7  -5   5    1.30    2.70
  -7   5  -5    1.20    2.90
  -7  -5   5   -0.20    3.00
   7  -5  -5   -3.60    2.00
   7   5   5   -0.60    2.70
   7   5   5    3.10    2.90
  -7   5  -5    0.00    2.10
   7   5  -5   -0.70    2.30
   7   5  -5    5.00    3.90
  -7  -5  -5   -0.10    2.60
  -7   5   5   -0.70    2.20
  -7   5   5   -1.80    2.60
   7  -5   5   -2.60    2.80
   8  -5  -5  166.58   13.00
  -8   5  -5  146.89   13.10
  -8  -5   5  144.39   12.60
   8   5   5  142.49   12.20
  -8  -5   5  152.88   13.80
  -8   5   5  175.78   14.80
   8   5  -5  160.08   13.80
  -8  -5  -5  146.59   13.60
   8  -5   5  142.99   13.50
   9   5   5   52.99    8.80
  -9   5  -5   57.99    8.70
  -9  -5   5   44.60    8.40
   9  -5  -5   56.79    8.20
  -9  -5  -5   52.19    9.50
   9  -5   5   54.89    9.90
   9   5  -5   44.20    8.70
  -9   5   5   38.20    8.60
 -10  -5   5   12.10    5.40
  10  -5  -5   16.70    5.70
  10   5   5    9.80    5.30
 -10   5  -5    8.70    5.40
 -10   5   5   14.90    6.50
  10  -5   5   30.30    8.20
  10   5  -5   16.20    6.20
 -10  -5  -5   19.80    7.10
 -11  -5   5   33.80    8.60
  11  -5  -5   29.40    8.30
 -11   5  -5   25.50    8.00
  11   5   5   45.10    9.60
  11  -5   5   59.99   11.30
  11   5  -5   33.80    9.00
 -11  -5  -5   21.80    7.60
 -11   5   5   18.40    7.70
 -12   5  -5   17.00    7.30
  12  -5  -5   23.70    8.40
 -12  -5   5   27.80    8.20
  12   5   5   38.40    9.50
 -12   5   5   34.30    9.40
  12   5  -5   16.20    7.50
 -12  -5  -5   36.70    9.70
  12  -5   5   14.80    7.20
  13  -5  -5   10.50    6.90
 -13   5  -5   18.70    8.00
  13   5   5   14.40    6.70
 -13  -5   5    9.20    6.90
 -13  -5  -5   20.40    9.10
 -13   5   5    6.10    6.70
  13  -5   5   11.20    7.30
  13   5  -5   16.20    7.50
   0  -5  -6   -1.50    2.30
   0  -5   6   -1.20    2.40
   0   5  -6   -1.10    2.10
   0   5   6    0.20    2.60
   1   5   6  168.58   11.70
  -1  -5   6  136.59   11.30
   1  -5  -6  165.08    7.70
  -1   5  -6  158.78   11.20
   1  -5  -6  153.38   11.60
  -1   5  -6  171.68    8.10
  -1  -5  -6  164.98   12.00
   1  -5   6  178.48   12.20
  -1   5   6  180.78   11.90
   1   5  -6  162.98   11.30
  -2   5  -6   83.49    7.60
   2  -5  -6   83.79    8.00
   2  -5  -6   83.59    5.20
  -2   5  -6   69.59    5.30
  -2  -5   6   84.99    5.00
   2   5   6   77.69    4.80
   2   5   6   85.09    7.80
  -2  -5   6   65.19    7.50
  -2   5   6   81.29    7.80
   2   5  -6   86.69    7.70
   2  -5   6   88.19    8.30
  -2  -5  -6   67.69    7.70
   3   5   6   92.89    6.20
  -3   5  -6   94.59    8.00
  -3  -5   6   90.69    6.30
   3  -5  -6  102.09    9.10
  -3   5  -6   97.19    6.90
  -3  -5   6   96.19    8.90
   3  -5  -6   99.59    6.70
   3   5   6   84.39    8.20
  -3  -5  -6   86.39    8.70
  -3   5   6  115.89    9.00
  -3   5   6   95.29    9.10
   3   5  -6  109.59    8.80
   3  -5   6   94.79    9.10
   4   5   6  154.38    9.90
  -4  -5   6  193.98   13.50
  -4  -5   6  166.38   10.30
  -4   5  -6  165.88   10.80
   4  -5  -6  175.28   12.90
   4  -5  -6  172.38   10.60
   4   5   6  172.28   12.00
   4   5  -6  180.98   12.00
  -4   5   6  159.98   11.70
  -4  -5  -6  153.38   12.60
  -4   5   6  180.18   13.20
   4  -5   6  193.38   13.30
   5   5   6  615.44   30.00
   5  -5  -6  616.74   30.40
   5   5   6  613.24   31.10
  -5   5  -6  622.14   30.80
   5  -5  -6  641.54   33.00
  -5  -5   6  605.14   32.70
  -5   5  -6  618.44   30.40
  -5  -5   6  643.84   30.40
   5  -5   6  678.93   33.50
  -5   5   6  612.44   33.00
   5   5  -6  612.14   31.00
  -5   5   6  622.84   33.00
  -5  -5  -6  603.44   32.90
  -6   5  -6  547.15   27.90
  -6   5  -6  571.34   29.50
  -6  -5   6  558.34   31.20
   6   5   6  592.74   28.90
   6  -5  -6  542.45   28.70
  -6  -5   6  585.84   32.20
  -6   5   6  573.74   31.50
   6   5  -6  569.04   28.80
   6   5  -6  533.15   30.50
  -6  -5  -6  576.94   31.30
   6  -5   6  553.04   30.90
  -6   5   6  576.64   28.30
   7   5   6   65.89    7.00
  -7   5  -6   51.29    5.90
  -7  -5   6   72.89    9.20
  -7   5  -6   50.89    7.50
   7  -5  -6   52.19    6.90
  -7  -5  -6   56.99    9.50
   7   5  -6   65.39    7.00
   7  -5   6   73.89    9.00
  -7   5   6   59.79    6.50
   7   5  -6   63.89    8.50
  -7   5   6   54.29    8.30
   8  -5  -6    9.60    4.50
  -8  -5   6    0.80    3.40
   8   5   6   14.60    5.10
  -8   5  -6    2.00    3.80
  -8  -5   6   18.70    5.20
  -8  -5  -6    9.60    4.80
   8  -5   6    4.50    4.10
  -8   5   6   -2.10    3.70
   8   5  -6    7.30    4.60
  -9  -5   6    7.90    4.70
   9  -5  -6   19.50    5.70
  -9   5  -6   14.10    5.40
   9   5   6    5.10    4.00
   9   5  -6    9.30    5.50
   9  -5   6   14.70    6.00
  -9   5   6   19.50    6.90
  -9  -5  -6   12.30    5.50
  10   5   6   -2.70    2.90
  10  -5  -6    3.10    4.00
 -10   5  -6    7.10    4.80
 -10  -5   6   -1.90    3.50
 -10  -5  -6    1.20    4.60
  10   5  -6    4.20    5.00
  10  -5   6    0.50    4.40
 -10   5   6    6.50    5.10
  11  -5  -6  108.59   12.20
 -11   5  -6   63.59   12.20
 -11  -5   6   92.99   12.20
  11   5   6   87.09   11.50
  11  -5   6   92.39   12.70
 -11   5   6   78.09   13.40
  11   5  -6  108.39   13.10
 -11  -5  -6   82.89   12.10
 -12   5  -6  181.78   18.40
 -12  -5   6  188.88   17.90
  12   5   6  173.88   17.30
  12  -5  -6  227.48   19.20
 -12  -5  -6  209.38   19.60
  12  -5   6  202.78   19.50
  12   5  -6  190.78   18.80
 -12   5   6  222.08   20.60
 -13   5  -6   69.49   13.20
  13   5   6   61.29   11.80
 -13  -5   6   49.10   11.40
  13  -5  -6   65.99   12.30
 -13  -5  -6   45.40   11.50
  13  -5   6   49.60   11.80
 -13   5   6   50.09   12.20
  13   5  -6   53.49   11.80
   0  -5   7    0.70    2.70
   0   5  -7    0.70    2.60
   0   5   7    0.10    2.60
   0   5  -7   -1.20    0.70
   0  -5  -7   -1.80    2.30
  -1   5  -7   33.20    2.80
   1  -5  -7   31.90    6.10
  -1   5  -7   22.60    5.00
   1   5   7   18.90    4.90
   1  -5  -7   35.60    2.40
  -1  -5   7   30.60    6.00
  -1  -5  -7   22.90    5.20
  -1   5   7   29.70    5.70
   1   5  -7   28.90    2.30
   1   5  -7   25.20    5.30
   1  -5   7   25.60    5.60
  -2  -5   7  248.98   16.30
  -2   5  -7  249.18   15.70
   2  -5  -7  242.18   16.10
  -2   5  -7  270.17   13.10
   2   5   7  260.57   12.20
   2   5   7  276.77   16.40
   2  -5  -7  272.27   12.70
  -2  -5   7  243.78   12.40
   2   5  -7  252.87   15.90
  -2   5   7  256.37   16.00
   2   5  -7  260.87   12.40
  -2  -5  -7  238.08   16.40
   2  -5   7  247.38   16.50
  -3  -5   7  226.88   12.70
   3  -5  -7  267.67   13.30
  -3   5  -7  275.97   13.90
  -3  -5   7  248.48   16.20
   3   5   7  218.18   15.40
   3   5   7  238.28   12.60
  -3   5  -7  262.97   15.60
   3  -5  -7  237.48   16.00
   3  -5   7  271.57   16.90
  -3  -5  -7  240.28   16.30
  -3   5   7  262.57   15.70
   3   5  -7  247.38   15.50
  -4  -5   7   13.10    4.60
   4   5   7   18.10    4.70
   4  -5  -7   28.80    4.40
   4  -5  -7   18.90    5.10
  -4   5  -7   16.60    5.20
  -4  -5   7   11.80    3.10
  -4   5  -7   16.00    4.10
   4   5   7   24.20    3.90
   4  -5   7   10.50    4.20
   4   5  -7   15.40    4.10
  -4   5   7   15.10    4.90
  -4   5   7   17.50    4.30
  -4  -5  -7   16.10    4.90
   5   5   7   -0.20    2.40
   5   5   7    3.00    2.40
  -5  -5   7    0.40    2.00
  -5  -5   7   -3.70    2.10
   5  -5  -7   -3.60    2.20
   5  -5  -7    0.40    2.20
  -5   5  -7   -1.60    2.20
  -5   5   7   -1.60    2.60
   5   5  -7   -1.10    2.00
   5  -5   7    1.60    3.10
  -5  -5  -7   -3.40    2.30
   6   5   7   26.70    5.00
  -6   5  -7   22.30    4.60
  -6  -5   7   19.80    4.60
   6  -5  -7   16.10    5.30
   6   5   7   27.30    5.40
  -6   5  -7   26.80    5.40
   6  -5  -7   20.50    4.60
  -6  -5   7   23.80    5.90
   6  -5   7   10.40    4.60
  -6   5   7   23.70    6.40
  -6   5   7   16.70    4.70
  -6  -5  -7   23.90    6.10
   6   5  -7   21.10    5.60
   6   5  -7   34.20    6.00
  -7  -5   7  109.79   11.60
  -7   5  -7  113.39    8.90
  -7   5  -7   93.39    9.60
   7  -5  -7   74.99    8.80
   7   5   7  104.29    9.50
   7   5  -7  114.29   11.30
   7   5  -7  112.09    9.50
  -7  -5  -7  106.19   11.40
  -7   5   7  105.09    9.00
  -7   5   7   91.19   10.90
   7  -5   7   96.49   10.80
   8   5   7    0.00    3.60
  -8  -5   7    1.60    3.90
  -8   5  -7    3.50    3.70
  -8  -5   7    7.50    4.60
   8  -5  -7    7.90    4.20
  -8   5   7    8.30    4.90
   8  -5   7    5.00    4.10
   8   5  -7    0.30    3.50
  -8  -5  -7   -1.70    3.10
  -9  -5   7   -1.10    3.50
   9   5   7    2.10    3.90
  -9   5  -7   -3.80    3.30
   9  -5  -7    0.60    3.70
  -9   5   7    4.90    4.70
   9   5  -7    0.20    3.70
  -9  -5  -7   -2.50    3.30
   9  -5   7    4.60    4.70
 -10   5  -7   -0.40    4.30
  10   5   7   -1.00    3.50
 -10  -5   7   -1.10    3.20
  10  -5  -7    2.80    3.90
  10  -5   7    3.30    4.90
 -10  -5  -7   -1.00    3.80
 -10   5   7   -3.50    4.50
  10   5  -7   -2.60    3.50
 -11   5  -7   -0.20    4.80
  11   5   7    0.20    4.60
  11  -5  -7    6.10    5.10
 -11  -5   7    2.60    4.50
  11  -5   7    5.70    5.60
 -11  -5  -7   -4.60    3.60
  11   5  -7    0.80    4.60
 -11   5   7    1.60    5.00
  12   5   7    4.30    5.80
 -12   5  -7    2.30    5.30
 -12  -5   7    4.20    5.20
  12  -5  -7    0.80    4.80
 -12  -5  -7    1.90    5.60
  12  -5   7   -0.40    5.60
 -12   5   7   -1.30    5.40
  12   5  -7   11.30    7.50
  13  -5  -7    0.20    5.30
  13   5   7    0.10    5.50
 -13  -5   7   -1.70    5.60
 -13   5  -7    4.90    7.00
  13   5  -7   -6.30    5.30
 -13  -5  -7    4.80    6.80
  13  -5   7    5.80    7.30
 -13   5   7    6.90    6.90
   0  -5  -8   -1.80    2.30
   0   5   8   -1.90    2.30
   0   5  -8    0.60    1.00
   0   5  -8   -0.50    2.50
   0  -5   8   -0.10    2.60
   1  -5  -8  115.19    5.90
  -1   5  -8  107.69    9.60
   1   5   8  103.59    9.60
   1   5   8  106.99    5.30
   1  -5  -8  112.19   10.30
  -1  -5   8  109.29    9.90
  -1   5  -8  113.79    6.40
   1  -5   8  102.39    9.90
  -1   5   8  108.69    9.70
   1   5  -8  114.19    6.20
   1   5  -8  110.19    9.70
  -1  -5  -8  100.49    9.80
  -2  -5   8  161.68   12.30
   2  -5  -8  149.88    8.50
   2   5   8  159.48    8.30
   2  -5  -8  178.48   12.70
  -2   5  -8  147.19    8.90
   2   5   8  149.09   11.80
  -2   5  -8  145.09   11.40
  -2   5   8  152.48   11.80
  -2  -5  -8  146.39   12.30
   2   5  -8  162.88   12.10
   2  -5   8  136.19   11.90
   2   5  -8  166.88    8.60
   3   5   8  389.26   22.00
  -3   5  -8  383.26   19.30
   3   5   8  367.36   18.30
  -3   5  -8  381.06   21.60
   3  -5  -8  390.16   22.60
  -3  -5   8  380.16   22.40
  -3  -5   8  379.16   18.70
   3  -5  -8  394.36   18.90
   3   5  -8  394.56   22.10
   3  -5   8  394.36   22.90
   3   5  -8  396.46   18.60
  -3  -5  -8  355.96   22.40
  -3   5   8  374.46   21.80
   4   5   8  856.61   38.90
  -4  -5   8  829.62   42.80
   4   5   8  887.31   42.10
  -4   5  -8  859.91   40.00
   4  -5  -8  846.82   42.90
  -4  -5   8  852.21   39.20
  -4   5  -8  860.71   41.50
   4  -5  -8  860.11   39.30
  -4   5   8  905.31   43.70
  -4  -5  -8  855.11   43.50
  -4   5   8  870.61   41.80
   4   5  -8  812.42   41.50
   4  -5   8  860.31   43.20
  -5  -5   8  376.76   23.30
   5  -5  -8  394.86   23.30
  -5   5  -8  373.46   21.00
  -5  -5   8  378.76   20.20
   5   5   8  381.96   21.80
   5   5   8  378.36   20.00
   5  -5  -8  386.26   20.60
   5  -5   8  367.76   23.10
   5   5  -8  390.76   22.00
  -5   5   8  379.76   22.30
  -5  -5  -8  382.36   23.60
  -5   5   8  386.56   23.70
  -6   5  -8    1.50    3.00
   6   5   8    1.80    2.70
  -6  -5   8    2.20    2.60
  -6  -5   8    1.00    3.20
   6  -5  -8    3.50    2.70
   6   5   8    1.60    3.30
  -6   5  -8   -1.60    2.60
   6  -5  -8    4.20    3.40
  -6  -5  -8    7.10    4.40
   6   5  -8    0.40    3.00
  -6   5   8    7.00    4.00
  -6   5   8    9.10    4.30
   6   5  -8    2.00    2.90
   6  -5   8   -2.30    2.70
  -7   5  -8   15.40    5.30
   7  -5  -8   23.90    6.60
  -7  -5   8   23.10    6.70
  -7  -5   8   24.50    5.90
   7   5   8   20.20    5.20
   7  -5  -8   21.10    4.90
   7   5   8   18.00    4.80
  -7   5  -8   23.70    5.10
  -7  -5  -8   21.20    6.60
   7  -5   8   13.40    5.30
   7   5  -8    4.50    3.80
  -7   5   8   20.50    6.40
   8  -5  -8   11.20    4.90
  -8   5  -8    7.90    4.70
   8  -5  -8    7.10    4.10
  -8  -5   8   -2.30    4.40
  -8   5   8    3.80    4.20
   8   5  -8    4.50    4.40
  -8  -5  -8   -2.90    3.20
   8  -5   8    0.70    4.20
   9  -5  -8   -4.10    3.30
  -9  -5   8   -1.80    3.50
  -9   5  -8    2.70    3.90
   9   5   8    1.90    4.10
  -9  -5   8    4.40    4.80
   9   5  -8    1.20    4.00
  -9  -5  -8    4.40    4.80
   9  -5   8    2.50    4.60
  -9   5   8    4.40    4.80
  10   5   8   23.00    6.50
  10  -5  -8   20.10    6.50
 -10   5  -8   20.40    7.10
 -10  -5   8   35.70    7.90
 -10  -5  -8   19.70    7.00
 -10   5   8   17.20    7.00
  10  -5   8   38.40    9.30
  10   5  -8   28.20    8.50
 -11  -5   8   -2.00    4.10
 -11   5  -8   -1.60    5.10
  11   5   8   -1.90    3.90
  11  -5  -8    5.10    5.20
 -11   5   8    2.50    4.90
  11  -5   8   -1.10    4.70
  11   5  -8    2.30    5.30
 -11  -5  -8    1.80    4.70
 -12  -5   8    9.30    6.60
 -12   5  -8    2.90    5.90
  12  -5  -8    2.90    5.10
  12   5   8    8.00    6.20
 -12  -5  -8   -6.60    4.60
  12   5  -8    7.70    6.70
 -12   5   8    7.80    6.70
  12  -5   8    4.00    6.40
  13   5   8    5.40    5.90
  13  -5  -8    7.10    6.00
  13   5  -8    6.20    6.80
   0  -5  -9   -2.20    2.30
   0   5   9   -0.20    0.80
   0  -5   9    1.80    2.90
   0   5   9    4.00    3.30
   0   5  -9   -0.80    2.50
   0   5  -9   -1.00    1.00
   1   5   9  194.28   13.90
  -1   5  -9  188.28    9.80
  -1   5  -9  191.98   13.60
   1  -5  -9  133.19   12.90
   1   5   9  182.98    8.70
  -1  -5   9  184.48   13.90
   1  -5  -9  173.78    9.80
   1   5  -9  195.58    9.60
   1   5  -9  195.08   13.80
   1  -5   9  194.28   14.10
  -1  -5  -9  176.58   13.90
  -1   5   9  165.18   13.20
   2   5   9    0.40    1.30
  -2  -5   9   12.40    3.90
   2  -5  -9    5.80    3.40
   2  -5  -9    1.10    1.40
   2   5   9    5.40    3.50
  -2   5  -9    2.20    1.60
  -2   5  -9    6.20    3.30
   2  -5   9   -2.30    2.60
   2   5  -9    0.60    1.50
  -2  -5  -9    0.30    2.80
   2   5  -9    8.30    3.20
  -2   5   9   -1.00    2.60
  -3  -5   9   20.20    5.40
  -3   5  -9   40.60    4.60
   3   5   9   30.20    6.30
   3   5   9   30.70    3.70
   3  -5  -9   26.20    3.80
   3  -5  -9   36.70    6.90
  -3   5  -9   17.50    4.70
  -3  -5   9   30.50    4.00
   3   5  -9   31.40    6.20
   3  -5   9   30.60    6.30
  -3   5   9   27.00    6.10
  -3  -5  -9   37.30    7.20
   3   5  -9   27.10    3.70
  -4  -5   9  260.27   18.00
   4  -5  -9  263.77   14.80
  -4   5  -9  260.97   15.30
  -4   5  -9  263.67   16.90
   4   5   9  278.07   14.60
   4   5   9  259.47   17.30
  -4  -5   9  278.67   14.90
   4  -5  -9  272.17   18.10
  -4   5   9  263.67   17.20
   4  -5   9  267.07   18.20
   4   5  -9  259.47   14.60
  -4  -5  -9  229.48   17.70
   4   5  -9  251.07   17.20
  -5  -5   9    8.30    4.00
   5  -5  -9   11.20    4.50
   5   5   9    3.20    3.90
  -5   5  -9    8.00    3.60
  -5  -5   9    3.40    2.80
   5   5   9    5.90    2.90
   5  -5  -9    6.50    3.00
  -5   5  -9    8.90    3.70
   5   5  -9    4.40    3.50
  -5   5   9    4.30    3.40
  -5  -5  -9    4.90    4.00
  -5   5   9   12.50    5.10
   5  -5   9    2.80    3.80
   6  -5  -9   61.89    7.20
   6   5   9   61.19    7.20
  -6  -5   9   66.09    7.40
   6  -5  -9   65.99    9.00
  -6   5  -9   74.09    8.20
  -6  -5   9   77.29    9.70
   6   5   9   69.19    8.40
  -6  -5  -9   61.19    9.00
   6  -5   9   57.29    8.60
   6   5  -9   60.19    8.70
   6   5  -9   67.39    8.00
  -6   5   9   66.09    9.70
  -7   5  -9    0.40    3.00
  -7  -5   9   -0.50    2.90
   7  -5  -9    5.80    3.60
  -7  -5   9   -4.20    2.90
   7   5   9    0.00    3.50
   7  -5  -9    0.80    3.30
  -7   5  -9   -3.20    2.50
   7   5   9    4.60    3.60
  -7  -5  -9    0.10    3.70
  -7   5   9    2.80    3.40
   7   5  -9   -1.90    3.00
  -7   5   9    2.40    4.30
   7  -5   9    0.40    3.50
   7   5  -9   -0.20    3.30
   8  -5  -9   -0.80    3.50
   8  -5  -9   -2.60    3.10
  -8   5  -9    2.30    3.60
  -8  -5   9    4.30    4.50
  -8  -5  -9    0.40    3.50
   8   5  -9   -1.50    3.20
  -8   5   9    5.00    4.80
   8  -5   9    1.90    4.30
  -9  -5   9   92.39   12.20
   9  -5  -9   89.39   10.60
  -9  -5   9   99.29   13.60
   9   5   9  105.19   18.20
   9  -5  -9  112.79   12.90
  -9   5  -9   65.09   11.00
  -9  -5  -9   94.89   12.20
   9  -5   9   80.29   11.40
  -9   5   9   81.89   11.70
   9   5  -9   89.69   11.70
  10   5   9   36.50    8.30
  10  -5  -9   48.80   10.10
 -10  -5   9   56.29   10.40
 -10   5  -9   39.40    9.00
  10  -5  -9   41.80    9.00
 -10  -5  -9   48.50   10.60
  10   5  -9   61.49   11.40
  10  -5   9   48.10   10.30
 -10   5   9   56.09   11.30
  11   5   9   10.60    6.70
 -11  -5   9    9.40    6.30
 -11   5  -9    9.70    6.30
  11  -5  -9    4.60    5.00
  11   5  -9   -0.20    4.90
 -11   5   9    0.40    5.70
 -11  -5  -9    7.30    6.00
  11  -5   9   -1.80    5.40
  12  -5  -9   42.70    9.70
  12   5   9   32.50    8.90
 -12   5  -9   37.10    9.70
 -12  -5   9   34.40    9.30
 -12   5   9   45.30   12.00
 -12  -5  -9   43.20   11.80
  12   5  -9   30.20    9.80
  12  -5   9   47.00   11.20
   0  -5 -10    1.20    3.20
   0   5  10    0.80    2.90
   0   5 -10    1.60    2.90
   0  -5  10   -1.10    2.40
  -1  -5  10  206.08   15.40
   1  -5 -10  208.08   15.60
   1   5  10  222.78   15.80
  -1   5 -10  215.18   15.40
  -1  -5 -10  219.68   16.20
   1  -5  10  233.48   16.10
  -1   5  10  208.38   15.40
   1   5 -10  216.78   15.50
   2   5  10  447.06   26.00
  -2   5 -10  463.15   26.00
  -2  -5  10  455.15   26.20
   2  -5 -10  465.35   26.70
   2   5 -10  439.26   25.90
   2  -5  10  470.95   26.80
  -2   5  10  470.05   26.40
  -2  -5 -10  445.56   26.70
  -3  -5  10   80.99    9.10
  -3   5 -10   84.19    6.90
  -3   5 -10   81.59    8.90
   3  -5 -10   85.39    9.40
   3   5  10   84.99    9.30
  -3   5  10   70.09    8.80
  -3  -5 -10   97.99   10.10
   3   5 -10   72.29    8.60
   3  -5  10   84.19    9.60
  -4   5 -10   83.69    7.90
  -4  -5  10   90.09    7.40
  -4  -5  10  101.49   10.40
  -4   5 -10   75.39    8.80
   4   5  10   93.29    9.70
   4  -5 -10   82.39    9.60
  -4   5  10   89.09    9.40
  -4  -5 -10   88.79   10.40
   4  -5  10   77.29    9.50
   4   5 -10   83.59    9.20
  -5  -5  10  551.74   28.20
   5  -5 -10  576.64   28.90
   5  -5 -10  576.94   32.20
  -5   5 -10  583.24   30.70
   5   5  10  549.54   30.80
  -5   5 -10  573.74   29.30
   5   5  10  577.74   29.60
  -5  -5  10  549.05   31.90
   5  -5  10  530.75   31.60
  -5   5  10  581.24   30.90
  -5  -5 -10  608.84   33.10
   5   5 -10  542.25   30.60
  -5   5  10  556.24   32.50
   6  -5 -10  317.07   21.20
  -6  -5  10  298.97   18.10
  -6  -5  10  287.27   20.80
   6   5  10  305.87   18.20
   6  -5 -10  297.67   18.00
   6   5  10  309.97   19.60
   6  -5  10  291.87   20.90
   6   5 -10  316.87   19.70
  -6   5  10  286.47   21.10
   6   5 -10  290.67   20.50
  -6   5  10  296.17   19.20
  -6  -5 -10  283.07   21.20
   7  -5 -10    7.10    3.40
   7  -5 -10    4.90    4.30
  -7  -5  10   11.40    4.50
  -7  -5  10    3.60    5.10
  -7   5 -10    5.60    3.70
   7   5  10    6.40    3.90
   7   5  10    8.80    4.50
  -7   5 -10    7.20    3.90
  -7  -5 -10    3.60    4.20
   7  -5  10    5.90    4.50
  -7   5  10    6.80    4.60
  -7   5  10    4.30    4.40
   7   5 -10    8.20    4.30
   7   5 -10    7.90    4.60
   8  -5 -10    2.00    4.50
  -8  -5  10    4.90    4.50
   8   5  10    1.40    4.20
  -8   5 -10    2.40    4.70
  -8  -5  10   -4.40    3.00
   8  -5 -10    0.00    3.70
   8  -5  10    0.90    4.10
   8   5 -10    0.00    3.80
  -8  -5 -10   -1.80    3.80
  -8   5  10   -1.70    4.20
  -9   5 -10    4.30    5.00
  -9  -5  10    2.30    5.90
   9  -5 -10   17.70    6.90
   9  -5 -10    7.80    4.70
   9   5 -10   16.10    6.70
  -9   5  10   -2.60    4.20
   9  -5  10    4.40    4.80
  -9  -5 -10   10.90    6.40
  10  -5 -10   10.10    6.50
  10  -5 -10   -0.70    3.60
 -10   5 -10   -0.80    4.40
  10   5 -10   -3.80    4.60
 -10  -5 -10   -1.70    4.60
 -10   5  10   -1.00    4.50
  10  -5  10   -3.90    4.10
 -11   5 -10    9.20    6.70
  11  -5 -10   17.10    6.20
  11  -5 -10   14.00    8.20
 -11   5  10   24.30    8.50
 -11  -5 -10   13.20    7.70
  11   5 -10   10.70    6.90
  11  -5  10    6.90    6.80
  12  -5 -10   95.99   14.50
 -12   5 -10   77.09   13.90
  12  -5 -10  136.09   14.60
  12  -5  10   88.69   15.30
 -12   5  10  128.09   16.40
 -12  -5 -10   81.59   15.40
  12   5 -10   71.99   13.60
   0   5  11   -2.80    3.10
   0  -5 -11    0.20    2.90
   0   5 -11    0.10    2.70
   0  -5  11   -3.70    2.30
  -1  -5  11  108.89   11.10
   1  -5 -11  138.69   12.30
  -1   5 -11  123.49   11.50
   1   5  11  144.39   12.60
   1  -5  11  125.69   11.80
  -1   5  11  137.59   12.30
   1   5 -11  105.49   11.00
  -1  -5 -11  130.79   12.20
   2  -5 -11    5.90    4.00
   2   5  11   20.50    5.70
  -2   5 -11    6.80    4.20
  -2  -5  11    8.70    4.40
   2   5 -11   16.00    5.00
   2  -5  11    8.50    4.60
  -2  -5 -11    4.90    4.20
  -2   5  11    6.40    4.30
  -3  -5  11  204.58   15.10
  -3   5 -11  189.38   14.40
   3  -5 -11  167.18   14.40
   3   5  11  185.48   14.80
  -3  -5 -11  177.48   14.90
   3   5 -11  158.98   13.80
   3  -5  11  194.58   15.10
  -3   5  11  171.38   14.30
  -4  -5  11   71.39    9.10
  -4   5 -11   45.60    8.20
   4  -5 -11   68.59    8.90
   4   5  11   38.70    7.80
  -4  -5 -11   58.89   10.10
   4  -5  11   63.89    8.80
  -4   5  11   61.29    8.30
   4   5 -11   60.09    9.40
  -5   5 -11   12.60    5.10
   5   5  11    8.20    4.60
   5  -5 -11    9.50    4.70
  -5  -5  11    6.60    4.70
  -5   5  11   13.20    5.20
  -5  -5 -11   11.50    5.60
   5  -5  11   11.90    5.60
   5   5 -11    5.30    4.00
   6   5  11   21.10    6.50
  -6  -5  11   21.50    6.90
   6  -5 -11   14.60    5.80
  -6   5 -11   19.60    5.40
   6   5 -11    7.60    4.40
  -6   5  11    8.00    4.60
  -6   5  11   22.40    7.00
  -6  -5 -11   21.20    6.90
   6  -5  11   16.10    6.10
  -7   5 -11    3.00    4.30
  -7  -5  11    3.80    4.50
   7   5  11    1.40    3.40
   7  -5 -11    3.70    4.80
   7   5 -11    1.00    3.80
   7   5 -11    2.70    3.70
  -7  -5 -11    1.10    4.00
   7  -5  11    0.00    4.60
  -7   5  11    5.60    4.50
  -8   5 -11   75.39   10.50
  -8  -5  11   99.79   12.60
   8  -5 -11   87.59   11.90
   8   5 -11  100.79   12.40
  -8  -5 -11  100.79   13.40
   8  -5  11  106.59   12.50
  -8   5  11   97.79   12.70
  -9   5 -11    2.10    4.60
  -9  -5  11    5.30    5.50
   9  -5 -11    9.10    6.00
  -9   5  11   11.10    7.20
  -9  -5 -11    2.50    5.00
   9   5 -11    3.20    5.10
   9  -5  11   11.20    6.10
 -10   5 -11   42.90    9.70
  10  -5 -11   56.49   11.60
 -10   5  11   35.60    9.80
  10  -5  11   28.40    8.70
  10   5 -11   46.60   10.60
 -10  -5 -11   37.80   10.10
  11  -5 -11   -2.20    4.90
 -11   5 -11   -3.20    5.90
 -11   5  11    2.00    6.20
  11  -5  11   -4.80    5.00
  11   5 -11    1.20    5.90
 -11  -5 -11    2.20    5.90
   0   5  12   -1.10    3.30
   0  -5  12    1.80    3.70
   0  -5 -12    0.30    2.70
   0   5 -12   -0.60    2.90
   1  -5 -12    5.30    4.00
   1   5  12    3.90    3.80
  -1   5 -12    3.10    3.80
  -1  -5  12    5.80    3.90
   1   5 -12   -0.30    3.20
  -1  -5 -12    1.40    3.60
   1  -5  12   -0.80    2.70
  -1   5  12   -0.80    3.60
  -2   5 -12   38.70    7.70
   2   5  12   45.00    8.40
   2  -5 -12   32.30    7.50
  -2  -5  12   48.00    8.70
   2   5 -12   37.00    7.50
  -2   5  12   37.10    7.60
   2  -5  12   40.60    8.30
  -2  -5 -12   34.40    7.90
   3   5  12  206.38   16.50
  -3  -5  12  237.68   17.00
  -3   5 -12  248.18   17.20
   3  -5 -12  205.68   16.50
   3   5 -12  210.58   16.30
   3  -5  12  193.98   16.20
  -3   5  12  171.68   15.50
  -3  -5 -12  244.18   17.80
   4   5  12  287.37   20.00
  -4  -5  12  265.57   19.70
   4  -5 -12  289.97   20.30
  -4   5 -12  276.67   19.50
  -4   5  12  341.07   21.00
   4   5 -12  291.07   20.20
  -4  -5 -12  275.77   20.70
   4  -5  12  261.37   19.80
   5  -5 -12  223.78   17.90
  -5   5 -12  248.48   17.80
  -5  -5  12  240.28   18.30
   5   5  12  222.18   17.50
  -5   5  12  247.18   17.90
   5   5 -12  225.08   17.50
  -5  -5 -12  243.48   19.00
   5  -5  12  218.18   17.70
   6  -5 -12   22.60    6.80
  -6   5 -12   18.60    6.10
   6   5  12   11.90    5.40
  -6  -5  12   23.30    7.00
   6   5 -12   18.90    6.20
  -6   5  12   17.00    5.50
  -6  -5 -12   16.70    6.60
   6  -5  12   17.40    6.30
  -7  -5  12   19.40    7.20
   7  -5 -12   19.20    7.00
   7   5  12   22.20    6.60
  -7  -5 -12   45.80   10.10
   7  -5  12   15.90    7.10
   7   5 -12   37.10    7.70
  -7   5  12   30.80    8.20
  -7   5  12   32.40    7.90
   7   5 -12   13.20    5.90
   8  -5 -12   73.49   11.10
  -8  -5  12   85.19   11.90
   8  -5  12   65.59   11.70
   8   5 -12   77.29   11.00
  -8  -5 -12   67.19   11.90
  -8   5  12   49.70   11.00
   9  -5 -12    0.60    5.70
  -9  -5  12    5.00    5.20
  -9   5  12    5.50    5.60
   9  -5  12    6.10    5.30
   9   5 -12    1.40    4.90
  -9  -5 -12    0.30    5.10
 -10  -5  12   30.30    9.40
  10  -5 -12   15.20    7.90
  10   5 -12   26.60    8.80
  10  -5  12   26.60    8.80
 -10   5  12   25.40    8.70
 -10  -5 -12   21.70    8.30
  11  -5 -12   18.00    8.10
  11  -5  12    0.60    5.70
  11   5 -12    6.70    6.60
 -11   5  12    9.30    7.60
 -11  -5 -12   12.80    7.50
   0  -5 -13   -2.60    3.10
   0  -5  13   -2.20    2.70
   0   5 -13   -1.00    3.40
   0   5  13   -1.00    3.70
  -1  -5  13   46.90    8.40
  -1   5 -13   40.00    8.40
   1  -5 -13   36.80    8.20
   1   5  13   58.89    9.80
   1   5 -13   34.40    7.70
   1  -5  13   54.69    9.50
  -1  -5 -13   50.99    9.30
  -1   5  13   60.69    9.90
   2  -5 -13   37.70    8.00
  -2   5 -13   20.30    6.20
  -2  -5  13   42.10    8.20
   2   5  13   32.70    7.50
   2   5 -13   25.00    6.80
  -2   5  13   30.90    7.60
  -2  -5 -13   17.80    6.40
   2  -5  13   31.20    7.30
  -3  -5  13   43.30    8.70
   3  -5 -13   65.89   10.90
  -3   5 -13   72.29    9.60
   3   5  13   71.89   10.10
  -3  -5 -13   54.69   10.30
   3  -5  13   66.39    9.30
  -3   5  13   57.39   10.00
   3   5 -13   47.40    9.00
   4   5  13    4.50    4.60
  -4  -5  13    6.00    4.70
   4  -5 -13    0.10    4.10
  -4   5 -13    4.50    4.20
   4   5 -13    6.80    4.60
  -4  -5 -13    0.80    4.60
  -4   5  13    4.40    4.80
   4  -5  13    2.00    3.90
   5   5  13    3.60    4.90
  -5  -5  13    2.40    3.90
  -5   5 -13   -0.50    3.50
   5  -5 -13   -2.90    3.20
   5  -5  13    2.40    4.10
  -5  -5 -13    2.90    4.80
  -5   5  13   -1.10    3.60
   5   5 -13    2.30    4.20
   6  -5 -13   41.20    9.00
   6   5  13   28.60    7.80
  -6  -5  13   24.40    8.10
  -6   5 -13   52.89    9.10
   6   5 -13   42.70    8.80
  -6  -5 -13   38.90    9.50
  -6   5  13   33.40    7.70
   6  -5  13   21.50    6.90
   7  -5 -13   21.50    7.30
  -7   5 -13   24.30    6.70
   7   5  13   36.80    8.20
  -7  -5  13   23.40    8.30
  -7  -5 -13   34.90    9.40
  -7   5  13   25.10    7.20
   7   5 -13   41.60    9.60
  -7   5  13   34.20    9.10
   7   5 -13   35.30    7.70
   7  -5  13   28.40    8.20
   8  -5 -13   29.20    8.50
  -8  -5  13   28.70    8.80
   8   5 -13   17.10    7.10
  -8   5  13   23.20    8.20
   8  -5  13   15.90    7.30
  -8  -5 -13   22.30    8.00
   9  -5 -13   -0.80    4.50
  -9  -5  13    3.20    5.60
  -9   5  13    5.00    6.10
  -9  -5 -13   -2.70    4.60
   9  -5  13   -0.20    5.00
   9   5 -13    8.30    5.60
 -10  -5  13    8.30    6.70
  10  -5 -13   22.00    9.00
  10   5 -13   26.60    8.80
 -10   5  13   10.40    8.20
  10  -5  13   11.80    7.90
 -10  -5 -13   25.70    9.10
   0   5  14   -2.70    3.70
   0  -5 -14   -1.60    3.60
   0  -5  14   -1.00    3.40
   0   5 -14    1.60    4.30
   1  -5 -14  126.99   13.30
  -1   5 -14  119.09   12.80
   1   5  14  133.89   14.00
  -1  -5  14  117.39   12.60
  -1  -5 -14  119.39   13.20
   1   5 -14  143.69   13.70
   1  -5  14  115.89   12.70
  -1   5  14  120.99   13.20
  -2  -5  14   62.99    8.90
  -2   5 -14   47.20    9.40
   2  -5 -14   38.10    8.60
   2   5  14   58.79   10.20
   2   5 -14   54.39    9.80
  -2  -5 -14   50.49   10.00
  -2   5  14   33.70    8.40
   2  -5  14   57.99   10.30
  -3   5 -14   13.00    5.40
  -3  -5  14    1.10    3.70
   3   5  14   -2.20    4.40
   3  -5 -14    5.30    5.30
  -3   5  14    7.70    4.90
   3  -5  14    0.40    3.60
  -3  -5 -14    3.00    4.60
   3   5 -14    6.60    4.90
   4  -5 -14  113.79   12.90
  -4  -5  14  132.69   13.30
  -4   5 -14  127.09   12.90
   4   5  14  146.99   14.20
   4   5 -14  116.99   12.90
  -4   5  14  124.39   13.00
   4  -5  14  151.38   14.40
  -4  -5 -14   99.99   12.90
  -5   5 -14  227.98   18.40
   5   5  14  239.18   19.00
  -5  -5  14  220.28   18.70
   5  -5 -14  228.58   19.00
  -5  -5 -14  244.18   20.00
   5  -5  14  235.78   19.50
   5   5 -14  255.37   19.30
  -5   5  14  249.08   19.00
  -6  -5  14  243.78   20.50
  -6   5 -14  248.98   18.90
   6  -5 -14  288.37   21.50
   6   5  14  228.38   19.20
   6   5 -14  242.18   19.00
   6  -5  14  224.38   19.40
  -6  -5 -14  257.07   21.00
  -6   5  14  237.18   18.90
  -7   5 -14   27.60    7.70
   7  -5 -14   42.90   10.00
  -7  -5  14   48.80   10.50
   7   5  14   29.10    7.70
  -7   5  14   37.90    8.60
   7   5 -14   30.10    7.80
  -7  -5 -14   37.90    9.80
   7  -5  14   36.70    9.40
   7   5 -14   58.09   10.90
   8  -5 -14   12.70    7.20
  -8  -5  14    5.40    6.70
   8   5 -14    8.90    6.30
  -8  -5 -14    3.40    6.00
   8  -5  14   -2.30    5.10
   9  -5 -14   -1.50    5.30
  -9  -5  14   -0.40    5.40
  -9  -5 -14   -2.10    5.40
  -9   5  14    4.20    6.10
   9  -5  14   -4.30    4.50
   9   5 -14    1.50    5.10
 -10  -5  14   17.10    8.40
  10  -5 -14   11.40    7.70
 -10   5  14    7.80    7.30
  10  -5  14   11.20    7.00
 -10  -5 -14    7.20    7.20
  10   5 -14    6.20    7.30
   0   5  15    2.10    4.40
   0  -5  15   -2.50    3.40
   0   5 -15    0.30    3.70
   0  -5 -15   -0.20    4.20
  -1   5 -15  194.58   17.10
   1  -5 -15  181.78   16.60
   1   5  15  193.18   17.30
  -1  -5  15  189.78   16.20
  -1  -5 -15  215.88   17.70
   1  -5  15  182.98   16.40
  -1   5  15  191.48   17.40
   1   5 -15  206.68   17.50
   2   5  15   36.00    8.60
  -2  -5  15   21.80    6.60
   2  -5 -15   24.80    7.40
  -2   5 -15   24.50    7.30
   2  -5  15   11.50    5.60
  -2  -5 -15   25.30    7.80
  -2   5  15   14.90    6.10
   2   5 -15   12.60    5.80
   3   5  15  115.49   13.40
  -3   5 -15  132.09   13.50
  -3  -5  15  103.79   12.60
   3  -5 -15  117.39   13.20
   3   5 -15  137.19   13.90
  -3  -5 -15   97.79   12.60
   3  -5  15  139.29   14.00
  -3   5  15   96.79   12.50
  -4  -5  15  223.18   18.20
   4   5  15  191.58   17.60
  -4   5 -15  210.38   17.90
   4  -5 -15  234.68   19.00
   4  -5  15  186.48   17.30
   4   5 -15  224.78   18.50
  -4  -5 -15  193.08   18.10
  -4   5  15  194.58   17.60
  -5   5 -15   -3.30    3.50
   5  -5 -15    3.90    5.60
   5   5  15   -4.40    4.10
  -5  -5  15    8.60    5.30
  -5  -5 -15    0.70    5.50
   5  -5  15   -1.70    4.00
  -5   5  15   -0.80    4.20
   5   5 -15    0.00    4.50
  -6   5 -15  107.19   12.90
   6  -5 -15   78.29   12.00
  -6  -5  15   94.89   12.80
   6   5  15  116.29   13.60
   6  -5  15   86.09   13.80
   6   5 -15  101.49   12.90
  -6   5  15   99.19   13.00
  -6  -5 -15  102.39   14.10
  -7   5 -15   16.70    6.90
   7   5  15   27.90    8.60
  -7  -5  15   15.90    7.80
   7  -5 -15   15.20    6.90
   7  -5 -15   24.10    8.30
  -7   5  15   13.90    6.60
   7  -5  15   14.60    6.80
  -7  -5 -15   18.30    7.90
   7   5 -15   10.10    5.60
   7   5 -15   21.60    7.10
  -8  -5  15   15.90    8.10
   8  -5 -15   36.20    9.70
   8   5 -15   23.50    8.60
   8  -5  15   31.40    9.40
  -8  -5 -15   19.50    8.10
   9  -5 -15   18.80    9.10
  -9  -5  15   28.60    9.40
   9  -5  15   14.90    8.00
  -9  -5 -15   27.70    9.80
   9   5 -15   14.30    7.40
   0  -5  16   -4.60    3.80
   0   5 -16   -0.40    4.20
   0  -5 -16    1.50    4.50
   0   5  16    1.20    4.60
   1   5  16   16.70    6.80
  -1   5 -16   20.30    7.20
   1  -5 -16   24.90    7.70
  -1  -5  16   21.90    6.60
   1  -5  16   18.20    6.80
   1   5 -16   22.30    8.00
  -1   5  16   13.00    6.60
  -1  -5 -16   30.70    8.00
  -2   5 -16   29.60    8.20
  -2  -5  16   20.30    6.60
   2   5  16   20.00    7.50
   2  -5 -16   21.90    7.40
  -2  -5 -16   50.99   10.50
  -2   5  16   24.30    7.90
   2  -5  16   22.00    7.50
   2   5 -16   21.90    7.40
   3  -5 -16  176.78   16.60
   3   5  16  141.89   15.80
  -3  -5  16  180.08   16.50
  -3   5 -16  186.88   17.00
   3   5 -16  198.58   17.50
  -3  -5 -16  185.38   17.10
   3  -5  16  178.28   16.50
  -3   5  16  160.98   16.50
  -4  -5  16  191.98   16.90
   4  -5 -16  153.98   16.10
  -4   5 -16  166.58   16.60
   4   5  16  142.09   15.70
   4  -5  16  168.38   16.20
   4   5 -16  155.68   16.50
  -4  -5 -16  165.28   16.90
  -4   5  16  200.08   17.60
   5  -5 -16   83.09   12.20
  -5  -5  16  104.19   13.40
  -5   5 -16   94.79   12.30
   5   5  16   99.69   13.00
   5  -5  16   88.69   14.20
   5   5 -16   89.79   12.40
  -5  -5 -16  114.69   14.00
  -5   5  16   80.99   13.40
   6   5  16   15.20    6.90
  -6  -5  16   -1.10    4.70
  -6   5 -16   -1.70    4.30
   6  -5 -16   12.40    7.10
   6   5 -16    3.80    5.20
  -6   5  16   -1.20    4.50
   6  -5  16   -1.90    4.40
  -6  -5 -16    1.80    5.10
   7   5  16   35.30    9.30
  -7   5 -16   25.40    8.30
   7  -5 -16    7.50    6.30
  -7  -5  16   22.40    8.30
   7   5 -16   20.60    7.90
   7  -5  16   13.80    7.70
  -7  -5 -16   19.90    8.30
  -7   5  16   27.50    8.80
   7   5 -16   39.80   10.30
  -8  -5  16   63.39   12.80
   8  -5 -16   58.79   12.50
   8   5 -16   61.69   12.40
  -8  -5 -16   32.20   10.10
   8  -5  16   44.70   11.00
   0  -5 -17    3.40    5.10
   0  -5  17    1.20    3.90
   0   5 -17   -3.00    4.40
   0   5  17   -3.40    4.40
   1  -5 -17    1.10    4.30
  -1  -5  17   -4.70    3.90
   1   5  17   -0.60    5.00
  -1   5 -17   -4.20    4.20
  -1  -5 -17   -2.40    4.00
   1  -5  17    9.60    5.80
  -1   5  17    0.30    5.80
   1   5 -17    6.00    5.60
   2   5  17   11.70    6.70
  -2  -5  17    5.50    5.10
   2  -5 -17   16.80    6.70
  -2   5 -17    3.10    5.60
   2   5 -17   12.60    6.80
   2  -5  17   19.00    7.10
  -2  -5 -17   15.30    6.90
  -2   5  17   19.30    7.70
  -3   5 -17    2.30    5.30
   3   5  17   11.60    6.70
   3  -5 -17   12.60    7.00
  -3  -5  17   19.70    6.80
  -3  -5 -17   13.60    6.70
   3  -5  17    3.80    5.90
   3   5 -17    6.30    6.20
  -3   5  17   10.00    6.70
  -4   5 -17   12.40    6.40
   4   5  17    9.80    6.60
   4  -5 -17   16.10    7.10
  -4  -5  17   18.70    7.60
  -4  -5 -17    4.90    5.80
  -4   5  17    3.60    6.00
   4  -5  17   11.50    6.10
   4   5 -17   18.90    7.20
   5  -5 -17   13.50    7.10
   5   5  17   32.60    9.10
  -5   5 -17   29.60    8.60
  -5  -5  17   28.20    8.90
  -5   5  17   21.30    8.30
  -5  -5 -17   30.80    9.40
   5   5 -17    6.70    6.30
   5  -5  17   31.00    9.10
  -6  -5  17   -2.90    5.00
   6   5  17    1.60    5.90
  -6   5 -17    0.20    5.10
   6  -5 -17    1.80    5.80
   6  -5 -17   -0.90    4.90
   6   5 -17    2.30    5.60
  -6  -5 -17    1.80    6.50
   6   5 -17   -2.20    4.60
   6  -5  17    2.80    5.30
  -6   5  17    1.00    5.10
   7   5  17   -0.40    5.50
  -7  -5  17   -1.60    5.40
   7  -5 -17    5.70    6.00
  -7   5 -17   -4.10    4.70
  -7  -5 -17    8.30    7.00
   7   5 -17   -3.40    5.00
  -7   5  17   -1.80    6.50
   7   5 -17   -5.10    4.30
   7  -5  17    6.70    6.30
   0   5  18   -3.50    5.10
   0   5 -18    6.50    6.20
   0  -5 -18    0.00    4.70
   0  -5  18    5.30    5.60
   1  -5 -18   99.89   13.60
   1   5  18   65.79   12.50
  -1   5 -18   65.69   12.70
  -1  -5  18   54.19   10.70
  -1  -5 -18   71.09   12.60
   1  -5  18   83.79   13.10
  -1   5  18   71.69   13.50
   1   5 -18   78.59   13.90
  -2  -5  18   48.60   10.10
   2  -5 -18   30.80    9.00
   2   5  18   42.60   10.90
  -2   5 -18   27.90    8.80
  -2  -5 -18   42.20   10.10
  -2   5  18   25.10    8.60
   2  -5  18   49.60   11.20
   2   5 -18   58.99   12.00
  -3  -5  18   58.89   11.50
   3  -5 -18   47.30   10.40
   3   5  18   39.60   10.70
  -3   5 -18   76.39   13.60
   3   5 -18   49.20   11.20
  -3  -5 -18   98.99   13.10
  -3   5  18   73.99   13.10
   3  -5  18   49.10   10.50
  -4   5 -18   66.39   13.10
  -4  -5  18   59.19   11.70
   4  -5 -18   85.09   14.20
   4   5  18   86.99   14.50
  -4   5  18   58.89   11.90
   4   5 -18   82.09   14.10
  -4  -5 -18   84.09   14.60
   4  -5  18   78.09   13.40
   5  -5 -18  109.99   14.20
  -5   5 -18  114.19   14.50
  -5  -5  18   95.39   13.30
   5  -5 -18   90.79   13.60
   5   5  18   89.29   14.90
   5  -5  18   93.79   13.90
  -5   5  18   74.29   13.60
  -5  -5 -18  118.79   15.40
   5   5 -18  113.09   14.80
   6  -5 -18   57.79   12.30
   6   5  18   41.80   10.60
  -6  -5  18   59.59   11.60
  -6   5 -18   56.69   12.20
   6  -5 -18   43.30   10.90
  -6   5  18   40.60   10.70
   6  -5  18   53.09   11.50
   6   5 -18   56.19   11.40
   6   5 -18   38.70   10.20
  -6  -5 -18   26.50    9.70
   0  -5 -19    1.10    6.10
   0   5  19   -0.70    7.10
   0  -5  19   -0.70    4.80
   0   5 -19   -4.30    4.90
   1   5  19   15.60    8.30
  -1  -5  19   39.30    9.40
  -1   5 -19   16.20    8.80
   1  -5 -19    9.60    6.90
  -1  -5 -19   21.80    8.10
  -1   5  19   24.80    9.30
   1  -5  19   18.50    7.70
   1   5 -19   10.00    7.40
  -2  -5  19   10.60    6.40
  -2   5 -19   -5.70    4.40
   2  -5 -19    6.60    5.90
   2   5  19   -0.50    6.70
  -2   5  19   -1.60    5.40
   2  -5  19    6.50    5.90
   2   5 -19    6.90    6.70
  -2  -5 -19    3.30    6.40
  -3  -5  19   12.30    7.40
   3  -5 -19   11.50    7.20
   3   5  19    8.50    7.70
   3  -5 -19   15.40    7.50
  -3   5 -19   32.20    9.60
  -3  -5 -19   12.00    7.40
  -3   5  19   -0.30    6.00
   3  -5  19    9.10    6.30
   3   5 -19   22.60    9.00
   4   5  19   41.30   10.90
   4  -5 -19   29.80    9.80
  -4  -5  19   35.00    9.50
   4  -5 -19   46.20   11.70
  -4   5 -19   46.90   11.20
  -4   5  19   34.50   10.80
   4  -5  19   40.60   10.50
  -4  -5 -19   40.70   10.90
   4   5 -19   47.40   12.00
   5   5  19   23.40    9.10
  -5  -5  19   13.40    8.10
  -5   5 -19   17.90    8.70
   5  -5 -19   11.80    7.40
   5  -5 -19   -2.20    5.10
   5   5 -19   28.50    9.90
  -5   5  19   21.80    8.30
  -5  -5 -19   14.80    9.30
   0  -5 -20   -5.30    4.90
   0   5  20   -3.10    7.00
   0   5 -20   -3.80    5.50
   1  -5 -20   -2.20    5.30
   1  -5 -20   -4.00    5.40
   1   5  20   -0.10    6.60
  -1   5 -20   -1.70    5.90
  -1  -5 -20    1.10    5.40
   1   5 -20   -2.10    6.80
  -1   5  20   -3.20    6.40
   2   5  20   -7.60    5.90
  -2   5 -20   -4.00    5.40
   2  -5 -20   -3.50    5.50
   2  -5 -20    0.60   10.10
  -2   5  20    1.20    7.10
   2   5 -20   -0.80    5.60
  -2  -5 -20    0.10    5.90
   3   5  20   87.69   15.80
   3  -5 -20  117.99   16.70
  -3  -5 -20  106.99   15.20
  -3  -5 -20   95.59   16.20
  -3   5  20  104.49   15.60
   0  -6   0   76.19    6.30
   0   6   0   83.19    7.00
   1  -6   0   91.39    6.70
  -1  -6   0   83.39    6.60
[truncated: 519,175 more chars]
