# Supplementary material for: Poly[bis­[μ2-1,3-bis­(pyridin-4-yl)urea-κ2 N 4:N 4′]bis­(μ2-5-methyl­isophthalato-κ2 O 1:O 3)dizinc(II)], a parallel inter­penetrated slab-like coordination polymer with {3.648}{326.728} 4,4-connected binodal topology
Source: IUCrdata. 2023 Aug 4;8(Pt 8):x230660. doi: 10.1107/S2414314623006600 (PMC10483547; doi:10.1107/S2414314623006600)
Supplement: Supplementary file 2 [file x-08-x230660-Isup2.hkl]

data_I                                                                          
_shelx_title ' pbcm_a.res in Pbcm'                                              
_shelx_refln_list_code          4                                               
_shelx_F_calc_maximum      484.99                                               
_exptl_crystal_F_000      1872.00                                               
_reflns_d_resolution_high  0.8305                                               
                                                                                
loop_                                                                           
 _space_group_symop_operation_xyz                                               
 'x, y, z'                                                                      
 '-x, -y, z+1/2'                                                                
 '-x, y+1/2, -z+1/2'                                                            
 'x, -y+1/2, -z'                                                                
 '-x, -y, -z'                                                                   
 'x, y, -z-1/2'                                                                 
 'x, -y-1/2, z-1/2'                                                             
 '-x, y-1/2, z'                                                                 
                                                                                
_cell_length_a    12.0755                                                       
_cell_length_b    17.7239                                                       
_cell_length_c    17.4919                                                       
_cell_angle_alpha  90.000                                                       
_cell_angle_beta   90.000                                                       
_cell_angle_gamma  90.000                                                       
                                                                                
_shelx_F_squared_multiplier     1.000                                           
                                                                                
loop_                                                                           
 _refln_index_h                                                                 
 _refln_index_k                                                                 
 _refln_index_l                                                                 
 _refln_F_squared_calc                                                          
 _refln_F_squared_meas                                                          
 _refln_F_squared_sigma                                                         
 _refln_observed_status                                                         
   1   0   0      23849.19      26744.38      1668.32 o                         
   2   0   0      16540.47      17320.11       537.23 o                         
   3   0   0      12112.59      12628.45       418.13 o                         
   4   0   0        536.18        467.20        65.96 o                         
   5   0   0       6977.20       8005.57       311.03 o                         
   6   0   0       7973.55       8356.40       375.52 o                         
   7   0   0      43336.70      46680.58      1476.98 o                         
   8   0   0       2092.52       2196.14       162.77 o                         
   9   0   0       1267.32       1029.76       136.16 o                         
  10   0   0       1095.05       1183.57       158.45 o                         
  11   0   0      14535.76      15870.88       646.90 o                         
  12   0   0        622.59        555.93       134.50 o                         
  13   0   0       2089.50       2108.31       552.55 o                         
  14   0   0        116.90        100.90       215.69 o                         
   1   1   0       2961.39       2733.90        69.53 o                         
   2   1   0       1201.82       1295.66        42.30 o                         
   3   1   0       2790.18       2464.55        70.10 o                         
   4   1   0       4868.13       4509.42       114.43 o                         
   5   1   0        658.24        631.98        36.62 o                         
   6   1   0       1372.05       1561.68       134.32 o                         
   7   1   0       2823.73       2786.42       122.23 o                         
   8   1   0        645.83        612.24        70.42 o                         
   9   1   0          1.41        -29.60        33.51 o                         
  10   1   0      10881.83      11324.81       345.65 o                         
  11   1   0         89.75         61.29        52.91 o                         
  12   1   0        115.26        165.31       105.99 o                         
  13   1   0         83.76         43.08        61.29 o                         
  14   1   0        139.04        254.70        82.95 o                         
   0   2   0      23435.84      24762.06       742.01 o                         
   1   2   0      19516.94      21348.93       455.92 o                         
   2   2   0         98.67        145.26        35.45 o                         
   3   2   0       3807.35       3283.43        78.43 o                         
   4   2   0       3760.76       3782.65        89.72 o                         
   5   2   0       3221.84       3683.85       132.31 o                         
   6   2   0       1764.82       1597.76        84.35 o                         
   7   2   0      20734.69      20405.87       502.14 o                         
   8   2   0       4052.23       3868.20       157.40 o                         
   9   2   0        620.47        600.17        76.47 o                         
  10   2   0         85.03         43.05        46.36 o                         
  11   2   0       9522.34       9731.14       322.77 o                         
  12   2   0        766.28        718.86       123.13 o                         
  13   2   0        381.83        363.96       155.88 o                         
  14   2   0       1180.32       1479.27       154.64 o                         
   1   3   0        570.27        683.95        34.04 o                         
   2   3   0     106651.91     112619.30      1774.07 o                         
   3   3   0      43221.77      44556.61       719.56 o                         
   4   3   0       8476.01       7808.96       162.79 o                         
   5   3   0       2701.27       2680.67        76.63 o                         
   6   3   0         67.44         68.96        25.67 o                         
   7   3   0       9332.76       9744.38       238.45 o                         
   8   3   0       5447.09       5332.92       192.16 o                         
   9   3   0       1636.63       1667.99       109.89 o                         
  10   3   0       3273.61       3052.99       281.55 o                         
  11   3   0       1751.47       1819.23       133.02 o                         
  12   3   0       2094.07       2151.80       167.55 o                         
  13   3   0        365.42        180.78        74.48 o                         
  14   3   0       2717.05       3100.13       197.12 o                         
   0   4   0       7914.61       7631.93       267.18 o                         
   1   4   0      13888.69      14276.38       290.18 o                         
   2   4   0       1362.88       1468.45        78.70 o                         
   3   4   0       7320.95       7642.22       147.88 o                         
   4   4   0       2374.86       2432.98        74.06 o                         
   5   4   0       4351.89       4128.65       106.49 o                         
   6   4   0      19084.48      20649.96       393.88 o                         
   7   4   0       3564.41       3422.26       102.97 o                         
   8   4   0        382.21        285.12        55.35 o                         
   9   4   0        386.82        271.44        58.13 o                         
  10   4   0        977.14        937.00       100.46 o                         
  11   4   0       1031.60       1043.96       112.59 o                         
  12   4   0         35.08         -0.56        53.77 o                         
  13   4   0         49.39         48.69        64.21 o                         
  14   4   0        209.32        313.47        97.11 o                         
   1   5   0       3862.57       4070.95       111.00 o                         
   2   5   0      13858.98      14010.59       357.11 o                         
   3   5   0      26642.61      27145.95       493.16 o                         
   4   5   0      75732.23      82574.39      1323.35 o                         
   5   5   0       2638.40       2758.33        79.62 o                         
   6   5   0       1372.95       1287.78        59.22 o                         
   7   5   0       1018.63        895.33        62.66 o                         
   8   5   0       2204.96       2042.87       125.89 o                         
   9   5   0       4326.01       4108.61       175.60 o                         
  10   5   0       3701.18       3357.97       165.26 o                         
  11   5   0       1757.97       1601.11       135.09 o                         
  12   5   0        709.88        653.46       108.09 o                         
  13   5   0        896.57        958.65       122.80 o                         
  14   5   0       1974.20       1820.36       173.58 o                         
   0   6   0       2370.29       1926.07       113.49 o                         
   1   6   0       2446.09       2141.56       102.49 o                         
   2   6   0      28333.14      29766.97       589.69 o                         
   3   6   0       1193.40        997.34        57.04 o                         
   4   6   0         85.21        148.58        25.40 o                         
   5   6   0        151.90        177.95        28.45 o                         
   6   6   0       7659.25       7938.72       183.76 o                         
   7   6   0       3737.36       3534.89       109.03 o                         
   8   6   0       1431.36       1578.34       127.20 o                         
   9   6   0         47.73         -4.70        39.78 o                         
  10   6   0        177.05        125.29        98.29 o                         
  11   6   0       1118.06       1147.36       120.03 o                         
  12   6   0        594.73        513.60        93.24 o                         
  13   6   0          2.36         15.01        66.30 o                         
   1   7   0        532.90        608.32        47.05 o                         
   2   7   0      10974.23      11703.49       262.15 o                         
   3   7   0      75607.84      84227.78      1461.37 o                         
   4   7   0      32006.55      34471.74       630.79 o                         
   5   7   0       1231.63       1473.23        61.14 o                         
   6   7   0       2002.43       1948.58        73.04 o                         
   7   7   0         53.55          7.05        25.36 o                         
   8   7   0       2446.76       2418.58       167.85 o                         
   9   7   0        609.14        572.42        79.39 o                         
  10   7   0       1695.94       1745.10       130.11 o                         
  11   7   0         75.97         -7.23        49.74 o                         
  12   7   0        607.25        401.83        88.58 o                         
  13   7   0          7.85        -16.05        65.53 o                         
   0   8   0      19129.64      19625.05       531.95 o                         
   1   8   0        115.10        244.04        35.95 o                         
   2   8   0      10902.27      11702.85       267.03 o                         
   3   8   0      14594.74      15286.47       306.49 o                         
   4   8   0       1778.70       2068.35        78.02 o                         
   5   8   0        614.16        569.62        45.71 o                         
   6   8   0       5932.75       6107.08       149.23 o                         
   7   8   0       1086.66       1012.87        65.43 o                         
   8   8   0        827.76        753.09        84.95 o                         
   9   8   0       2854.41       2904.42       171.05 o                         
  10   8   0        352.40        339.87        78.70 o                         
  11   8   0       2697.17       2664.69       160.71 o                         
  12   8   0         37.97        -46.28        57.83 o                         
  13   8   0          7.15         98.81        76.42 o                         
   1   9   0         84.77         61.28        32.41 o                         
   2   9   0        884.79       1088.47        89.85 o                         
   3   9   0       4190.41       4192.41       120.49 o                         
   4   9   0      33584.29      36481.65       673.98 o                         
   5   9   0       5520.67       5519.17       188.01 o                         
   6   9   0         99.70        136.97        44.58 o                         
   7   9   0        730.02        602.01        52.93 o                         
   8   9   0        954.42        831.18        90.40 o                         
   9   9   0       1097.68       1134.31       110.67 o                         
  10   9   0         40.65         31.11        51.44 o                         
  11   9   0       1348.66       1447.25       162.08 o                         
  12   9   0        588.77        584.23       103.16 o                         
  13   9   0        435.81        338.19        91.21 o                         
   0  10   0       7108.75       6991.07       240.35 o                         
   1  10   0      20063.15      22493.40       435.56 o                         
   2  10   0       7188.44       7209.39       265.88 o                         
   3  10   0        116.49         56.57        31.91 o                         
   4  10   0         15.98          9.19        24.93 o                         
   5  10   0       8678.92       8987.13       199.48 o                         
   6  10   0       1151.86       1131.16        68.00 o                         
   7  10   0        181.81        128.10        36.40 o                         
   8  10   0        738.08        797.48        91.85 o                         
   9  10   0        993.46       1179.64       113.73 o                         
  10  10   0       1007.66       1135.85       139.85 o                         
  11  10   0        102.80         -9.20        62.46 o                         
  12  10   0        889.75        827.81       117.03 o                         
   1  11   0       2739.78       2842.05       107.84 o                         
   2  11   0       6001.33       5743.06       169.08 o                         
   3  11   0        551.06        543.78        59.88 o                         
   4  11   0        681.18        645.13        55.43 o                         
   5  11   0       6017.33       6163.52       152.72 o                         
   6  11   0       7413.98       7481.74       182.49 o                         
   7  11   0       1770.16       1875.54       118.99 o                         
   8  11   0       3845.52       3490.70       164.48 o                         
   9  11   0        326.44        202.26        79.05 o                         
  10  11   0       2028.86       1902.38       196.24 o                         
  11  11   0         18.04        -51.95        62.54 o                         
  12  11   0       1002.61        895.49       221.39 o                         
   0  12   0        271.72        187.67        51.59 o                         
   1  12   0      10154.44      10864.39       247.33 o                         
   2  12   0       5898.80       5955.87       178.22 o                         
   3  12   0        179.44        122.96        38.64 o                         
   4  12   0          3.79        -26.80        26.80 o                         
   5  12   0          8.75         -1.16        27.82 o                         
   6  12   0      16287.56      16784.12       336.22 o                         
   7  12   0         49.84         39.41        31.25 o                         
   8  12   0       1639.10       1842.15       111.24 o                         
   9  12   0       1167.50       1320.44       166.08 o                         
  10  12   0        897.46        640.70       105.99 o                         
  11  12   0        667.52        714.68       108.18 o                         
  12  12   0        931.76        901.72       127.45 o                         
   1  13   0       4851.40       4998.17       148.17 o                         
   2  13   0       9501.95      10467.07       291.29 o                         
   3  13   0        139.79         85.47        40.14 o                         
   4  13   0       1984.31       1898.21       103.15 o                         
   5  13   0       1908.13       1968.69        92.23 o                         
   6  13   0       2986.30       3105.30       113.43 o                         
   7  13   0       2698.71       2535.88       145.09 o                         
   8  13   0       3836.38       3781.23       145.75 o                         
   9  13   0        224.67        133.58        55.26 o                         
  10  13   0        176.92        128.54        62.75 o                         
  11  13   0         14.76         52.95        68.65 o                         
   0  14   0       8708.64       9175.46       323.22 o                         
   1  14   0       5729.97       5779.16       170.32 o                         
   2  14   0       2612.50       2717.95       108.69 o                         
   3  14   0       5523.39       5773.20       187.67 o                         
   4  14   0       2842.67       2715.85       123.45 o                         
   5  14   0        498.43        382.93        52.34 o                         
   6  14   0       1415.43       1305.59        82.79 o                         
   7  14   0        125.71         41.52        40.29 o                         
   8  14   0       1358.61       1202.73        95.56 o                         
   9  14   0       1744.79       1951.75       131.18 o                         
  10  14   0       1436.69       1381.15       129.39 o                         
   1  15   0      11043.17      11712.78       277.50 o                         
   2  15   0       2537.22       2310.72       104.21 o                         
   3  15   0       1009.65        890.69        75.83 o                         
   4  15   0         41.42          1.19        41.79 o                         
   5  15   0       6134.61       6611.15       216.42 o                         
   6  15   0       6056.22       6209.58       191.22 o                         
   7  15   0         19.46        -38.05        46.57 o                         
   8  15   0         45.42        -18.70        54.56 o                         
   9  15   0        247.10        249.45        79.01 o                         
  10  15   0        361.57        315.88        89.19 o                         
   0  16   0        544.84        252.04       157.53 o                         
   1  16   0        154.94         40.74        96.94 o                         
   2  16   0       3724.26       4008.91       277.61 o                         
   3  16   0       2715.06       2650.03       231.97 o                         
   4  16   0       2833.24       2830.58       441.07 o                         
   5  16   0       3888.50       3903.60       236.18 o                         
   6  16   0        438.76        269.29        79.03 o                         
   7  16   0         14.90         -8.58        72.01 o                         
   8  16   0       1375.34       2234.21       317.48 o                         
   9  16   0        462.15        695.54       237.50 o                         
   1  17   0       4489.88       5374.28       403.51 o                         
   2  17   0       8406.70       9079.37       457.46 o                         
   3  17   0        404.83        290.09       173.28 o                         
   4  17   0        548.69        492.08       142.20 o                         
   5  17   0       5650.56       6584.74       377.51 o                         
   6  17   0       2180.63       2449.03       491.97 o                         
   7  17   0       1666.07       1679.23       312.63 o                         
   0  18   0       1114.63       1063.91       256.89 o                         
   1  18   0        996.92       1106.57       289.48 o                         
   2  18   0       2742.57       2761.44       251.01 o                         
   3  18   0        326.16        196.98       244.77 o                         
   4  18   0       2494.80       2507.55       655.55 o                         
   5  18   0       3232.27       3317.19       278.15 o                         
   6  18   0        281.04        185.43       191.45 o                         
   7  18   0        573.94        630.10       230.23 o                         
   1  19   0        726.99        737.99       160.17 o                         
   2  19   0        939.22       1230.41       202.63 o                         
   3  19   0        141.92        -43.86       105.21 o                         
   4  19   0        434.87        223.68       129.37 o                         
   5  19   0       1074.80       1038.99       231.32 o                         
   6  19   0       1683.83       1795.13       245.15 o                         
   0  20   0        243.10         -2.42       167.22 o                         
   1  20   0       2176.68       2751.83       610.72 o                         
   2  20   0       5927.01       7407.29       446.91 o                         
   3  20   0        266.71        307.78       203.57 o                         
   4  20   0       2347.50       2023.16       256.03 o                         
   5  20   0       1059.81       1137.25       264.04 o                         
   1  21   0        439.78        469.11       158.34 o                         
   2  21   0       1849.22       2033.85       272.42 o                         
   1   1   1        636.82        558.43        20.16 o                         
   2   1   1        411.57        390.94        15.07 o                         
   3   1   1        248.94        192.91        13.14 o                         
   4   1   1         26.32         12.49        10.51 o                         
   5   1   1       1075.19       1155.44        35.71 o                         
   6   1   1         43.29         67.13        17.01 o                         
   7   1   1        585.73        538.94        43.91 o                         
   8   1   1       2904.05       2742.96       114.38 o                         
   9   1   1        144.50        135.82        38.00 o                         
  10   1   1         39.18         36.88        31.74 o                         
  11   1   1        410.50        381.85        54.06 o                         
  12   1   1         63.93         73.52        40.41 o                         
  13   1   1         62.43         62.78        45.82 o                         
  14   1   1          1.38         -2.50        46.89 o                         
   0   2   1       2827.87       2690.59        74.82 o                         
   1   2   1        693.94        641.64        17.63 o                         
   2   2   1       8007.38       8175.46       116.45 o                         
   3   2   1       2974.98       2944.44        49.91 o                         
   4   2   1        263.93        264.15        20.09 o                         
   5   2   1       1454.05       1650.43        37.66 o                         
   6   2   1        623.40        591.12        37.47 o                         
   7   2   1        832.14        777.72        52.78 o                         
   8   2   1        193.75        196.89        34.61 o                         
   9   2   1       2341.27       2199.71       109.86 o                         
  10   2   1        177.98        243.29        42.12 o                         
  11   2   1        637.76        494.30        56.92 o                         
  12   2   1        133.37        147.83        46.74 o                         
  13   2   1        107.14        108.54        46.94 o                         
  14   2   1         44.16         12.67        48.79 o                         
   1   3   1      27689.11      28347.59       336.57 o                         
   2   3   1       2528.15       2566.94        73.20 o                         
   3   3   1       4195.92       4271.04        70.75 o                         
   4   3   1        348.20        327.54        20.87 o                         
   5   3   1        485.18        461.91        26.99 o                         
   6   3   1      15523.82      17280.88       236.20 o                         
   7   3   1          6.97         34.92        17.72 o                         
   8   3   1       3877.79       3858.35       111.63 o                         
   9   3   1         59.07         45.44        28.73 o                         
  10   3   1       5570.31       5770.15       156.32 o                         
  11   3   1        369.94        429.79        54.84 o                         
  12   3   1        827.21        707.87        70.86 o                         
  13   3   1          2.89          7.37        44.71 o                         
  14   3   1        170.42        206.76        57.81 o                         
   0   4   1       2849.44       2963.83        73.89 o                         
   1   4   1      14167.45      14749.17       178.16 o                         
   2   4   1        828.57        929.04        35.38 o                         
   3   4   1       1096.42       1118.37        32.44 o                         
   4   4   1       3586.87       3401.90        61.93 o                         
   5   4   1         93.98        164.60        18.39 o                         
   6   4   1        433.40        536.78        28.67 o                         
   7   4   1       3020.42       2956.84        67.51 o                         
   8   4   1        174.32         75.63        28.34 o                         
   9   4   1        285.30        210.17        38.99 o                         
  10   4   1        205.97        207.55        41.55 o                         
  11   4   1       2919.49       2739.25       110.82 o                         
  12   4   1         25.23         58.75        40.54 o                         
  13   4   1        537.75        531.14        69.92 o                         
  14   4   1        400.76        324.79        66.66 o                         
   1   5   1      13919.49      14356.80       183.15 o                         
   2   5   1      10125.73      10393.02       140.41 o                         
   3   5   1      20723.83      22033.46       333.50 o                         
   4   5   1      13106.06      13624.01       176.98 o                         
   5   5   1        162.20        130.02        18.51 o                         
   6   5   1       5369.03       5421.48        96.72 o                         
   7   5   1        578.02        577.41        32.12 o                         
   8   5   1       3314.74       3070.62       100.18 o                         
   9   5   1        807.78        755.83        61.42 o                         
  10   5   1        652.08        529.00        58.02 o                         
  11   5   1        220.27        191.55        45.20 o                         
  12   5   1        911.52        821.09        77.06 o                         
  13   5   1         61.72         74.29        49.33 o                         
  14   5   1        349.63        355.04        66.42 o                         
   0   6   1       2729.83       2394.44        73.17 o                         
   1   6   1        403.86        419.93        22.86 o                         
   2   6   1      13407.46      13323.54       177.14 o                         
   3   6   1        179.83        248.09        25.20 o                         
   4   6   1       5207.82       5286.63        89.17 o                         
   5   6   1       3480.76       3499.72        69.83 o                         
   6   6   1          5.34        -13.28        15.15 o                         
   7   6   1       3901.49       3895.56        91.43 o                         
   8   6   1          4.51        -23.18        23.18 o                         
   9   6   1       3063.79       3096.95       124.22 o                         
  10   6   1         87.20         10.74        31.88 o                         
  11   6   1       1075.73       1055.52        85.62 o                         
  12   6   1         53.23        107.58        45.19 o                         
  13   6   1        579.31        591.46        72.38 o                         
   1   7   1      13212.40      13469.20       196.22 o                         
   2   7   1        446.96        665.45        28.11 o                         
   3   7   1       5044.52       5011.38        86.02 o                         
   4   7   1       4506.07       4280.88        91.11 o                         
   5   7   1       5280.73       6126.45       100.26 o                         
   6   7   1       2686.27       2557.40        62.03 o                         
   7   7   1         83.20         22.45        18.93 o                         
   8   7   1        715.36        649.64        54.93 o                         
   9   7   1        263.98        188.41        38.95 o                         
  10   7   1        446.56        462.39        55.80 o                         
  11   7   1        118.04        167.28        45.33 o                         
  12   7   1       1004.85       1000.49        84.28 o                         
  13   7   1         96.09         20.06        47.44 o                         
   0   8   1      24367.84      26342.31       534.91 o                         
   1   8   1        694.04        711.83        34.26 o                         
   2   8   1       6380.71       6314.92       101.62 o                         
   3   8   1        385.11        318.01        24.53 o                         
   4   8   1       7380.04       7385.55       136.72 o                         
   5   8   1       2837.41       2669.04        61.87 o                         
   6   8   1       4517.33       4603.76        90.81 o                         
   7   8   1       2666.51       2493.23        65.92 o                         
   8   8   1          5.97         -6.88        27.06 o                         
   9   8   1       3019.23       2812.70       104.85 o                         
  10   8   1         76.81        117.25        38.44 o                         
  11   8   1       5580.10       5549.38       165.68 o                         
  12   8   1        332.68        287.15        58.52 o                         
  13   8   1        381.83        302.27        63.38 o                         
   1   9   1       8346.28       8591.92       144.76 o                         
   2   9   1         13.60          4.00        15.37 o                         
   3   9   1       2447.86       2217.42        55.55 o                         
   4   9   1        144.61         80.68        19.21 o                         
   5   9   1         63.72         23.22        18.55 o                         
   6   9   1       2594.86       2483.84        62.76 o                         
   7   9   1        214.92        150.02        25.25 o                         
   8   9   1        396.54        473.75        54.73 o                         
   9   9   1         60.16        -19.86        31.99 o                         
  10   9   1       1600.14       1827.33        94.41 o                         
  11   9   1         13.89        -36.08        40.28 o                         
  12   9   1        195.91        118.40        51.45 o                         
  13   9   1        749.26        689.21        80.65 o                         
   0  10   1      16585.57      17893.46       390.58 o                         
   1  10   1        180.82        138.69        23.47 o                         
   2  10   1       6616.61       6509.46       119.33 o                         
   3  10   1       6819.35       6723.20       110.15 o                         
   4  10   1       4716.97       4647.80        91.32 o                         
   5  10   1       2060.20       1953.45        73.16 o                         
   6  10   1         69.12         35.51        19.18 o                         
   7  10   1       3024.96       2871.94        75.37 o                         
   8  10   1       1158.14       1180.43        72.51 o                         
   9  10   1       1456.06       1514.98        87.51 o                         
  10  10   1         92.80         96.34        41.88 o                         
  11  10   1       1334.54       1292.77        93.38 o                         
  12  10   1        146.20        149.40        55.99 o                         
   1  11   1       3654.42       3556.87        87.11 o                         
   2  11   1        949.72        936.81        44.58 o                         
   3  11   1        702.75        639.05        38.76 o                         
   4  11   1        648.00        562.98        35.71 o                         
   5  11   1        719.95        674.49        40.40 o                         
   6  11   1        238.80        237.35        28.95 o                         
   7  11   1       4040.22       4052.07        86.98 o                         
   8  11   1       4230.15       4321.32       122.90 o                         
   9  11   1         49.12         16.99        37.24 o                         
  10  11   1       2165.38       2024.19       102.12 o                         
  11  11   1        338.11        272.97        57.26 o                         
  12  11   1        568.65        703.74       101.22 o                         
   0  12   1       6020.82       6151.08       180.19 o                         
   1  12   1        538.09        502.24        50.13 o                         
   2  12   1       1715.18       1710.80        69.63 o                         
   3  12   1       2975.29       2837.71        76.74 o                         
   4  12   1       1574.50       1472.78        57.56 o                         
   5  12   1       2816.44       2960.99        76.17 o                         
   6  12   1       3965.05       3970.38        92.71 o                         
   7  12   1       3501.43       3466.89        82.08 o                         
   8  12   1        782.21        503.69        67.29 o                         
   9  12   1       1941.04       1963.46        90.55 o                         
  10  12   1        843.38        802.54        74.82 o                         
  11  12   1       1098.72       1410.65       146.11 o                         
   1  13   1         27.28         -3.13        22.86 o                         
   2  13   1       1240.29       1172.30        58.18 o                         
   3  13   1         72.78         38.53        24.29 o                         
   4  13   1        493.93        433.09        42.69 o                         
   5  13   1       3224.22       3150.12        87.06 o                         
   6  13   1        617.51        614.93        41.48 o                         
   7  13   1       2243.26       2037.80        92.94 o                         
   8  13   1        544.48        516.91        50.36 o                         
   9  13   1          0.04         16.22        37.26 o                         
  10  13   1       1383.66       1395.72        91.37 o                         
  11  13   1        560.17        582.68        73.36 o                         
   0  14   1       2157.16       2184.19       117.38 o                         
   1  14   1        544.42        509.73        43.26 o                         
   2  14   1        449.49        401.90        43.19 o                         
   3  14   1       4222.91       4255.57       129.35 o                         
   4  14   1          5.23         41.28        26.24 o                         
   5  14   1       1268.44       1298.12        65.70 o                         
   6  14   1        211.52        306.86        38.35 o                         
   7  14   1        110.87         74.40        32.45 o                         
   8  14   1         91.81         54.84        33.84 o                         
   9  14   1        157.30        175.39        46.58 o                         
  10  14   1         50.96         50.30        43.05 o                         
   1  15   1        593.59        523.71        60.55 o                         
   2  15   1        147.81        172.15        45.66 o                         
   3  15   1        962.45        989.73        85.33 o                         
   4  15   1       3133.47       3368.86       124.75 o                         
   5  15   1       1558.41       1270.89        91.05 o                         
   6  15   1       1147.44       1047.18        65.82 o                         
   7  15   1        934.12        789.94        62.20 o                         
   8  15   1        185.48        144.62        44.34 o                         
   9  15   1          2.85        -19.66        40.95 o                         
  10  15   1        327.80        229.72        74.67 o                         
   0  16   1        114.72        125.44        58.98 o                         
   1  16   1         12.64          3.48        35.47 o                         
   2  16   1         32.26        -28.53        35.40 o                         
   3  16   1         71.75         14.42        41.23 o                         
   4  16   1          4.13        -24.53        38.96 o                         
   5  16   1       1151.14       1265.77       100.40 o                         
   6  16   1         10.47         48.78        45.44 o                         
   7  16   1         92.78         95.62        56.01 o                         
   8  16   1        137.34         81.65        76.22 o                         
   9  16   1         12.26         30.49        74.59 o                         
   1  17   1        227.45        314.03        83.51 o                         
   2  17   1        309.36        152.10       144.47 o                         
   3  17   1         74.55         76.65        68.59 o                         
   4  17   1         63.77        -21.82        67.85 o                         
   5  17   1        369.89        266.65        92.33 o                         
   6  17   1        302.65        347.45       102.11 o                         
   7  17   1         11.20         95.55       116.38 o                         
   0  18   1        100.12         23.48       151.47 o                         
   1  18   1         25.92        -16.04        62.11 o                         
   2  18   1        211.62        156.15        78.22 o                         
   3  18   1         12.82         -3.27        68.96 o                         
   4  18   1          3.56         -6.99        66.57 o                         
   5  18   1         36.01        -80.80        80.80 o                         
   6  18   1         21.75         21.73        75.59 o                         
   7  18   1         19.38        -35.36       134.50 o                         
   1  19   1        280.47        244.26        90.92 o                         
   2  19   1         35.73        139.51        80.62 o                         
   3  19   1          0.96        -66.85        66.85 o                         
   4  19   1          5.34        -70.88        70.88 o                         
   5  19   1         82.88        -52.54        73.44 o                         
   6  19   1        143.72         23.01        89.39 o                         
   0  20   1         78.91        -17.70       110.44 o                         
   1  20   1        278.40        244.50        96.77 o                         
   2  20   1        170.87        182.52        89.35 o                         
   3  20   1         85.12        101.67        96.49 o                         
   4  20   1        146.51        213.88        93.34 o                         
   5  20   1         35.47         88.43        88.58 o                         
   1  21   1        439.53        404.88       105.60 o                         
   2  21   1        551.21        453.09       115.17 o                         
   0   0   2       1314.24        932.57        75.13 o                         
   1   0   2       2743.82       2712.72       103.67 o                         
   2   0   2      67662.45      69661.80      1029.06 o                         
   3   0   2       4690.02       4474.23        89.75 o                         
   4   0   2        829.22        699.79        43.17 o                         
   5   0   2       1010.59       1117.92        37.05 o                         
   6   0   2       4841.86       5069.67       117.23 o                         
   7   0   2        890.16        922.15        84.31 o                         
   8   0   2       3351.72       2999.50       136.37 o                         
   9   0   2      27484.97      28002.10       686.29 o                         
  10   0   2       3520.23       3505.03       165.15 o                         
  11   0   2         60.65         20.59        50.43 o                         
  12   0   2        311.25        353.23        78.13 o                         
  13   0   2       4627.96       4528.89       239.26 o                         
  14   0   2          4.56         36.24        69.36 o                         
   1   1   2      30550.16      31689.38       386.55 o                         
   2   1   2       4188.12       4367.01        68.20 o                         
   3   1   2         60.63         39.53        11.85 o                         
   4   1   2         17.80         10.27        10.97 o                         
   5   1   2      11796.06      11808.19       156.54 o                         
   6   1   2      10189.18       9855.24       143.56 o                         
   7   1   2        671.72        767.77        48.53 o                         
   8   1   2       4061.28       3795.74       110.33 o                         
   9   1   2        174.13         26.03        28.78 o                         
  10   1   2        418.71        308.45        51.13 o                         
  11   1   2          5.02         60.14        35.30 o                         
  12   1   2       2344.28       2255.63       106.65 o                         
  13   1   2       1414.11       1486.59       102.15 o                         
  14   1   2        116.91         22.21        50.07 o                         
   0   2   2       2526.46       2359.12        73.56 o                         
   1   2   2      26617.11      27536.55       339.11 o                         
   2   2   2      81249.45      82714.81      1153.84 o                         
   3   2   2       1715.05       1506.48        34.15 o                         
   4   2   2         45.12         75.46        13.20 o                         
   5   2   2       7170.15       6926.70       106.96 o                         
   6   2   2       2697.61       2988.66        58.46 o                         
   7   2   2         23.66         24.53        22.32 o                         
   8   2   2       6324.54       6124.90       157.06 o                         
   9   2   2      15247.49      15017.76       292.98 o                         
  10   2   2       4920.06       5146.62       146.97 o                         
  11   2   2         68.12         58.77        35.81 o                         
  12   2   2         29.40         -1.42        36.42 o                         
  13   2   2         58.79         24.63        45.20 o                         
  14   2   2         83.55        125.02        55.52 o                         
   1   3   2      31225.04      32436.08       369.85 o                         
   2   3   2      18547.75      18513.10       260.78 o                         
   3   3   2       1787.50       1843.01        43.48 o                         
   4   3   2       2119.81       2062.44        44.52 o                         
   5   3   2      25555.43      26165.71       327.25 o                         
   6   3   2      19007.60      19562.90       264.48 o                         
   7   3   2       2526.39       2574.05        57.28 o                         
   8   3   2       4516.24       4044.31       114.95 o                         
   9   3   2        459.02        396.73        46.19 o                         
  10   3   2       4576.73       5011.45       144.18 o                         
  11   3   2        340.07        234.00        48.19 o                         
  12   3   2       3221.06       3214.96       127.13 o                         
  13   3   2       3405.45       3447.75       137.58 o                         
  14   3   2        196.43        142.37        56.99 o                         
   0   4   2       5100.45       5079.65       108.12 o                         
   1   4   2        543.81        447.90        20.35 o                         
   2   4   2       2045.84       1880.42        40.84 o                         
   3   4   2      14256.52      14903.54       220.66 o                         
   4   4   2       9459.12      10426.65       151.08 o                         
   5   4   2      22826.69      24264.10       307.64 o                         
   6   4   2        574.87        493.54        27.52 o                         
   7   4   2        254.42        188.82        25.56 o                         
   8   4   2       2399.46       2248.40        94.58 o                         
   9   4   2       3866.97       3525.01       140.83 o                         
  10   4   2        479.32        446.97        52.79 o                         
  11   4   2       1450.79       1576.59       119.86 o                         
  12   4   2        105.47         23.46        38.55 o                         
  13   4   2       1280.71       1222.33        95.79 o                         
  14   4   2        350.48        287.78        65.33 o                         
   1   5   2      12127.55      11829.00       154.50 o                         
   2   5   2       5699.87       5395.99        79.78 o                         
   3   5   2       1515.51       1424.83        41.53 o                         
   4   5   2      18412.05      20141.71       282.61 o                         
   5   5   2      12436.42      12643.74       176.50 o                         
   6   5   2      11816.23      11612.16       167.51 o                         
   7   5   2       1350.27       1264.61        43.48 o                         
   8   5   2        158.42        120.66        33.66 o                         
   9   5   2       1575.80       1525.50        89.61 o                         
  10   5   2        307.43        236.54        49.33 o                         
  11   5   2       5494.64       5686.20       165.40 o                         
  12   5   2       5960.38       5879.80       175.72 o                         
  13   5   2       2611.41       2792.59       126.55 o                         
  14   5   2          1.87        -47.37        47.37 o                         
   0   6   2        493.88        438.62        34.04 o                         
   1   6   2       5459.95       5447.09        83.65 o                         
   2   6   2       4767.88       4789.21        78.43 o                         
   3   6   2       6943.25       7036.71       107.96 o                         
   4   6   2         55.55         42.56        17.17 o                         
   5   6   2       2853.26       2606.27        62.05 o                         
   6   6   2        100.62         83.84        18.83 o                         
   7   6   2         18.28         22.19        17.09 o                         
   8   6   2       4873.05       5170.31       136.98 o                         
   9   6   2       4843.35       4929.02       138.58 o                         
  10   6   2       1328.01       1349.42        84.96 o                         
  11   6   2          4.77         17.53        36.97 o                         
  12   6   2          1.67         -5.16        40.68 o                         
  13   6   2        237.12        210.85        56.97 o                         
   1   7   2        274.20        354.49        23.52 o                         
   2   7   2       5132.02       5207.95        82.41 o                         
   3   7   2      14852.49      15991.14       205.76 o                         
   4   7   2        244.06        100.69        20.15 o                         
   5   7   2       9395.30       9462.36       150.80 o                         
   6   7   2       5850.21       5807.04       103.61 o                         
   7   7   2        259.08        203.67        26.88 o                         
   8   7   2        159.01        112.17        32.74 o                         
   9   7   2        321.15        328.56        46.90 o                         
  10   7   2          4.89         -5.35        31.99 o                         
  11   7   2         21.29         58.13        39.61 o                         
  12   7   2       2904.92       2945.11       137.96 o                         
  13   7   2        514.25        548.11        74.43 o                         
   0   8   2      11633.06      13054.64       264.01 o                         
   1   8   2       5155.49       4985.38        99.74 o                         
   2   8   2      19231.86      19605.60       255.21 o                         
   3   8   2        842.27        749.20        38.04 o                         
   4   8   2         11.50         -8.18        15.83 o                         
   5   8   2        500.32        481.95        32.00 o                         
   6   8   2       1874.24       1908.91        58.29 o                         
   7   8   2        530.71        408.53        32.52 o                         
   8   8   2        500.39        476.43        48.93 o                         
   9   8   2       4310.51       4385.29       132.10 o                         
  10   8   2       1062.13       1106.41        96.61 o                         
  11   8   2        611.03        667.02        68.47 o                         
  12   8   2         86.97         65.45        47.80 o                         
  13   8   2         55.86         50.32        50.46 o                         
   1   9   2       4464.64       4711.08        88.27 o                         
   2   9   2       4003.43       3921.35        75.03 o                         
   3   9   2        556.61        444.95        34.41 o                         
   4   9   2       1785.57       1692.30        57.53 o                         
   5   9   2       7606.91       7956.20       144.34 o                         
   6   9   2       5144.41       5177.61       104.79 o                         
   7   9   2       1013.18        994.52        46.32 o                         
   8   9   2        433.87        361.62        50.49 o                         
   9   9   2        580.28        561.46        57.00 o                         
  10   9   2       1895.20       1856.49        95.93 o                         
  11   9   2        922.41       1005.64        84.26 o                         
  12   9   2        114.34         68.68        48.53 o                         
  13   9   2        779.25        945.53        92.12 o                         
   0  10   2       8500.00       9012.84       249.06 o                         
   1  10   2       9091.93       9180.42       147.08 o                         
   2  10   2        448.28        340.30        27.59 o                         
   3  10   2        158.68        172.80        21.64 o                         
   4  10   2        211.33        258.27        23.94 o                         
   5  10   2       1012.25       1048.60        50.59 o                         
   6  10   2        990.81        913.87        48.77 o                         
   7  10   2       6256.35       6407.33       122.20 o                         
   8  10   2        789.60        712.38        58.74 o                         
   9  10   2         58.30        103.91        39.25 o                         
  10  10   2       2160.65       2094.07       102.30 o                         
  11  10   2        291.76        282.14        56.54 o                         
  12  10   2        250.41        127.51        53.52 o                         
   1  11   2         20.67          8.54        17.70 o                         
   2  11   2       1771.37       1893.43        56.26 o                         
   3  11   2       5391.15       5746.94       104.47 o                         
   4  11   2       3269.44       3136.72        74.08 o                         
   5  11   2        842.92        801.60        43.45 o                         
   6  11   2        126.47        113.75        25.95 o                         
   7  11   2       1077.47       1107.69        54.84 o                         
   8  11   2        568.73        602.57        51.60 o                         
   9  11   2       1368.04       1518.71        90.48 o                         
  10  11   2        496.78        428.70        66.52 o                         
  11  11   2          6.64        -27.31        44.41 o                         
  12  11   2         24.29         -1.31        48.28 o                         
   0  12   2      12201.30      12199.33       269.88 o                         
   1  12   2       9383.57       9652.56       159.88 o                         
   2  12   2       1486.33       1378.05        61.01 o                         
   3  12   2       1168.56       1134.71        49.86 o                         
   4  12   2        352.17        282.20        28.56 o                         
   5  12   2        709.47        616.65        39.33 o                         
   6  12   2         43.97         18.97        24.66 o                         
   7  12   2       2096.04       2167.54        72.66 o                         
   8  12   2       6048.25       6211.89       158.20 o                         
   9  12   2        258.21        165.96        41.94 o                         
  10  12   2       1414.37       1413.25        89.78 o                         
  11  12   2       3092.60       3424.57       139.16 o                         
   1  13   2        127.16        140.67        25.85 o                         
   2  13   2          3.12         -8.01        20.33 o                         
   3  13   2       1475.89       1600.69        57.94 o                         
   4  13   2       6253.53       6523.38       124.12 o                         
   5  13   2        780.19        796.59        46.57 o                         
   6  13   2          0.94        -24.08        24.08 o                         
   7  13   2       1579.12       1541.74        72.22 o                         
   8  13   2       1457.16       1411.87        83.07 o                         
   9  13   2          0.68         -2.78        35.67 o                         
  10  13   2       1343.08       1356.23        96.22 o                         
  11  13   2        677.50        696.02        83.48 o                         
   0  14   2      26396.26      28619.30       700.90 o                         
   1  14   2       4916.74       4723.14       134.49 o                         
   2  14   2       1772.54       1616.68        80.13 o                         
   3  14   2         17.51        -14.38        29.94 o                         
   4  14   2       1076.44       1049.83        62.85 o                         
   5  14   2        905.95        884.14        59.98 o                         
   6  14   2       3802.98       3694.49       106.21 o                         
   7  14   2       5467.65       6038.72       159.26 o                         
   8  14   2       1155.09       1171.71        85.38 o                         
   9  14   2        112.28         47.69        46.68 o                         
  10  14   2         29.54         47.05        51.45 o                         
   1  15   2       1142.58        923.37        75.18 o                         
   2  15   2         34.78         23.64        35.60 o                         
   3  15   2      11667.73      12332.02       260.91 o                         
   4  15   2       3629.11       3706.56       124.48 o                         
   5  15   2         10.65         26.31        38.31 o                         
   6  15   2         63.73          8.43        35.75 o                         
   7  15   2        383.05        291.48        54.02 o                         
   8  15   2       2160.33       2049.74       122.50 o                         
   9  15   2         11.87         -8.43        51.80 o                         
  10  15   2        392.84        293.50        76.92 o                         
   0  16   2        183.48        188.18        74.40 o                         
   1  16   2       1771.54       1693.17       140.61 o                         
   2  16   2        154.45        112.62        42.94 o                         
   3  16   2         39.15         17.23        43.38 o                         
   4  16   2       1551.86       1621.61        93.56 o                         
   5  16   2        425.38        425.96        57.48 o                         
   6  16   2       1890.50       1968.40        95.11 o                         
   7  16   2       1605.16       1674.37       106.11 o                         
   8  16   2        284.27        279.01        69.36 o                         
   9  16   2         66.70         98.80        65.55 o                         
   1  17   2        132.54        103.96        52.31 o                         
   2  17   2       4350.61       4310.29       161.71 o                         
   3  17   2       9720.01      10588.09       285.08 o                         
   4  17   2       5460.24       6101.62       212.52 o                         
   5  17   2        273.43        302.62        58.10 o                         
   6  17   2         42.17         40.01        50.61 o                         
   7  17   2        731.61        776.28       112.37 o                         
   8  17   2        649.48        850.65       134.45 o                         
   0  18   2       3379.39       3746.62       410.66 o                         
   1  18   2        129.42        173.64        77.17 o                         
   2  18   2        544.44        523.29       129.08 o                         
   3  18   2         13.60          2.45        70.47 o                         
   4  18   2       3307.83       3385.30       208.10 o                         
   5  18   2        372.93        322.11        90.15 o                         
   6  18   2       1620.09       1803.60       161.36 o                         
   7  18   2       2062.50       1991.69       247.84 o                         
   1  19   2        827.87        485.76       134.32 o                         
   2  19   2        191.83        118.48       100.74 o                         
   3  19   2       3974.97       4905.91       243.80 o                         
   4  19   2       4830.03       5340.20       258.08 o                         
   5  19   2         69.81        -51.29        75.55 o                         
   6  19   2        128.61         61.67       126.63 o                         
   0  20   2       3686.39       3970.81       611.81 o                         
   1  20   2       1694.41       1618.84       240.63 o                         
   2  20   2          7.28          7.15        83.81 o                         
   3  20   2          1.45         63.32        81.14 o                         
   4  20   2        488.81        511.72       114.07 o                         
   1  21   2        117.87         73.41        90.91 o                         
   2  21   2         13.63        100.12        92.44 o                         
   1   1   3        112.64         77.06        11.14 o                         
   2   1   3      12123.52      12587.95       192.38 o                         
   3   1   3       1159.20       1146.20        32.85 o                         
   4   1   3       7569.40       8003.40       109.33 o                         
   5   1   3       2933.31       3135.82        58.28 o                         
   6   1   3        847.27        899.27        29.04 o                         
   7   1   3       1366.83       1303.58        46.90 o                         
   8   1   3        234.44        270.78        37.86 o                         
   9   1   3          6.84         25.62        26.73 o                         
  10   1   3       1510.92       1354.75        81.59 o                         
  11   1   3        157.93        138.12        42.46 o                         
  12   1   3        473.24        408.37        58.79 o                         
  13   1   3        116.05         55.28        45.51 o                         
  14   1   3         38.09         33.30        50.67 o                         
   0   2   3       5319.30       5504.96       145.10 o                         
   1   2   3      30862.75      32256.84       382.50 o                         
   2   2   3      31980.03      33700.79       436.96 o                         
   3   2   3       7727.81       7971.22       121.46 o                         
   4   2   3          6.85        -11.07        11.07 o                         
   5   2   3       1928.27       1976.74        48.34 o                         
   6   2   3       1696.88       1631.64        42.82 o                         
   7   2   3        458.76        398.95        24.49 o                         
   8   2   3        250.33        206.33        34.58 o                         
   9   2   3       5852.11       5910.22       153.70 o                         
  10   2   3        701.92        562.47        56.22 o                         
  11   2   3         11.78         46.44        37.23 o                         
  12   2   3        426.72        401.01        60.69 o                         
  13   2   3        496.16        376.70        72.25 o                         
  14   2   3         47.79         58.68        51.42 o                         
   1   3   3        578.55        669.45        21.28 o                         
   2   3   3       8990.87       9379.46       136.76 o                         
   3   3   3        123.62         70.01        15.40 o                         
   4   3   3         41.94         72.44        16.11 o                         
   5   3   3       1308.80       1237.33        55.17 o                         
   6   3   3          4.77          7.06        13.02 o                         
   7   3   3       1700.38       1599.36        44.77 o                         
   8   3   3       2875.00       2889.07       100.81 o                         
   9   3   3       2626.62       2643.23        96.60 o                         
  10   3   3       2052.05       2002.95        90.47 o                         
  11   3   3        331.68        320.49        51.64 o                         
  12   3   3       1169.66       1076.23        83.71 o                         
  13   3   3        131.11        175.20        52.86 o                         
  14   3   3        315.23        297.48        78.66 o                         
   0   4   3       9398.40       8977.92       228.38 o                         
   1   4   3        337.32        360.32        23.32 o                         
   2   4   3       1981.72       1871.51        48.34 o                         
   3   4   3        194.41        121.26        20.92 o                         
   4   4   3         63.18        130.93        21.65 o                         
   5   4   3       4664.34       4584.24        80.79 o                         
   6   4   3        554.84        544.15        29.68 o                         
   7   4   3        947.02        843.29        41.30 o                         
   8   4   3          0.32          2.74        25.29 o                         
   9   4   3       1873.92       1845.80       113.17 o                         
  10   4   3       1141.20       1189.70        79.60 o                         
  11   4   3        872.91        802.87        70.93 o                         
  12   4   3        857.49        963.69        84.67 o                         
  13   4   3        442.43        447.27        67.14 o                         
  14   4   3        192.39        224.72        61.74 o                         
   1   5   3       2229.86       2138.14        40.71 o                         
   2   5   3        625.81        586.42        31.42 o                         
   3   5   3        200.78        141.92        18.94 o                         
   4   5   3       2809.60       2898.00        64.70 o                         
   5   5   3       1689.32       1506.15        45.38 o                         
   6   5   3       1433.59       1291.74        50.83 o                         
   7   5   3         60.50         42.13        16.92 o                         
   8   5   3         76.71         31.89        27.30 o                         
   9   5   3         28.72        -13.85        27.14 o                         
  10   5   3       2712.11       2561.72       124.54 o                         
  11   5   3        317.33        350.50        53.75 o                         
  12   5   3        615.00        499.95        65.19 o                         
  13   5   3        309.22        151.58        62.06 o                         
   0   6   3       7093.22       6722.83       162.27 o                         
   1   6   3        555.09        672.14        30.35 o                         
   2   6   3       6566.21       6244.59        92.04 o                         
   3   6   3          5.18          6.22        13.45 o                         
   4   6   3       5621.03       5712.90       104.66 o                         
   5   6   3      24014.62      25735.06       360.58 o                         
   6   6   3        291.40        255.37        24.69 o                         
   7   6   3       2310.07       2254.42        59.45 o                         
   8   6   3        549.30        563.48        50.57 o                         
   9   6   3         37.87         12.87        29.90 o                         
  10   6   3        117.98         83.85        36.64 o                         
  11   6   3        813.90        679.34        67.43 o                         
  12   6   3         15.99         50.36        42.85 o                         
  13   6   3       1034.35       1013.18        90.33 o                         
   1   7   3       3320.92       3101.61        61.00 o                         
   2   7   3        398.72        349.67        22.09 o                         
   3   7   3      27103.94      29164.10       351.72 o                         
   4   7   3         21.39         16.90        16.06 o                         
   5   7   3       3830.09       3777.58        96.79 o                         
   6   7   3       4495.20       4763.83        95.53 o                         
   7   7   3         70.44         24.82        18.97 o                         
   8   7   3       4889.16       4801.50       142.37 o                         
   9   7   3         10.96        -28.47        28.47 o                         
  10   7   3        529.49        532.29        59.26 o                         
  11   7   3        136.39        117.09        49.51 o                         
  12   7   3        782.36        754.04        75.90 o                         
  13   7   3        919.85        936.74        87.92 o                         
   0   8   3       1343.74       1113.33        57.97 o                         
   1   8   3       2258.75       2426.13        54.54 o                         
   2   8   3      20801.54      22508.48       288.12 o                         
   3   8   3       1057.81        979.54        34.69 o                         
   4   8   3       7731.64       7672.79       118.45 o                         
   5   8   3         27.14         22.08        18.83 o                         
   6   8   3        648.46        633.29        40.30 o                         
   7   8   3       6800.72       6943.64       151.07 o                         
   8   8   3         15.39        -23.19        23.19 o                         
   9   8   3       4304.35       4253.40       131.10 o                         
  10   8   3         15.81         24.89        36.19 o                         
  11   8   3         83.72         49.64        42.58 o                         
  12   8   3        876.09        830.79        79.73 o                         
  13   8   3        709.30        667.67        86.10 o                         
   1   9   3      14561.46      14769.61       211.28 o                         
   2   9   3         56.13         47.62        15.98 o                         
   3   9   3       5631.68       5655.11        91.12 o                         
   4   9   3       6705.50       6909.34       111.93 o                         
   5   9   3       1559.05       1306.62        51.67 o                         
   6   9   3       7153.25       6917.11       129.77 o                         
   7   9   3       1154.29       1134.82        53.30 o                         
   8   9   3       1052.81       1106.29        70.86 o                         
   9   9   3        144.33         97.58        38.29 o                         
  10   9   3       1100.35       1066.71        79.49 o                         
  11   9   3       1592.76       1566.00        97.79 o                         
  12   9   3       1260.85       1293.30        96.88 o                         
  13   9   3        764.21        804.14        83.90 o                         
   0  10   3        505.05        407.35        40.27 o                         
   1  10   3        314.34        353.37        26.99 o                         
   2  10   3       4535.78       4670.28        90.82 o                         
   3  10   3        650.96        565.08        30.81 o                         
   4  10   3       1010.50        916.56        37.98 o                         
   5  10   3       3165.59       3104.42        73.12 o                         
   6  10   3       2104.25       1997.84        63.59 o                         
   7  10   3        149.81        102.30        26.91 o                         
   8  10   3        149.03         51.89        32.60 o                         
   9  10   3       1376.40       1408.14        80.58 o                         
  10  10   3          0.48        -35.54        35.54 o                         
  11  10   3        586.62        693.80        73.19 o                         
  12  10   3         36.80         23.76        48.53 o                         
   1  11   3       5300.61       5234.09       100.22 o                         
   2  11   3       1394.75       1235.91        59.70 o                         
   3  11   3       1879.52       1794.52        53.68 o                         
   4  11   3       1366.39       1302.55        45.16 o                         
   5  11   3       2465.93       2567.08        62.97 o                         
   6  11   3        462.78        462.16        39.79 o                         
   7  11   3        609.25        459.05        39.76 o                         
   8  11   3       6252.11       6464.99       159.97 o                         
   9  11   3        394.38        417.66        49.64 o                         
  10  11   3       1826.85       1858.19       100.48 o                         
  11  11   3         63.36         62.13        46.18 o                         
  12  11   3        579.54        456.60        77.06 o                         
   0  12   3       2941.56       2868.61       152.00 o                         
   1  12   3       3009.24       2806.51        83.52 o                         
   2  12   3       1438.22       1193.43        52.33 o                         
   3  12   3        519.32        417.35        36.60 o                         
   4  12   3         45.50         60.53        22.05 o                         
   5  12   3        486.90        456.38        37.07 o                         
   6  12   3       2998.26       2802.05       102.54 o                         
   7  12   3       2170.44       2172.78        97.90 o                         
   8  12   3        668.53        593.41        61.86 o                         
   9  12   3       3986.44       4187.67       145.07 o                         
  10  12   3        129.63        130.16        45.98 o                         
  11  12   3        711.83        712.14        81.51 o                         
   1  13   3       1160.60       1155.71        71.10 o                         
   2  13   3       5580.19       5533.53       162.23 o                         
   3  13   3         14.31         29.97        28.42 o                         
   4  13   3         44.30          6.68        29.46 o                         
   5  13   3        364.33        319.01        42.64 o                         
   6  13   3         14.73         26.21        27.49 o                         
   7  13   3        120.44         76.00        38.29 o                         
   8  13   3       1533.54       1917.54       118.73 o                         
   9  13   3        111.75         77.20        48.82 o                         
  10  13   3       2276.74       2307.27       147.65 o                         
  11  13   3        488.84        541.91        95.07 o                         
   0  14   3       6616.50       6783.99       242.22 o                         
   1  14   3        139.89        102.35        37.15 o                         
   2  14   3       1298.34       1265.24        79.04 o                         
   3  14   3       3459.44       3447.49       123.31 o                         
   4  14   3         55.79        -20.63        33.16 o                         
   5  14   3        291.76        200.33        43.31 o                         
   6  14   3          3.27         -2.53        34.35 o                         
   7  14   3       2148.12       2198.26       122.02 o                         
   8  14   3        386.62        359.86        65.27 o                         
   9  14   3        929.28        876.87        95.83 o                         
  10  14   3        418.61        371.14        82.47 o                         
   1  15   3       2146.37       2289.56        97.40 o                         
   2  15   3         14.41        -10.65        32.18 o                         
   3  15   3       3278.04       3276.57       116.92 o                         
   4  15   3       1481.67       1548.86        87.64 o                         
   5  15   3        524.72        360.08        51.28 o                         
   6  15   3       1525.63       1435.57        94.09 o                         
   7  15   3         28.67         -0.95        40.25 o                         
   8  15   3        421.53        289.94        65.48 o                         
   9  15   3          6.64         13.43        50.18 o                         
  10  15   3         27.55         75.22        57.48 o                         
   0  16   3        362.39        308.42        73.43 o                         
   1  16   3          2.93        -22.16        35.27 o                         
   2  16   3        328.40        372.82        62.02 o                         
   3  16   3        557.59        574.01        62.93 o                         
   4  16   3       4262.34       4132.06       161.73 o                         
   5  16   3         11.95         11.31        39.68 o                         
   6  16   3        374.74        268.74        53.14 o                         
   7  16   3        685.18        578.77        74.30 o                         
   8  16   3          5.12         93.03        56.19 o                         
   9  16   3        320.33        214.09        78.76 o                         
   1  17   3         84.87         71.67        39.99 o                         
   2  17   3        140.89        110.64        43.21 o                         
   3  17   3         21.39         61.64        41.19 o                         
   4  17   3          3.70         69.99        44.98 o                         
   5  17   3        319.03        276.74        55.49 o                         
   6  17   3         10.54        -18.53        44.96 o                         
   7  17   3          0.08         44.95        47.10 o                         
   8  17   3         36.85         65.41        70.51 o                         
   0  18   3        185.99        182.53        73.00 o                         
   1  18   3        387.83        243.32        53.50 o                         
   2  18   3         75.01         25.17        47.72 o                         
   3  18   3        226.22        165.70        56.28 o                         
   4  18   3         19.70         81.79        67.95 o                         
   5  18   3          0.26         -4.83        49.33 o                         
   6  18   3        188.05        148.54        63.25 o                         
   7  18   3         19.95         24.58        67.36 o                         
   1  19   3          5.04         58.05        78.16 o                         
   2  19   3        142.21        -67.12        67.12 o                         
   3  19   3         40.15          3.55        79.99 o                         
   4  19   3        122.60         55.70       105.29 o                         
   5  19   3          0.65        -74.83        74.83 o                         
   6  19   3         49.27        208.11        95.33 o                         
   0  20   3        636.78        521.38       155.95 o                         
   1  20   3          1.76          6.36        79.47 o                         
   2  20   3         46.26        148.52        90.94 o                         
   3  20   3        200.44         87.41        98.95 o                         
   4  20   3         69.66         49.71        92.34 o                         
   1  21   3        618.21        603.06       127.74 o                         
   0   0   4     235218.39     241710.34      7075.01 o                         
   1   0   4     150443.19     158034.09      3279.51 o                         
   2   0   4      22396.63      23365.21       461.23 o                         
   3   0   4       1653.62       1677.10        52.65 o                         
   4   0   4      19952.01      21435.95       343.48 o                         
   5   0   4       5532.76       5831.13       114.79 o                         
   6   0   4       9171.98       9386.18       183.94 o                         
   7   0   4      20019.46      20668.44       444.86 o                         
   8   0   4       1517.47       1348.00        94.43 o                         
   9   0   4        460.12        361.98       109.49 o                         
  10   0   4       2024.01       1901.57       125.38 o                         
  11   0   4       1986.17       2121.98       141.63 o                         
  12   0   4       9188.53       9889.21       341.32 o                         
  13   0   4        795.52        900.50       118.99 o                         
  14   0   4         42.70        116.19        82.02 o                         
   1   1   4       5593.23       5626.46        77.97 o                         
   2   1   4      45795.93      48278.31       571.87 o                         
   3   1   4      15491.85      14655.48       197.31 o                         
   4   1   4       9828.77       9304.72       125.82 o                         
   5   1   4        199.03        168.34        19.46 o                         
   6   1   4       1732.48       1689.64        42.41 o                         
   7   1   4       5388.12       5144.41       135.30 o                         
   8   1   4       8014.37       7696.51       189.27 o                         
   9   1   4         88.16         35.01        28.99 o                         
  10   1   4       1667.26       1681.54        88.41 o                         
  11   1   4       4681.50       4886.92       231.96 o                         
  12   1   4        161.44        153.09        46.89 o                         
  13   1   4         26.63         57.43        45.30 o                         
  14   1   4       2017.08       2538.39       129.28 o                         
   0   2   4       6094.37       6925.88       140.67 o                         
   1   2   4      10183.59       9741.15       129.21 o                         
   2   2   4        577.85        628.52        27.36 o                         
   3   2   4       5036.03       4854.85       100.05 o                         
   4   2   4       3482.55       3370.14        63.45 o                         
   5   2   4       1814.33       1687.98        43.14 o                         
   6   2   4       8941.57       8712.74       135.72 o                         
   7   2   4       8352.83       7976.38       152.41 o                         
   8   2   4       4457.70       4517.50       137.17 o                         
   9   2   4          4.96         17.32        27.43 o                         
  10   2   4       2193.70       2123.68        93.51 o                         
  11   2   4       6351.26       6784.60       301.33 o                         
  12   2   4       3669.66       3583.08       133.00 o                         
  13   2   4       1401.53       1371.65        99.05 o                         
  14   2   4       2072.06       2561.26       135.12 o                         
   1   3   4      10740.26      10902.23       141.01 o                         
   2   3   4       8833.65       8757.55       120.66 o                         
   3   3   4      15121.88      14180.26       203.06 o                         
   4   3   4      12032.81      12273.93       182.80 o                         
   5   3   4        285.83        242.60        27.85 o                         
   6   3   4        998.75        962.01        35.92 o                         
   7   3   4      12254.91      12430.63       185.68 o                         
   8   3   4      11167.84      10760.25       222.70 o                         
   9   3   4        407.33        313.93        43.53 o                         
  10   3   4       4262.05       4407.33       135.52 o                         
  11   3   4       2254.82       2413.37       105.31 o                         
  12   3   4        155.31        143.49        46.49 o                         
  13   3   4        167.08         93.64        49.31 o                         
  14   3   4       2650.59       2789.28       135.46 o                         
   0   4   4       6257.64       5536.38       165.80 o                         
   1   4   4       4865.30       4597.51        77.30 o                         
   2   4   4       4219.33       4415.57        71.32 o                         
   3   4   4        436.46        467.39        26.84 o                         
   4   4   4      27057.89      29119.44       376.94 o                         
   5   4   4       4044.44       3934.96        80.83 o                         
   6   4   4        131.79         80.71        17.36 o                         
   7   4   4      10826.85      11139.27       165.99 o                         
   8   4   4       2669.31       2390.69        88.26 o                         
   9   4   4          4.19        -23.61        23.61 o                         
  10   4   4       8409.86       9127.89       247.14 o                         
  11   4   4       2358.82       2573.19       109.25 o                         
  12   4   4         65.32         39.14        40.00 o                         
  13   4   4        244.05        122.65        51.06 o                         
  14   4   4        886.64        843.06       136.36 o                         
   1   5   4        325.19        311.07        26.08 o                         
   2   5   4        681.22        832.45        28.09 o                         
   3   5   4      18412.11      19029.97       245.82 o                         
   4   5   4      14879.34      14962.18       211.46 o                         
   5   5   4      16803.34      18720.70       271.53 o                         
   6   5   4        246.44        193.88        22.80 o                         
   7   5   4       1403.77       1339.01        47.37 o                         
   8   5   4       9236.18       9157.76       199.45 o                         
   9   5   4        728.38        650.60        68.56 o                         
  10   5   4       2025.96       1956.54        91.85 o                         
  11   5   4       1339.92       1413.74        90.55 o                         
  12   5   4        296.17        340.99        57.86 o                         
  13   5   4        396.20        240.96        57.77 o                         
   0   6   4        201.67        293.58        29.53 o                         
   1   6   4       1655.16       1462.98        30.69 o                         
   2   6   4       1385.91       1404.67        45.71 o                         
   3   6   4       1153.76       1269.04        62.52 o                         
   4   6   4       2065.83       1956.99        54.16 o                         
   5   6   4       1275.43       1311.87        53.60 o                         
   6   6   4         19.75         38.55        19.48 o                         
   7   6   4      10754.70      11129.61       170.22 o                         
   8   6   4        795.89        789.41        56.53 o                         
   9   6   4        422.07        286.87        43.98 o                         
  10   6   4       1020.81       1005.33        79.55 o                         
  11   6   4       2445.99       2259.89       105.26 o                         
  12   6   4        780.72        680.83        74.18 o                         
  13   6   4       1429.77       1585.67       110.12 o                         
   1   7   4       2322.68       2533.76        51.96 o                         
   2   7   4       2725.60       2709.73        53.99 o                         
   3   7   4      22448.34      23933.27       307.19 o                         
   4   7   4       3789.54       3441.38        81.44 o                         
   5   7   4        918.08        829.85        48.73 o                         
   6   7   4       2912.49       3092.03        76.21 o                         
   7   7   4       3953.68       3953.09        88.33 o                         
   8   7   4       5090.55       4995.64       128.95 o                         
   9   7   4        855.19        827.90        64.94 o                         
  10   7   4       1113.63       1023.29       129.69 o                         
  11   7   4       1023.91       1103.98        82.82 o                         
  12   7   4        352.82        280.05        58.80 o                         
  13   7   4        845.95        919.22        93.65 o                         
   0   8   4        254.25        115.55        26.62 o                         
   1   8   4       1945.22       1747.38        47.71 o                         
   2   8   4         18.12         23.74        12.22 o                         
   3   8   4       3502.23       3468.07        70.15 o                         
   4   8   4       2742.33       2669.15        65.04 o                         
   5   8   4        329.25        203.07        25.74 o                         
   6   8   4        295.93        270.82        27.30 o                         
   7   8   4       1864.39       1858.77        64.16 o                         
   8   8   4       3581.87       3568.42       107.39 o                         
   9   8   4       3288.73       3223.66       112.98 o                         
  10   8   4       2791.78       2716.00       115.07 o                         
  11   8   4        987.30        940.52        79.65 o                         
  12   8   4        288.29        224.37        56.35 o                         
  13   8   4        220.98         60.01        53.84 o                         
   1   9   4        400.39        513.17        27.88 o                         
   2   9   4        544.66        575.91        26.96 o                         
   3   9   4       1214.46       1094.73        38.43 o                         
   4   9   4       6085.72       6511.78       112.89 o                         
   5   9   4       4963.70       4750.21       102.09 o                         
   6   9   4       2675.00       2613.83        80.40 o                         
   7   9   4         68.42         54.26        23.99 o                         
   8   9   4       1376.00       1347.83        79.03 o                         
   9   9   4        434.52        359.19        48.41 o                         
  10   9   4        314.29        184.03        45.67 o                         
  11   9   4       1450.51       1284.33        93.75 o                         
  12   9   4       1222.70       1166.17        92.97 o                         
   0  10   4      17528.45      18980.90       373.81 o                         
   1  10   4       5127.84       5409.65        98.50 o                         
   2  10   4       2368.95       2411.96        59.83 o                         
   3  10   4       2000.81       1750.28        47.16 o                         
   4  10   4       1046.03       1011.39        48.40 o                         
   5  10   4         99.07         79.24        22.23 o                         
   6  10   4        737.77        724.63        45.59 o                         
   7  10   4        657.15        637.40        44.11 o                         
   8  10   4       5867.29       6131.04       204.83 o                         
   9  10   4       4226.38       4621.06       148.14 o                         
  10  10   4       2502.70       2629.07       112.14 o                         
  11  10   4        303.67        320.37        57.47 o                         
  12  10   4         65.32         96.90        56.90 o                         
   1  11   4         10.71         11.98        23.20 o                         
   2  11   4       4272.35       4332.72       102.41 o                         
   3  11   4         20.61        -18.04        18.04 o                         
   4  11   4       1176.82       1157.56        49.98 o                         
   5  11   4       5246.26       5303.56       111.56 o                         
   6  11   4       7780.75       8100.08       165.67 o                         
   7  11   4       4125.56       4220.11       100.98 o                         
   8  11   4          0.67         43.43        35.51 o                         
   9  11   4        400.72        344.63        56.94 o                         
  10  11   4          4.61         -3.06        38.74 o                         
  11  11   4         50.18         50.72        51.37 o                         
  12  11   4       1332.08       1346.30       119.34 o                         
   0  12   4        147.46        107.37        50.25 o                         
   1  12   4       1854.41       1716.77        77.81 o                         
   2  12   4       4123.38       3908.50       127.64 o                         
   3  12   4       2363.92       2288.71        89.52 o                         
   4  12   4        399.08        286.29        39.62 o                         
   5  12   4       3043.63       3024.99       100.36 o                         
   6  12   4        224.59        155.63        41.01 o                         
   7  12   4       2175.27       2228.23       122.86 o                         
   8  12   4       1442.26       1407.63       103.83 o                         
   9  12   4       3754.16       4189.08       157.74 o                         
  10  12   4       2269.81       2588.50       138.13 o                         
  11  12   4        562.57        565.16        93.32 o                         
   1  13   4       4849.72       4829.83       136.90 o                         
   2  13   4        512.35        460.56        51.71 o                         
   3  13   4        382.29        298.27        48.32 o                         
   4  13   4        168.55         91.88        35.15 o                         
   5  13   4       4057.15       3994.42       126.15 o                         
   6  13   4       3374.40       3340.62       109.95 o                         
   7  13   4        112.31         49.70        39.13 o                         
   8  13   4          1.85         -8.85        43.52 o                         
   9  13   4         87.68         50.36        56.36 o                         
  10  13   4         13.05         16.91        54.76 o                         
  11  13   4        167.15         55.53        63.13 o                         
   0  14   4        732.01        552.71        80.21 o                         
   1  14   4        696.03        630.80        58.10 o                         
   2  14   4       6322.38       6483.13       169.41 o                         
   3  14   4       1660.23       1621.53        83.43 o                         
   4  14   4         14.04        -12.32        32.05 o                         
   5  14   4         68.66         -2.39        40.76 o                         
   6  14   4        468.40        421.93        64.81 o                         
   7  14   4        133.75         71.79        42.39 o                         
   8  14   4        952.72        873.00        92.12 o                         
   9  14   4       8090.72       8632.62       337.37 o                         
  10  14   4       1101.15       1123.80       111.23 o                         
   1  15   4       4658.34       4727.24       144.10 o                         
   2  15   4        486.25        409.73        53.29 o                         
   3  15   4          3.32         30.59        37.49 o                         
   4  15   4        653.56        604.33        63.26 o                         
   5  15   4       3179.65       3150.72       128.94 o                         
   6  15   4       6271.29       6999.42       187.29 o                         
   7  15   4       1698.93       1599.90       106.66 o                         
   8  15   4        264.24        365.11        68.33 o                         
   9  15   4         36.53        -52.55        52.55 o                         
   0  16   4       3241.52       3217.56       170.09 o                         
   1  16   4         12.73          4.86        38.13 o                         
   2  16   4       7452.09       7872.14       200.68 o                         
   3  16   4        246.37        277.19        53.38 o                         
   4  16   4        119.18         57.75        42.06 o                         
   5  16   4       1019.13       1027.30       102.71 o                         
   6  16   4          7.43        -41.05        41.05 o                         
   7  16   4        257.66        292.84        64.87 o                         
   8  16   4        557.63        449.79        87.84 o                         
   9  16   4       2603.19       3174.37       169.98 o                         
   1  17   4       3241.10       3395.31       129.69 o                         
   2  17   4        304.09        312.19        56.59 o                         
   3  17   4        707.18        591.20        67.10 o                         
   4  17   4        253.64        209.07        55.16 o                         
   5  17   4       4912.04       5540.03       172.12 o                         
   6  17   4       4997.83       5460.14       172.20 o                         
   7  17   4       1153.43        946.23        90.61 o                         
   8  17   4         15.20         21.18        58.57 o                         
   0  18   4        330.89        254.35        80.80 o                         
   1  18   4       1381.42       1358.81        95.82 o                         
   2  18   4       1870.23       1952.19       138.89 o                         
   3  18   4        758.99        848.39        97.66 o                         
   4  18   4        253.62        191.04        56.44 o                         
   5  18   4       1334.58       1480.34       103.08 o                         
   6  18   4         82.24        103.48        53.64 o                         
   7  18   4         31.79        -18.36        56.72 o                         
   1  19   4        764.63        737.06        98.07 o                         
   2  19   4        111.60         68.03        52.94 o                         
   3  19   4         20.74         36.37        55.02 o                         
   4  19   4        157.02        136.58        60.10 o                         
   5  19   4       3329.48       4145.10       214.25 o                         
   6  19   4       1829.91       1878.44       155.19 o                         
   0  20   4         94.81         17.82       121.34 o                         
   1  20   4        294.58        494.37       154.61 o                         
   2  20   4       3868.84       4661.86       247.46 o                         
   3  20   4       1465.64       1532.53       164.25 o                         
   4  20   4        428.31        250.30       105.44 o                         
   1   1   5      22308.38      23355.00       277.01 o                         
   2   1   5      21169.64      22160.81       256.10 o                         
   3   1   5          4.21          8.77        15.61 o                         
   4   1   5        147.76        121.84        15.45 o                         
   5   1   5       1353.23       1392.27        36.71 o                         
   6   1   5        484.92        554.50        29.26 o                         
   7   1   5          6.31          7.28        14.55 o                         
   8   1   5        473.72        397.54        43.01 o                         
   9   1   5         12.85         47.35        29.87 o                         
  10   1   5        469.36        350.58        50.26 o                         
  11   1   5        181.37        190.63        51.52 o                         
  12   1   5        126.60         94.37        43.65 o                         
  13   1   5         40.00        -31.81        41.82 o                         
  14   1   5        133.37        122.80        55.59 o                         
   0   2   5        173.39        116.31        19.90 o                         
   1   2   5        630.89        641.93        23.72 o                         
   2   2   5       8551.99       8963.95       115.51 o                         
   3   2   5       1917.84       1969.82        46.72 o                         
   4   2   5         86.59         78.41        17.23 o                         
   5   2   5        207.36        192.40        19.96 o                         
   6   2   5       3571.84       3828.76        74.63 o                         
   7   2   5        727.41        758.14        35.71 o                         
   8   2   5       1199.84       1099.65        65.96 o                         
   9   2   5         40.64         -5.95        27.52 o                         
  10   2   5        379.55        309.98        48.75 o                         
  11   2   5        704.18        578.58        62.77 o                         
  12   2   5         17.55        -36.29        36.29 o                         
  13   2   5        364.07        294.83        59.59 o                         
  14   2   5        295.84        247.08        61.30 o                         
   1   3   5        482.41        561.73        25.30 o                         
   2   3   5        372.58        479.98        23.04 o                         
   3   3   5       2664.76       2579.38        55.18 o                         
   4   3   5       5831.90       6331.08       106.66 o                         
   5   3   5       9886.50      10606.63       167.78 o                         
   6   3   5      15562.65      17135.91       232.94 o                         
   7   3   5        787.10        722.99        35.67 o                         
   8   3   5        170.68        170.78        34.55 o                         
   9   3   5        112.09         70.96        32.00 o                         
  10   3   5        483.95        494.02        55.19 o                         
  11   3   5         40.94         43.36        36.90 o                         
  12   3   5        113.03         81.71        44.14 o                         
  13   3   5        907.14        656.66        77.33 o                         
   0   4   5       8958.46       9516.53       249.92 o                         
   1   4   5       4279.22       4679.22        76.14 o                         
   2   4   5         17.34          3.71        11.82 o                         
   3   4   5       1887.63       1871.61        44.63 o                         
   4   4   5      11223.99      11059.88       171.80 o                         
   5   4   5       2962.48       2788.86        67.27 o                         
   6   4   5        942.60        887.68        41.54 o                         
   7   4   5       1023.47        896.68        39.86 o                         
   8   4   5          3.36        -24.07        24.07 o                         
   9   4   5          7.75        -27.47        27.47 o                         
  10   4   5        163.18        112.17        38.22 o                         
  11   4   5       1312.73       1358.53        89.64 o                         
  12   4   5         67.61         30.99        42.22 o                         
  13   4   5       1356.93       1316.00       100.47 o                         
   1   5   5      10032.64      10005.10       160.19 o                         
   2   5   5       1665.84       1743.80        41.48 o                         
   3   5   5      10834.30      10930.53       154.03 o                         
   4   5   5      12942.70      13617.48       205.82 o                         
   5   5   5         40.35         26.44        16.08 o                         
   6   5   5       3423.08       3184.05        93.83 o                         
   7   5   5          2.16         -5.44        17.20 o                         
   8   5   5       3690.62       3712.52       107.61 o                         
   9   5   5       1289.28       1235.25        75.44 o                         
  10   5   5        371.99        377.37        51.74 o                         
  11   5   5        859.88        832.60        91.38 o                         
  12   5   5        558.73        632.44        75.00 o                         
  13   5   5        332.81        314.43        62.41 o                         
   0   6   5        770.52        772.01       111.94 o                         
   1   6   5       2090.62       2246.29        65.92 o                         
   2   6   5      15305.45      15810.89       216.94 o                         
   3   6   5       2740.45       2755.56        58.02 o                         
   4   6   5       3113.14       2989.90        69.64 o                         
   5   6   5       4715.74       4768.38        89.17 o                         
   6   6   5        191.92        138.46        22.97 o                         
   7   6   5       4488.20       4561.06        97.77 o                         
   8   6   5        613.78        573.92        50.29 o                         
   9   6   5       3553.67       3708.32       120.33 o                         
  10   6   5         47.21          2.26        33.49 o                         
  11   6   5        140.25         51.53        39.28 o                         
  12   6   5        363.87        293.50        58.92 o                         
  13   6   5        156.38        100.02        54.83 o                         
   1   7   5       9684.23       9830.15       143.84 o                         
   2   7   5        333.73        355.36        29.26 o                         
   3   7   5       3638.06       3415.25        67.98 o                         
   4   7   5        611.67        430.88        28.53 o                         
   5   7   5       2490.37       2327.12        64.94 o                         
   6   7   5       1008.14        928.80        41.20 o                         
   7   7   5        286.17        231.24        31.53 o                         
   8   7   5       1612.62       1477.47        73.69 o                         
   9   7   5        126.76         19.55        31.34 o                         
  10   7   5        843.57        863.87        84.72 o                         
  11   7   5        182.50        154.82        49.74 o                         
  12   7   5       1787.56       1713.85       106.78 o                         
  13   7   5         59.01         35.31        50.82 o                         
   0   8   5       6464.83       5846.59       156.94 o                         
   1   8   5        958.73       1024.01        32.76 o                         
   2   8   5       3016.96       2592.78        65.33 o                         
   3   8   5       1911.54       1841.53        49.74 o                         
   4   8   5       5124.35       4847.99        90.67 o                         
   5   8   5       4674.45       4703.19       100.30 o                         
   6   8   5       3389.22       3469.13        76.87 o                         
   7   8   5        995.39        918.92        47.75 o                         
   8   8   5          8.95         35.26        33.81 o                         
   9   8   5        265.45        220.26        41.59 o                         
  10   8   5        131.48         67.76        40.94 o                         
  11   8   5       3507.64       3585.17       140.10 o                         
  12   8   5       1366.30       1422.90       101.02 o                         
  13   8   5        765.68        774.60        84.59 o                         
   1   9   5        800.85        691.79        43.66 o                         
   2   9   5       3937.72       3960.49        69.22 o                         
   3   9   5       5486.63       5704.12       103.24 o                         
   4   9   5         98.53         33.01        18.51 o                         
   5   9   5       1388.09       1354.06        57.01 o                         
   6   9   5       1385.98       1375.69        55.19 o                         
   7   9   5         27.68         61.05        23.07 o                         
   8   9   5        126.49        120.55        35.16 o                         
   9   9   5       1832.71       1940.47        93.09 o                         
  10   9   5        984.50        982.66        78.53 o                         
  11   9   5          1.69        -28.72        42.04 o                         
  12   9   5        538.34        539.51        73.25 o                         
   0  10   5      18309.68      17490.18       452.54 o                         
   1  10   5        454.71        347.93        40.03 o                         
   2  10   5       7909.87       7428.54       141.76 o                         
   3  10   5       2873.07       2650.03        73.35 o                         
   4  10   5       1899.76       1860.72        60.83 o                         
   5  10   5        607.00        540.37        38.97 o                         
   6  10   5         93.77         38.32        26.14 o                         
   7  10   5       2103.26       1921.60        65.99 o                         
   8  10   5        280.79        203.44        41.77 o                         
   9  10   5       1454.87       1301.67        85.98 o                         
  10  10   5        219.46        126.84        44.39 o                         
  11  10   5        651.29        619.85        78.46 o                         
  12  10   5        504.00        391.19        79.80 o                         
   1  11   5       3646.41       3750.33       113.08 o                         
   2  11   5       2609.12       2681.65        95.77 o                         
   3  11   5       1561.96       1633.08        87.47 o                         
   4  11   5       2238.70       2229.62        82.90 o                         
   5  11   5       1401.47       1446.25        75.14 o                         
   6  11   5         51.67         29.20        34.02 o                         
   7  11   5       5173.38       5322.41       163.35 o                         
   8  11   5       4977.93       5173.37       181.47 o                         
   9  11   5         53.35          8.56        44.07 o                         
  10  11   5       2142.23       2340.94       137.38 o                         
  11  11   5        482.03        446.31        89.22 o                         
   0  12   5       4063.30       3755.27       164.57 o                         
   1  12   5         55.86         32.77        35.95 o                         
   2  12   5       3730.10       3570.55       205.82 o                         
   3  12   5        273.09        327.02        43.65 o                         
   4  12   5       1392.03       1347.51        79.71 o                         
   5  12   5        302.99        233.29        56.10 o                         
   6  12   5        568.29        528.21        56.08 o                         
   7  12   5       4691.05       4863.19       147.29 o                         
   8  12   5          0.76         49.35        45.62 o                         
   9  12   5       5380.08       5427.10       197.17 o                         
  10  12   5        376.23        403.51        75.77 o                         
  11  12   5        797.06        975.69       116.32 o                         
   1  13   5       2893.26       2794.26       121.60 o                         
   2  13   5        366.70        287.76        51.24 o                         
   3  13   5        439.71        428.26        54.14 o                         
   4  13   5        247.20        221.16        42.56 o                         
   5  13   5          4.37          9.96        32.44 o                         
   6  13   5       2128.48       2218.37        94.37 o                         
   7  13   5          2.35         25.30        38.90 o                         
   8  13   5       3468.67       3292.24       149.19 o                         
   9  13   5         38.88          0.95        50.37 o                         
  10  13   5       1267.71       1282.89       183.80 o                         
  11  13   5         18.77       -130.87       133.29 o                         
   0  14   5        326.15        238.99        62.83 o                         
   1  14   5        595.05        616.99        62.86 o                         
   2  14   5        989.64       1041.91        88.12 o                         
   3  14   5        187.28        232.51        45.50 o                         
   4  14   5        146.23         83.49        38.34 o                         
   5  14   5          6.13         -5.26        36.44 o                         
   6  14   5        123.52         76.45        40.38 o                         
   7  14   5       1880.24       1898.26        96.72 o                         
   8  14   5          2.76        -12.92        44.90 o                         
   9  14   5        804.91        745.31        96.46 o                         
  10  14   5        568.28        320.33        75.10 o                         
   1  15   5       1317.99       1286.06        96.31 o                         
   2  15   5        265.96        153.16        44.09 o                         
   3  15   5       1875.11       1882.84        97.09 o                         
   4  15   5         10.73         15.33        38.31 o                         
   5  15   5          2.57        -32.32        36.27 o                         
   6  15   5        352.20        342.00        55.24 o                         
   7  15   5        624.31        491.63        71.26 o                         
   8  15   5       1042.31       1082.03       104.13 o                         
   9  15   5          6.57         36.02        57.07 o                         
   0  16   5        324.73        143.11        84.65 o                         
   1  16   5         67.48         57.43        40.04 o                         
   2  16   5          1.71        127.22        43.21 o                         
   3  16   5        411.34        332.55        62.45 o                         
   4  16   5         22.16        -14.82        40.58 o                         
   5  16   5        343.27        288.73        56.46 o                         
   6  16   5        196.65        174.29        52.27 o                         
   7  16   5          6.57         26.11        49.42 o                         
   8  16   5         18.88         65.85        57.82 o                         
   1  17   5         31.72         53.85        43.57 o                         
   2  17   5         43.88        -11.15        39.89 o                         
   3  17   5        258.97        249.89        59.17 o                         
   4  17   5          4.13        -39.41        39.41 o                         
   5  17   5        171.94        146.71        52.73 o                         
   6  17   5         89.33         65.67        47.49 o                         
   7  17   5        106.91         42.30        55.66 o                         
   8  17   5        222.83        184.65        71.49 o                         
   0  18   5        365.69        327.70       102.29 o                         
   1  18   5          5.46         17.85        45.83 o                         
   2  18   5        662.66        628.52        74.36 o                         
   3  18   5        108.76         67.46        47.28 o                         
   4  18   5        418.82        393.86        65.40 o                         
   5  18   5         30.27         -8.85        47.97 o                         
   6  18   5         82.54         20.54        50.82 o                         
   7  18   5          2.56         11.44        69.19 o                         
   1  19   5         67.96        -46.77        46.77 o                         
   2  19   5        476.95        486.49        70.85 o                         
   3  19   5         77.85         96.05        52.25 o                         
   4  19   5        148.37         99.01        57.39 o                         
   5  19   5        172.26        130.22        60.90 o                         
   0  20   5         11.12        -27.17        94.37 o                         
   1  20   5          2.54         23.99        64.16 o                         
   2  20   5         27.87        -13.80        61.08 o                         
   3  20   5         16.44          0.48        67.41 o                         
   0   0   6      79822.18      89123.59      2660.08 o                         
   1   0   6        820.10        765.72        54.92 o                         
   2   0   6        760.70        484.11        46.07 o                         
   3   0   6      79154.57      85687.56      1208.60 o                         
   4   0   6        331.71        548.52        38.50 o                         
   5   0   6       3127.91       3008.15        74.50 o                         
   6   0   6         41.87          5.04        17.07 o                         
   7   0   6        224.56        173.30        42.19 o                         
   8   0   6      13706.83      13517.64       376.16 o                         
   9   0   6       6315.65       6435.39       232.04 o                         
  10   0   6      16278.38      17119.90       476.75 o                         
  11   0   6         89.71        148.35        61.61 o                         
  12   0   6        247.31        251.03        77.05 o                         
  13   0   6        214.59        257.81        83.05 o                         
   1   1   6      12403.25      12058.50       155.73 o                         
   2   1   6      17491.80      17997.23       207.99 o                         
   3   1   6       2223.58       2296.91        50.86 o                         
   4   1   6        188.02        109.98        17.24 o                         
   5   1   6      20118.83      20113.70       244.90 o                         
   6   1   6       8004.11       7761.33       114.02 o                         
   7   1   6       1237.68       1232.78        42.77 o                         
   8   1   6        655.35        534.82        50.14 o                         
   9   1   6          0.30        -23.11        33.09 o                         
  10   1   6       2201.41       2402.96       100.56 o                         
  11   1   6         79.38         67.01        38.72 o                         
  12   1   6       3398.60       3481.90       161.78 o                         
  13   1   6       4090.64       4819.08       178.10 o                         
   0   2   6       7541.78       8037.27       156.96 o                         
   1   2   6       2205.48       2063.48        43.07 o                         
   2   2   6      42404.13      43355.99       455.01 o                         
   3   2   6      30181.21      31519.38       362.48 o                         
   4   2   6       6793.79       6921.52       119.89 o                         
   5   2   6         29.49         34.96        15.48 o                         
   6   2   6        327.07        320.27        28.73 o                         
   7   2   6        166.24        132.34        22.74 o                         
   8   2   6       7666.39       7760.49       178.24 o                         
   9   2   6       7540.21       7983.43       189.52 o                         
  10   2   6       4892.13       4955.78       147.39 o                         
  11   2   6       1133.56       1142.39        84.29 o                         
  12   2   6         23.00        -25.02        38.45 o                         
  13   2   6         45.39         38.84        46.85 o                         
   1   3   6        897.67        762.42        25.69 o                         
   2   3   6       2973.91       2688.22        52.41 o                         
   3   3   6        783.31        834.60        31.77 o                         
   4   3   6       2254.51       2319.75        58.69 o                         
   5   3   6      13309.73      13634.36       208.88 o                         
   6   3   6      19170.61      20149.34       270.24 o                         
   7   3   6        976.78        919.59        41.03 o                         
   8   3   6       3526.27       3599.41       110.71 o                         
   9   3   6        852.70        836.99        65.05 o                         
  10   3   6        107.56         23.73        33.23 o                         
  11   3   6        184.34        122.49        43.88 o                         
  12   3   6       4637.90       4991.64       183.31 o                         
  13   3   6       4032.21       5094.18       171.59 o                         
   0   4   6        214.12        255.63        43.68 o                         
   1   4   6       3703.50       3278.88        60.41 o                         
   2   4   6       9098.20       8910.84       126.45 o                         
   3   4   6       1310.96       1287.17        51.14 o                         
   4   4   6          7.97         23.43        15.66 o                         
   5   4   6       4552.83       4669.84        83.64 o                         
   6   4   6        281.02        276.52        28.52 o                         
   7   4   6         56.25         53.10        19.08 o                         
   8   4   6       2097.35       1964.83        77.57 o                         
   9   4   6       9619.13       9808.08       218.88 o                         
  10   4   6        541.81        423.36        54.39 o                         
  11   4   6        712.71        680.06        67.33 o                         
  12   4   6        400.98        219.28        53.78 o                         
  13   4   6       1185.09       1183.82        96.29 o                         
   1   5   6       4333.28       4005.70        80.25 o                         
   2   5   6       2123.67       1941.31        46.61 o                         
   3   5   6       2227.35       2345.94        52.60 o                         
   4   5   6       4009.76       4157.96        81.94 o                         
   5   5   6      14888.49      15116.74       212.63 o                         
   6   5   6      13531.15      13700.52       209.03 o                         
   7   5   6       1475.94       1466.55        54.80 o                         
   8   5   6        303.77        160.20        45.69 o                         
   9   5   6        389.54        297.06        45.18 o                         
  10   5   6         42.50         41.06        34.84 o                         
  11   5   6       2385.20       2212.49       106.13 o                         
  12   5   6       4630.21       4839.46       161.40 o                         
  13   5   6       1433.56       1361.78       102.53 o                         
   0   6   6         25.73         36.32        40.93 o                         
   1   6   6        703.56        535.30        25.93 o                         
   2   6   6       7374.20       7681.93       119.44 o                         
   3   6   6       1208.23       1115.34        36.53 o                         
   4   6   6       1567.38       1338.19        42.87 o                         
   5   6   6        667.42        562.81        36.31 o                         
   6   6   6         17.88          5.23        16.54 o                         
   7   6   6        544.54        472.23        38.00 o                         
   8   6   6       2312.29       2420.65        87.30 o                         
   9   6   6       9282.71       9786.15       220.75 o                         
  10   6   6        457.77        325.42        50.91 o                         
  11   6   6          3.72         21.63        38.69 o                         
  12   6   6         21.36         40.02        44.23 o                         
  13   6   6        289.18        165.52        59.34 o                         
   1   7   6         14.69         -0.09        14.30 o                         
   2   7   6       3045.80       3084.56        61.03 o                         
   3   7   6        201.47        196.85        20.42 o                         
   4   7   6       2391.05       2204.57        55.42 o                         
   5   7   6       5820.17       5999.79       117.04 o                         
   6   7   6      13344.11      13839.82       197.55 o                         
   7   7   6      15177.96      16215.79       228.03 o                         
   8   7   6         24.25         78.71        34.99 o                         
   9   7   6        571.83        375.50        49.43 o                         
  10   7   6          0.02        -14.66        34.39 o                         
  11   7   6        667.76        611.08        69.79 o                         
  12   7   6       1088.59       1246.78        95.24 o                         
  13   7   6       1357.82       1472.73       107.22 o                         
   0   8   6       1055.69        913.53       137.12 o                         
   1   8   6       8051.67       8545.16       163.59 o                         
   2   8   6       4616.51       4407.43        79.69 o                         
   3   8   6        741.79        638.46        33.98 o                         
   4   8   6          4.23         -1.68        15.67 o                         
   5   8   6        523.71        485.27        34.74 o                         
   6   8   6          4.44         11.04        20.33 o                         
   7   8   6        152.06        122.59        25.22 o                         
   8   8   6       3164.34       3392.47       109.07 o                         
   9   8   6       2278.32       2282.70        94.57 o                         
  10   8   6       1958.62       2031.54       102.45 o                         
  11   8   6          7.58        -40.37        40.37 o                         
  12   8   6         19.66        -20.41        46.27 o                         
   1   9   6       7315.31       7256.64       165.30 o                         
   2   9   6        588.01        393.21        38.68 o                         
   3   9   6        425.13        285.86        32.90 o                         
   4   9   6       4432.67       4210.87        93.79 o                         
   5   9   6        909.79        818.84        45.23 o                         
   6   9   6       2469.08       2438.92        98.34 o                         
   7   9   6       1627.70       1606.36        58.77 o                         
   8   9   6       1224.39       1248.69        94.52 o                         
   9   9   6          4.34        -22.69        35.18 o                         
  10   9   6        420.29        486.09        58.88 o                         
  11   9   6       1451.08       1391.33       106.92 o                         
  12   9   6        498.11        517.72        87.30 o                         
   0  10   6       9638.26       9702.36       292.51 o                         
   1  10   6       3695.98       3641.44       110.54 o                         
   2  10   6       1418.77       1309.90        69.35 o                         
   3  10   6         97.88         62.88        29.74 o                         
   4  10   6        484.35        450.00        55.69 o                         
   5  10   6       3848.28       3801.67       111.26 o                         
   6  10   6       3387.89       3327.83       179.36 o                         
   7  10   6       3558.23       3827.63       122.68 o                         
   8  10   6       2987.93       2872.93       133.88 o                         
   9  10   6       3518.72       3656.22       158.62 o                         
  10  10   6        764.21        760.75        98.07 o                         
  11  10   6        983.98       1074.46       117.56 o                         
  12  10   6        213.80        201.58        79.03 o                         
   1  11   6         28.18         12.23        28.51 o                         
   2  11   6        308.72        315.80        44.44 o                         
   3  11   6       1535.22       1544.77        96.28 o                         
   4  11   6       4562.17       4228.89       126.31 o                         
   5  11   6        480.30        377.71        49.54 o                         
   6  11   6        192.09        139.08        38.06 o                         
   7  11   6       2220.59       1980.30        87.90 o                         
   8  11   6         26.47         55.63        46.95 o                         
   9  11   6         13.78        -24.41        44.37 o                         
  10  11   6        968.40        924.16       146.06 o                         
  11  11   6        503.61        445.64       117.18 o                         
   0  12   6       5913.76       5641.21       214.38 o                         
   1  12   6       5222.34       4788.04       137.01 o                         
   2  12   6       4673.93       4411.06       132.11 o                         
   3  12   6         84.11         23.98        31.17 o                         
   4  12   6       3305.59       3273.70       120.21 o                         
   5  12   6        307.51        277.25        45.71 o                         
   6  12   6         79.03         54.60        33.29 o                         
   7  12   6       3681.43       3731.73       131.65 o                         
   8  12   6        567.19        576.63        78.42 o                         
   9  12   6       3009.15       3025.56       149.85 o                         
  10  12   6        895.07        694.73        93.16 o                         
  11  12   6       2111.78       2206.68       168.54 o                         
   1  13   6         15.54         -6.18        30.92 o                         
   2  13   6        135.00         63.52        36.92 o                         
   3  13   6       1805.29       1712.23        89.51 o                         
   4  13   6       1042.38        987.64        75.77 o                         
   5  13   6       3776.58       3935.75       130.84 o                         
   6  13   6        667.95        571.54        64.46 o                         
   7  13   6       1858.63       1962.06       102.09 o                         
   8  13   6       2212.34       2136.36       129.02 o                         
   9  13   6         90.35        117.53        57.73 o                         
  10  13   6       1054.48        879.27       103.19 o                         
   0  14   6      15731.76      15784.75       452.48 o                         
   1  14   6        640.14        696.96        65.55 o                         
   2  14   6        623.25        601.45        61.29 o                         
   3  14   6       1325.41       1280.81        85.57 o                         
   4  14   6       4877.08       5047.30       153.09 o                         
   5  14   6        106.52        125.75        43.79 o                         
   6  14   6       1248.30       1173.75        85.02 o                         
   7  14   6       5473.11       5712.50       172.71 o                         
   8  14   6        279.45        210.93        63.15 o                         
   9  14   6         37.55         -9.02        56.66 o                         
  10  14   6         28.71         74.86        60.99 o                         
   1  15   6       4293.34       4161.16       137.95 o                         
   2  15   6       1376.68       1319.40        88.22 o                         
   3  15   6       2918.42       2970.94       117.97 o                         
   4  15   6       5139.36       5225.30       159.86 o                         
   5  15   6        502.72        321.45        82.21 o                         
   6  15   6          5.13        -18.08        42.46 o                         
   7  15   6       1140.05       1118.12       101.07 o                         
   8  15   6        892.60        994.66       130.91 o                         
   9  15   6        162.43        212.91        72.33 o                         
   0  16   6       6339.77       6912.87       268.13 o                         
   1  16   6        317.87        385.36        59.45 o                         
   2  16   6          3.80         36.46        42.40 o                         
   3  16   6        903.27        738.88        72.93 o                         
   4  16   6        508.43        506.71        64.70 o                         
   5  16   6        255.57        204.91        54.50 o                         
   6  16   6        192.60        180.65        52.75 o                         
   7  16   6       2360.07       2886.17       137.70 o                         
   8  16   6        902.70       1037.34       120.18 o                         
   1  17   6        617.92        602.45        70.62 o                         
   2  17   6        199.92        200.31        52.16 o                         
   3  17   6       7189.35       7790.28       210.53 o                         
   4  17   6       3543.72       4191.69       151.02 o                         
   5  17   6        109.94         92.00        51.30 o                         
   6  17   6         95.53        117.60        53.36 o                         
   7  17   6        242.64        178.24        64.92 o                         
   0  18   6       2794.50       2796.75       178.10 o                         
   1  18   6        106.64        199.03        56.57 o                         
   2  18   6        765.28        687.33        76.80 o                         
   3  18   6        714.76        667.54        75.87 o                         
   4  18   6       2057.74       2348.94       123.51 o                         
   5  18   6        329.21        288.58        64.39 o                         
   6  18   6        702.77        705.87        81.47 o                         
   1  19   6       1676.28       1912.99       115.22 o                         
   2  19   6         24.53         49.51        51.97 o                         
   3  19   6       3384.23       3728.83       159.82 o                         
   4  19   6       3515.39       3961.72       156.06 o                         
   5  19   6        161.57        126.14        60.45 o                         
   0  20   6        368.62        518.86       108.72 o                         
   1  20   6        286.99        297.63        68.50 o                         
   2  20   6         96.95         96.80        56.70 o                         
   1   1   7        185.77        191.84        19.24 o                         
   2   1   7       2376.67       2556.71        50.46 o                         
   3   1   7       2278.93       2500.01        51.32 o                         
   4   1   7       7690.59       8592.56       123.25 o                         
   5   1   7       1102.55       1113.60        36.86 o                         
   6   1   7         52.76         23.98        15.57 o                         
   7   1   7        594.65        594.00        31.70 o                         
   8   1   7          6.79         -3.07        28.36 o                         
   9   1   7         56.78         16.90        29.99 o                         
  10   1   7       1294.42       1224.39        81.57 o                         
  11   1   7        175.52        108.63        44.21 o                         
  12   1   7        254.49        147.80        48.05 o                         
  13   1   7         64.64         30.86        53.64 o                         
   0   2   7       4468.86       4785.23       147.80 o                         
   1   2   7        246.23        302.74        22.34 o                         
   2   2   7       2770.93       3097.38        70.14 o                         
   3   2   7       8629.55       9393.51       119.58 o                         
   4   2   7       5014.13       5572.35        99.51 o                         
   5   2   7         19.22         41.35        18.38 o                         
   6   2   7        882.75        745.76        37.48 o                         
   7   2   7       1273.62       1176.99        43.22 o                         
   8   2   7          0.08         31.30        27.26 o                         
   9   2   7       8122.16       8475.33       198.49 o                         
  10   2   7       1132.17       1047.30        79.11 o                         
  11   2   7       2348.28       2466.62       110.59 o                         
  12   2   7          0.63         42.29        43.98 o                         
  13   2   7        165.72        161.61        55.34 o                         
   1   3   7       1089.83       1312.63        37.69 o                         
   2   3   7       3424.48       3458.46        61.11 o                         
   3   3   7       1858.42       2147.10        63.83 o                         
   4   3   7       2541.55       2474.09        59.80 o                         
   5   3   7         33.58         11.36        19.39 o                         
   6   3   7        620.86        587.39        41.31 o                         
   7   3   7       2753.40       2670.10        82.81 o                         
   8   3   7        560.13        509.17        51.45 o                         
   9   3   7         89.84         70.56        33.77 o                         
  10   3   7        137.17         50.42        37.58 o                         
  11   3   7        153.41        147.21        46.47 o                         
  12   3   7         38.24         63.10        47.64 o                         
  13   3   7         55.75         69.16        49.86 o                         
   0   4   7       5211.01       5477.62       125.58 o                         
   1   4   7        597.38        615.81        30.41 o                         
   2   4   7        786.49        789.39        29.15 o                         
   3   4   7        943.05        902.75        34.09 o                         
   4   4   7       4023.33       3978.15        77.00 o                         
   5   4   7        686.74        685.41        38.53 o                         
   6   4   7       1197.40       1078.85        54.68 o                         
   7   4   7       5397.32       5484.63       105.94 o                         
   8   4   7       4512.11       4587.76       123.66 o                         
   9   4   7        703.22        682.20        80.03 o                         
  10   4   7         94.98         35.67        35.94 o                         
  11   4   7       3774.12       3968.72       138.11 o                         
  12   4   7       1125.69       1111.25        88.88 o                         
  13   4   7        949.70       1051.29        92.71 o                         
   1   5   7        837.66        742.68        34.50 o                         
   2   5   7       5768.37       6227.12        97.01 o                         
   3   5   7       6043.01       6072.56       112.61 o                         
   4   5   7        404.44        439.85        28.92 o                         
   5   5   7          8.48        -16.59        16.59 o                         
   6   5   7        676.30        555.85        33.67 o                         
   7   5   7       2370.52       2490.37        72.79 o                         
   8   5   7        129.08         76.57        31.11 o                         
   9   5   7          1.68          6.33        32.17 o                         
  10   5   7         10.75        -13.10        32.95 o                         
  11   5   7         50.40         28.35        39.59 o                         
  12   5   7         20.65         62.10        47.39 o                         
  13   5   7         24.81         32.65        51.91 o                         
   0   6   7        105.01        237.60        46.07 o                         
   1   6   7        228.31        327.06        30.83 o                         
   2   6   7        878.96        682.87        24.80 o                         
   3   6   7       1085.62       1014.76        38.28 o                         
   4   6   7      10573.52      11184.13       165.90 o                         
   5   6   7      11987.41      12897.48       206.95 o                         
   6   6   7       2528.13       2677.56        65.64 o                         
   7   6   7       2573.42       2424.77        75.83 o                         
   8   6   7        488.92        551.19        60.92 o                         
   9   6   7         12.84         26.98        30.99 o                         
  10   6   7        260.80        180.85        45.76 o                         
  11   6   7       1119.80       1034.55        83.69 o                         
  12   6   7        538.37        507.62        68.62 o                         
  13   6   7        824.35        783.57        84.66 o                         
   1   7   7      11088.47      11328.93       222.75 o                         
   2   7   7        220.89        241.17        22.12 o                         
   3   7   7       7509.21       6910.94       115.76 o                         
   4   7   7       4437.35       4459.33        86.00 o                         
   5   7   7       4326.18       4380.73        92.19 o                         
   6   7   7       4651.71       4667.39        99.91 o                         
   7   7   7        241.62        216.57        28.17 o                         
   8   7   7       1846.75       1860.64        82.89 o                         
   9   7   7       1102.36       1055.52        78.31 o                         
  10   7   7        451.84        447.48        57.03 o                         
  11   7   7         64.34         50.68        43.84 o                         
  12   7   7        856.69        640.93        76.31 o                         
   0   8   7       3501.04       3156.47       221.39 o                         
   1   8   7        759.91        715.65        54.34 o                         
   2   8   7       1432.28       1268.42        64.28 o                         
   3   8   7        449.15        396.79        47.23 o                         
   4   8   7       3617.75       3551.51        83.82 o                         
   5   8   7        121.17         31.56        20.64 o                         
   6   8   7       2750.53       2987.57        82.30 o                         
   7   8   7       2185.37       2077.22        64.36 o                         
   8   8   7        236.61        145.83        49.49 o                         
   9   8   7       2076.44       2229.42       100.70 o                         
  10   8   7         73.01         39.21        40.07 o                         
  11   8   7        766.77        935.26        87.70 o                         
  12   8   7        161.15        250.14        70.78 o                         
   1   9   7      13188.87      13418.79       280.04 o                         
   2   9   7        964.90        847.53        85.91 o                         
   3   9   7       5561.25       5047.90       134.22 o                         
   4   9   7       7442.05       7468.90       209.41 o                         
   5   9   7       2800.12       2777.38        93.28 o                         
   6   9   7       8246.41       8856.07       218.70 o                         
   7   9   7       1332.50       1155.79        67.74 o                         
   8   9   7       1469.55       1548.14       130.78 o                         
   9   9   7        306.58        207.47        58.38 o                         
  10   9   7       1610.07       1768.13       130.03 o                         
  11   9   7        518.94        506.44        88.48 o                         
  12   9   7        815.25        919.24       116.13 o                         
   0  10   7        785.26        605.88        75.56 o                         
   1  10   7         65.66        103.59        30.74 o                         
   2  10   7       1010.15        849.80        62.02 o                         
   3  10   7        649.69        588.50        52.61 o                         
   4  10   7       2269.16       2189.59        88.63 o                         
   5  10   7        323.50        244.85        43.52 o                         
   6  10   7       1155.34       1197.38        79.50 o                         
   7  10   7        125.60        157.86        40.11 o                         
   8  10   7         38.32         -5.46        41.48 o                         
   9  10   7        310.69        407.01        71.85 o                         
  10  10   7        148.86        176.71        59.12 o                         
  11  10   7        965.74        939.41       125.87 o                         
   1  11   7       4931.82       4771.76       184.15 o                         
   2  11   7       1110.37        919.44        97.97 o                         
   3  11   7       3560.76       3512.34       155.68 o                         
   4  11   7        584.46        420.87        51.69 o                         
   5  11   7       2025.52       1881.57        87.81 o                         
   6  11   7       2793.38       2987.88       104.77 o                         
   7  11   7       2821.56       2644.21       136.37 o                         
   8  11   7       5124.94       5484.71       195.50 o                         
   9  11   7        447.10        374.23        72.07 o                         
  10  11   7       1836.52       1781.24       133.50 o                         
  11  11   7         88.63         67.52        67.76 o                         
   0  12   7      11507.00      12404.97       369.46 o                         
   1  12   7         30.53        -22.11        29.66 o                         
   2  12   7        768.21        585.64        59.16 o                         
   3  12   7         20.73         21.92        33.32 o                         
   4  12   7         18.83         -2.48        32.40 o                         
   5  12   7        317.98        333.05        49.77 o                         
   6  12   7        256.01        221.02        46.78 o                         
   7  12   7       2152.75       1946.17       117.58 o                         
   8  12   7        752.58        803.67        89.78 o                         
   9  12   7        777.35        861.72        96.44 o                         
  10  12   7        114.41         51.47        59.79 o                         
  11  12   7       1131.72       1055.79       191.36 o                         
   1  13   7        571.02        490.46        57.71 o                         
   2  13   7       1569.41       1682.23        88.91 o                         
   3  13   7        146.51        124.44        39.86 o                         
   4  13   7        799.54        799.47        69.30 o                         
   5  13   7        762.59        675.89        68.14 o                         
   6  13   7        163.58         98.24        43.16 o                         
   7  13   7        190.53        177.15        54.55 o                         
   8  13   7       1689.35       1653.60       124.99 o                         
   9  13   7          6.55        -32.45        52.89 o                         
  10  13   7       4553.45       5504.01       216.38 o                         
   0  14   7       7466.88       7875.19       282.92 o                         
   1  14   7        381.47        266.56        49.65 o                         
   2  14   7       2088.44       2116.03       132.70 o                         
   3  14   7       6150.90       6477.26       217.98 o                         
   4  14   7        138.61        105.96        43.21 o                         
   5  14   7       2290.60       2336.68       112.62 o                         
   6  14   7         43.91         25.96        42.13 o                         
   7  14   7        483.51        463.20        69.83 o                         
   8  14   7         16.11         -3.27        54.87 o                         
   9  14   7       1170.49       1299.01       127.47 o                         
   1  15   7       1625.82       1598.87       105.48 o                         
   2  15   7       2369.68       2433.73       109.53 o                         
   3  15   7        235.26        198.47        47.54 o                         
   4  15   7        207.93        138.91        46.18 o                         
   5  15   7        208.75        146.98        50.46 o                         
   6  15   7        169.77        106.91        49.87 o                         
   7  15   7         30.71        -14.42        51.51 o                         
   8  15   7        335.86        346.62        81.45 o                         
   9  15   7          3.89        -11.78        64.87 o                         
   0  16   7         72.68         81.80        63.37 o                         
   1  16   7        295.02        136.43        48.28 o                         
   2  16   7       2846.47       3075.34       125.91 o                         
   3  16   7        557.68        486.61        65.24 o                         
   4  16   7       1368.83       1330.85        96.96 o                         
   5  16   7       2119.29       2130.59       113.81 o                         
   6  16   7          5.28         83.22        47.60 o                         
   7  16   7        168.64        116.44        63.01 o                         
   8  16   7        164.83        204.03        78.73 o                         
   1  17   7       1000.77        890.89        82.65 o                         
   2  17   7        251.19        169.10        52.18 o                         
   3  17   7        265.21        157.29        52.75 o                         
   4  17   7        696.57        513.23        70.21 o                         
   5  17   7        113.88         77.91        51.95 o                         
   6  17   7         25.91         28.95        53.57 o                         
   7  17   7         15.42        -56.80        56.80 o                         
   0  18   7        310.83        285.07        86.07 o                         
   1  18   7          0.53        -18.77        46.65 o                         
   2  18   7        685.87        550.33        72.31 o                         
   3  18   7        377.34        323.19        63.53 o                         
   4  18   7          3.39        -28.35        48.99 o                         
   5  18   7          9.91         72.22        53.66 o                         
   6  18   7          0.71        -14.35        51.98 o                         
   1  19   7        170.80        191.38        58.74 o                         
   2  19   7        136.92         80.20        54.02 o                         
   3  19   7         15.80         25.89        52.12 o                         
   4  19   7          9.72        -51.01        51.01 o                         
   0  20   7         52.21        108.51        86.88 o                         
   1  20   7        397.81        422.67        75.78 o                         
   0   0   8     101641.15     107054.15      2609.64 o                         
   1   0   8      39763.80      43181.04       847.82 o                         
   2   0   8        135.94         39.89        28.71 o                         
   3   0   8       1883.02       2029.91        69.41 o                         
   4   0   8       3888.49       4176.15        91.06 o                         
   5   0   8         92.00        178.83        29.76 o                         
   6   0   8       6450.90       6449.85       134.05 o                         
   7   0   8       5192.58       4822.06       128.40 o                         
   8   0   8       3555.89       3352.01       195.50 o                         
   9   0   8        670.33        672.97        87.83 o                         
  10   0   8        924.57        795.90        97.79 o                         
  11   0   8        124.88         79.09        62.13 o                         
  12   0   8        317.85        384.16        86.80 o                         
  13   0   8         30.55        -35.56        66.75 o                         
   1   1   8       8159.23       8504.34       127.84 o                         
   2   1   8       5236.12       5401.79        88.22 o                         
   3   1   8      19129.94      19952.69       244.07 o                         
   4   1   8      16056.65      15839.49       196.18 o                         
   5   1   8        107.38        113.90        18.29 o                         
   6   1   8        501.00        569.77        32.10 o                         
   7   1   8       3824.51       3652.02        73.20 o                         
   8   1   8       4668.35       4936.67       136.33 o                         
   9   1   8        135.15        100.41        38.08 o                         
  10   1   8       5485.74       5586.52       160.50 o                         
  11   1   8        771.79        773.85        72.11 o                         
  12   1   8        451.98        407.11        62.45 o                         
  13   1   8          3.39         -7.18        48.83 o                         
   0   2   8      25507.95      25025.82       431.90 o                         
   1   2   8       6759.42       7025.43       106.33 o                         
   2   2   8       5195.74       5558.46        90.23 o                         
   3   2   8        586.78        611.88        27.40 o                         
   4   2   8       1542.03       1758.76        44.89 o                         
   5   2   8         98.52         65.79        20.92 o                         
   6   2   8       8756.60       8569.34       133.67 o                         
   7   2   8       6912.00       6945.85       117.70 o                         
   8   2   8       1880.45       1797.81        87.25 o                         
   9   2   8         83.19          9.31        34.07 o                         
  10   2   8          8.25         -3.63        32.97 o                         
  11   2   8       3432.24       3532.99       131.27 o                         
  12   2   8        916.41        911.53        83.12 o                         
  13   2   8          8.06         23.95        47.93 o                         
   1   3   8        554.04        499.54        27.89 o                         
   2   3   8       1889.29       1846.23        45.90 o                         
   3   3   8      20523.78      20809.40       252.87 o                         
   4   3   8      14261.59      14359.65       201.61 o                         
   5   3   8       1008.70       1001.60        44.36 o                         
   6   3   8         92.02         53.34        20.30 o                         
   7   3   8       6413.46       6637.47       119.83 o                         
   8   3   8       2824.75       2761.11        94.05 o                         
   9   3   8        324.88        268.32        45.38 o                         
  10   3   8       5084.63       5324.96       156.80 o                         
  11   3   8       2890.99       3203.57       161.53 o                         
  12   3   8         68.01         67.11        49.02 o                         
  13   3   8         35.67         43.22        51.36 o                         
   0   4   8      49288.05      52987.38       936.85 o                         
   1   4   8      13135.94      13542.57       183.40 o                         
   2   4   8        887.38       1092.97        42.30 o                         
   3   4   8       1766.65       1881.96        48.31 o                         
   4   4   8      11691.92      12184.00       177.39 o                         
   5   4   8       2868.28       2882.01        73.85 o                         
   6   4   8       2203.66       2106.21        57.86 o                         
   7   4   8       9439.07       9714.03       165.83 o                         
   8   4   8       1237.26       1277.74        79.62 o                         
   9   4   8        237.03        168.48        49.46 o                         
  10   4   8        634.65        573.44        63.59 o                         
  11   4   8       5013.91       5309.15       164.45 o                         
  12   4   8        424.18        427.81        65.04 o                         
  13   4   8        229.87        243.00        64.71 o                         
   1   5   8       2380.09       2667.07        54.47 o                         
   2   5   8       3938.68       3766.88        73.11 o                         
   3   5   8       9599.29       9293.67       138.92 o                         
   4   5   8      19979.55      20805.42       278.74 o                         
   5   5   8       9343.50       9244.45       153.61 o                         
   6   5   8         43.81         54.67        19.84 o                         
   7   5   8        470.69        460.70        37.29 o                         
   8   5   8        132.08         81.00        37.00 o                         
   9   5   8         42.29         33.25        33.02 o                         
  10   5   8        659.10        621.18        62.70 o                         
  11   5   8         18.70         11.15        39.93 o                         
  12   5   8         96.27         94.45        50.27 o                         
  13   5   8          4.13        150.98        86.70 o                         
   0   6   8      21722.89      22058.02       540.96 o                         
   1   6   8        662.24        448.74        35.27 o                         
   2   6   8       1060.90        942.76        35.55 o                         
   3   6   8        205.72        197.52        19.56 o                         
   4   6   8        105.72         89.56        22.82 o                         
   5   6   8        209.36        182.43        24.44 o                         
   6   6   8       4778.73       4963.67       100.89 o                         
   7   6   8       4371.44       4649.35        95.29 o                         
   8   6   8        117.54         48.94        33.35 o                         
   9   6   8       1176.22       1086.35        78.47 o                         
  10   6   8         41.88         34.15        38.77 o                         
  11   6   8       3706.04       3959.10       142.82 o                         
  12   6   8         67.83         25.58        48.45 o                         
   1   7   8       2263.10       2296.83        88.62 o                         
   2   7   8      18376.19      19042.54       341.84 o                         
   3   7   8       3672.31       3465.88       103.97 o                         
   4   7   8       9058.92       8967.71       169.04 o                         
   5   7   8       3243.40       3136.22       104.76 o                         
   6   7   8       7184.21       7238.92       151.76 o                         
   7   7   8       3476.37       3600.28        97.55 o                         
   8   7   8         28.85         29.23        30.07 o                         
   9   7   8          0.03         14.74        34.81 o                         
  10   7   8        761.06        818.86        75.74 o                         
  11   7   8         14.34        -21.72        45.10 o                         
  12   7   8        122.84        157.66        65.48 o                         
   0   8   8       4790.75       4575.16       176.52 o                         
   1   8   8       4623.79       4179.31       118.33 o                         
   2   8   8         19.18         26.61        26.70 o                         
   3   8   8       1422.37       1489.38        70.96 o                         
   4   8   8        172.75         84.54        30.64 o                         
   5   8   8        188.58        125.85        32.03 o                         
   6   8   8       3493.37       3301.51       120.22 o                         
   7   8   8       3149.39       3164.69       105.90 o                         
   8   8   8        538.35        391.96        80.65 o                         
   9   8   8          9.15         30.77        44.95 o                         
  10   8   8       1194.12       1133.95       104.82 o                         
  11   8   8        725.00        729.18       101.41 o                         
  12   8   8        231.04        246.04       103.11 o                         
   1   9   8        350.15        438.46        46.90 o                         
   2   9   8       1575.79       1418.65        73.75 o                         
   3   9   8       5740.58       5481.49       144.25 o                         
   4   9   8       6023.32       5908.63       152.53 o                         
   5   9   8       7050.35       7220.50       175.83 o                         
   6   9   8        164.60        126.27        37.90 o                         
   7   9   8       3303.62       3391.66       112.30 o                         
   8   9   8        242.61        302.62        60.22 o                         
   9   9   8        243.88        197.62        57.12 o                         
  10   9   8         91.47         79.94        54.72 o                         
  11   9   8        368.86        317.26        90.37 o                         
   0  10   8       9962.31       9697.91       302.21 o                         
   1  10   8       6568.30       6656.39       165.51 o                         
   2  10   8       5752.78       5957.32       155.48 o                         
   3  10   8       3350.49       3194.67       108.54 o                         
   4  10   8        431.62        433.34        52.21 o                         
   5  10   8         17.24         -7.17        28.87 o                         
   6  10   8       1230.05       1367.74        78.11 o                         
   7  10   8        581.38        486.15        58.61 o                         
   8  10   8       3775.28       4165.02       169.09 o                         
   9  10   8       3826.75       4057.95       173.01 o                         
  10  10   8        508.60        297.59        70.63 o                         
  11  10   8        849.14        877.07       124.32 o                         
   1  11   8         36.74         24.34        31.13 o                         
   2  11   8       1817.06       1615.58        84.18 o                         
   3  11   8       1384.58       1275.23        80.60 o                         
   4  11   8       1607.41       1445.49        83.02 o                         
   5  11   8        207.12        204.97        44.88 o                         
   6  11   8       1400.26       1461.31       117.21 o                         
   7  11   8        555.56        494.54        64.23 o                         
   8  11   8        786.09        787.86       133.13 o                         
   9  11   8         31.84         -3.22        48.99 o                         
  10  11   8         13.02         12.79        52.92 o                         
  11  11   8         25.61         25.66        65.21 o                         
   0  12   8        469.99        382.80        71.85 o                         
   1  12   8        955.21        843.06        67.84 o                         
   2  12   8      11089.02      11002.32       243.75 o                         
   3  12   8       5099.55       5010.73       148.58 o                         
   4  12   8       1916.19       1604.04        86.55 o                         
   5  12   8       6343.27       6451.57       175.59 o                         
   6  12   8       1872.66       1943.75        98.18 o                         
   7  12   8         38.45        -30.24        37.58 o                         
   8  12   8        493.70        491.03        79.16 o                         
   9  12   8       1475.29       1679.89       182.32 o                         
  10  12   8        764.28       1038.50       130.92 o                         
   1  13   8       2941.66       2847.55       227.51 o                         
   2  13   8       2300.10       2278.67       155.72 o                         
   3  13   8       1184.88       1154.49        82.58 o                         
   4  13   8       2540.13       2543.48       107.71 o                         
   5  13   8       1274.08       1335.46        89.16 o                         
   6  13   8        922.49       1104.14        83.18 o                         
   7  13   8          1.86        -19.67        44.61 o                         
   8  13   8        187.75         98.36        57.30 o                         
   9  13   8          3.82         19.94        59.24 o                         
  10  13   8         67.13        128.62        69.48 o                         
   0  14   8         20.55        -19.02        49.85 o                         
   1  14   8        988.06        943.82        77.31 o                         
   2  14   8       6592.74       7066.12       189.44 o                         
   3  14   8       1893.18       2000.28       101.82 o                         
   4  14   8        679.05        663.35        69.44 o                         
   5  14   8       1701.39       1691.06       106.13 o                         
   6  14   8         59.58         22.10        43.09 o                         
   7  14   8        497.30        516.79        75.26 o                         
   8  14   8       1194.06       1119.25       119.12 o                         
   9  14   8       4112.58       4985.51       206.90 o                         
   1  15   8       1509.53       1536.05        99.13 o                         
   2  15   8       3508.33       3736.51       177.43 o                         
   3  15   8        286.34        196.70        52.33 o                         
   4  15   8       1355.70       1228.77        91.09 o                         
   5  15   8       3907.05       3827.12       143.11 o                         
   6  15   8       2091.92       2311.03       118.10 o                         
   7  15   8        608.17        584.87        84.62 o                         
   8  15   8        327.22        248.49        77.08 o                         
   0  16   8         30.34        -10.72        56.52 o                         
   1  16   8       1421.43       1300.90        94.72 o                         
   2  16   8       3595.24       3822.50       147.56 o                         
   3  16   8        132.34        188.69        52.03 o                         
   4  16   8       2540.49       2685.49       123.78 o                         
   5  16   8        910.33       1001.48        88.26 o                         
   6  16   8          3.84        -10.19        46.58 o                         
   7  16   8         12.34        -10.02        55.16 o                         
   1  17   8       2910.93       2993.59       157.55 o                         
   2  17   8        561.18        516.35        70.43 o                         
   3  17   8        375.96        204.16        62.75 o                         
   4  17   8         36.50         41.56        50.57 o                         
   5  17   8       3494.80       3778.18       149.90 o                         
   6  17   8       4969.03       5615.84       191.18 o                         
   0  18   8        988.42        742.96       119.68 o                         
   1  18   8       2617.82       2731.00       130.17 o                         
   2  18   8       1036.42       1357.74       104.13 o                         
   3  18   8         13.26         21.92        49.32 o                         
   4  18   8        604.37        581.38        79.08 o                         
   5  18   8         97.38         90.78        60.08 o                         
   1  19   8       4023.03       4459.10       168.17 o                         
   2  19   8       2907.52       3146.40       142.78 o                         
   3  19   8        132.29        200.83        63.27 o                         
   1   1   9        181.93        177.04        22.23 o                         
   2   1   9        148.45        183.74        20.95 o                         
   3   1   9       1113.40       1361.70        41.90 o                         
   4   1   9        785.18        667.78        33.53 o                         
   5   1   9         52.89         32.32        15.19 o                         
   6   1   9          2.40          9.04        16.45 o                         
   7   1   9          4.97         13.63        17.97 o                         
   8   1   9        413.29        337.88        44.78 o                         
   9   1   9         65.12        -12.42        31.54 o                         
  10   1   9        337.67        337.88        53.33 o                         
  11   1   9         85.19        124.49        47.33 o                         
  12   1   9          1.05        -40.81        40.81 o                         
  13   1   9         79.65         43.47        49.97 o                         
   0   2   9       2479.01       2571.73        79.41 o                         
   1   2   9        549.81        570.12        29.60 o                         
   2   2   9       2274.95       2355.37        54.30 o                         
   3   2   9       4319.40       4663.03        77.43 o                         
   4   2   9       1014.77        893.18        35.55 o                         
   5   2   9         57.47         27.98        17.68 o                         
   6   2   9       1299.05       1285.28        52.62 o                         
   7   2   9        429.27        384.37        32.06 o                         
   8   2   9         37.50         31.90        30.67 o                         
   9   2   9       3642.90       3772.77       187.14 o                         
  10   2   9          0.06         -8.36        37.42 o                         
  11   2   9        539.49        543.51        66.56 o                         
  12   2   9         34.99         15.50        46.82 o                         
  13   2   9        166.41        143.34        59.77 o                         
   1   3   9        838.97        801.32        34.22 o                         
   2   3   9        792.86        755.24        31.86 o                         
   3   3   9       1899.75       1773.48        62.51 o                         
   4   3   9         17.44          9.22        15.30 o                         
   5   3   9       1057.85        992.24        44.11 o                         
   6   3   9       2815.52       2989.81        78.09 o                         
   7   3   9        130.59        137.07        27.19 o                         
   8   3   9       2463.82       2258.68        86.41 o                         
   9   3   9        978.46        985.08        74.57 o                         
  10   3   9        400.85        322.45        53.28 o                         
  11   3   9          0.49         -3.96        40.34 o                         
  12   3   9          7.60         46.16        47.70 o                         
   0   4   9        304.60        336.45        32.49 o                         
   1   4   9          3.41          5.30        12.67 o                         
   2   4   9       1193.39       1232.13        38.75 o                         
   3   4   9         10.70         21.08        15.21 o                         
   4   4   9       1479.58       1345.36        43.31 o                         
   5   4   9       1299.48       1175.23        46.15 o                         
   6   4   9        397.70        368.17        33.26 o                         
   7   4   9        654.18        598.16        54.17 o                         
   8   4   9        121.59        119.60        37.52 o                         
   9   4   9       1023.98       1026.47        71.14 o                         
  10   4   9        744.53        770.81        70.66 o                         
  11   4   9       1364.86       1377.98        95.63 o                         
  12   4   9        181.98        156.61        51.30 o                         
   1   5   9       4393.59       4439.77        88.81 o                         
   2   5   9          5.65         57.77        25.31 o                         
   3   5   9        783.12        732.43        32.73 o                         
   4   5   9       6003.01       6384.89       109.84 o                         
   5   5   9        208.57        150.50        23.95 o                         
   6   5   9       1892.14       1593.87        58.07 o                         
   7   5   9         50.74          6.75        20.98 o                         
   8   5   9         57.01         18.69        31.58 o                         
   9   5   9       2175.75       2201.02        93.39 o                         
  10   5   9       1215.51       1171.21        79.85 o                         
  11   5   9        181.30        111.75        48.75 o                         
  12   5   9        949.87        944.74        86.80 o                         
   0   6   9       2585.25       2752.27       129.60 o                         
   1   6   9          0.76        -21.69        21.69 o                         
   2   6   9       2933.70       2530.68        87.71 o                         
   3   6   9       1284.98       1161.45        52.93 o                         
   4   6   9       3146.72       3119.59        94.70 o                         
   5   6   9       6260.55       6403.72       130.84 o                         
   6   6   9       1389.30       1472.08        59.54 o                         
   7   6   9       1509.05       1603.97        57.32 o                         
   8   6   9        446.79        288.58        45.71 o                         
   9   6   9        421.68        374.39        55.15 o                         
  10   6   9         67.05         22.38        40.16 o                         
  11   6   9        145.75        168.78        55.37 o                         
  12   6   9        144.21        166.20        60.21 o                         
   1   7   9       4892.74       4883.57       130.43 o                         
   2   7   9        134.98        100.26        30.72 o                         
   3   7   9       7669.18       7074.94       166.49 o                         
   4   7   9        267.39        204.55        37.91 o                         
   5   7   9       1496.63       1354.01        87.83 o                         
   6   7   9       1043.74        996.91        72.40 o                         
   7   7   9         22.57          5.44        27.93 o                         
   8   7   9       1569.44       1807.45       114.73 o                         
   9   7   9         32.61         19.06        42.07 o                         
  10   7   9        985.52       1089.22        97.65 o                         
  11   7   9          3.46        -20.43        57.58 o                         
  12   7   9        643.68        716.70       105.30 o                         
   0   8   9       3319.06       2865.55       177.70 o                         
   1   8   9        420.02        373.44        51.64 o                         
   2   8   9       4321.14       3837.95       116.53 o                         
   3   8   9       1597.02       1577.75        74.62 o                         
   4   8   9       2797.89       2627.23        97.02 o                         
   5   8   9       1161.49       1193.85        76.04 o                         
   6   8   9        608.13        541.73        54.69 o                         
   7   8   9       1382.84       1225.77        76.71 o                         
   8   8   9        136.93        102.89        48.47 o                         
   9   8   9       1168.98       1167.73       104.49 o                         
  10   8   9         79.95         93.44        53.50 o                         
  11   8   9       1102.03       1058.03       163.88 o                         
   1   9   9       5978.90       5849.19       152.42 o                         
   2   9   9          2.10         42.10        29.94 o                         
   3   9   9       1932.77       2005.69        89.24 o                         
   4   9   9       1571.66       1615.90        78.81 o                         
   5   9   9        319.02        287.08        45.95 o                         
   6   9   9       3065.57       3007.78       120.41 o                         
   7   9   9        161.42        117.09        41.15 o                         
   8   9   9        354.62        285.20        63.44 o                         
   9   9   9        331.03        309.48        69.91 o                         
  10   9   9       1418.04       1634.73       127.36 o                         
  11   9   9          5.14        -25.48        62.44 o                         
   0  10   9      10520.87      10456.48       323.67 o                         
   1  10   9         26.78         -4.38        29.76 o                         
   2  10   9       5706.22       5638.92       172.65 o                         
   3  10   9          6.87        -26.60        26.60 o                         
   4  10   9         37.54         -1.24        30.33 o                         
   5  10   9       2512.75       2478.05       100.89 o                         
   6  10   9        374.06        349.82        51.35 o                         
   7  10   9         89.21        130.29        43.72 o                         
   8  10   9         23.51          2.72        44.33 o                         
   9  10   9       1650.16       1894.90       132.52 o                         
  10  10   9         17.70         13.74        52.36 o                         
  11  10   9        775.40       1068.48       115.59 o                         
   1  11   9       1723.82       1634.63        88.52 o                         
   2  11   9        899.36        890.24        71.65 o                         
   3  11   9        604.03        619.52        59.24 o                         
   4  11   9       1805.75       1820.98       103.74 o                         
   5  11   9       2013.35       1867.63        93.05 o                         
   6  11   9         62.55         71.25        42.69 o                         
   7  11   9       2737.13       2690.62       115.86 o                         
   8  11   9       3627.68       3849.96       178.43 o                         
   9  11   9         41.81        105.19        58.86 o                         
  10  11   9       1395.79       1648.86       136.75 o                         
   0  12   9        643.29        637.00        87.28 o                         
   1  12   9       1381.12       1337.72        87.31 o                         
   2  12   9       1450.97       1459.89       144.22 o                         
   3  12   9         33.12        -16.51        35.95 o                         
   4  12   9        420.29        337.90        70.53 o                         
   5  12   9        662.28        694.99        69.33 o                         
   6  12   9       1507.89       1533.68        97.97 o                         
   7  12   9       1336.25       1512.81       122.26 o                         
   8  12   9          8.82         66.15        55.74 o                         
   9  12   9       2809.41       3118.13       212.05 o                         
  10  12   9         37.55          4.84        63.99 o                         
   1  13   9       1097.47        962.99        76.28 o                         
   2  13   9        109.24         55.32        40.13 o                         
   3  13   9         15.66         43.33        41.38 o                         
   4  13   9        319.67        344.26        55.21 o                         
   5  13   9       1153.84       1053.86        84.41 o                         
   6  13   9        686.19        763.33        75.80 o                         
   7  13   9        606.66        494.17       106.58 o                         
   8  13   9        277.19        220.63        78.33 o                         
   9  13   9         36.90         -5.63        63.80 o                         
   0  14   9       2215.54       2238.38       149.52 o                         
   1  14   9         24.13          0.89        38.37 o                         
   2  14   9         22.30          8.73        38.77 o                         
   3  14   9       2887.30       2847.06       119.83 o                         
   4  14   9        159.46        115.64        46.64 o                         
   5  14   9       1126.12       1197.47        89.43 o                         
   6  14   9       1027.09        955.49        83.96 o                         
   7  14   9        444.15        464.29        78.23 o                         
   8  14   9        220.89        202.10        74.50 o                         
   9  14   9          9.03         12.04        64.55 o                         
   1  15   9        498.59        481.00        64.29 o                         
   2  15   9         26.18         74.83        43.55 o                         
   3  15   9        856.94        893.23        81.64 o                         
   4  15   9        467.00        350.98        62.23 o                         
   5  15   9          1.59         46.08        46.83 o                         
   6  15   9        454.35        478.69        70.22 o                         
   7  15   9          2.01         84.48        63.38 o                         
   8  15   9         68.62         48.98        70.87 o                         
   0  16   9        340.61        296.47        81.23 o                         
   1  16   9         59.02         92.35        46.39 o                         
   2  16   9         23.09         71.96        55.37 o                         
   3  16   9         60.87         87.04        49.15 o                         
   4  16   9        880.00        769.35       106.14 o                         
   5  16   9        122.76         95.50        52.76 o                         
   6  16   9          4.20         -3.69        50.70 o                         
   7  16   9        256.37        301.22        78.54 o                         
   1  17   9         81.12        -17.89        44.64 o                         
   2  17   9        363.22        292.19        62.49 o                         
   3  17   9         12.43         -4.47        48.32 o                         
   4  17   9          0.40          0.82        50.11 o                         
   5  17   9         44.20        -45.49        45.49 o                         
   6  17   9        128.93        140.29        60.41 o                         
   0  18   9        673.25        357.86        94.60 o                         
   1  18   9        557.68        405.80        69.88 o                         
   2  18   9         83.38         54.96        53.12 o                         
   3  18   9         86.81        115.53        55.64 o                         
   4  18   9          6.35        -28.74        50.15 o                         
   1  19   9          0.44          6.96        55.59 o                         
   2  19   9          0.57        -15.28        55.06 o                         
   0   0  10      27518.00      29798.18       688.01 o                         
   1   0  10        272.58        182.74        33.89 o                         
   2   0  10      30126.91      31762.50       551.51 o                         
   3   0  10       2099.08       2104.86        84.51 o                         
   4   0  10       2476.15       2643.62        87.38 o                         
   5   0  10       7689.02       7657.35       147.98 o                         
   6   0  10        501.16        455.05        43.78 o                         
   7   0  10        452.70        382.24        43.06 o                         
   8   0  10       4268.63       4449.41       271.56 o                         
   9   0  10      16868.68      17984.06       495.67 o                         
  10   0  10       2625.85       2398.46       151.11 o                         
  11   0  10        110.48        128.87        91.65 o                         
  12   0  10       1041.79        855.02       131.17 o                         
   1   1  10      24042.71      24852.39       337.36 o                         
   2   1  10      13591.13      14450.07       204.31 o                         
   3   1  10        943.60        935.00        44.03 o                         
   4   1  10       3293.12       3367.58        71.61 o                         
   5   1  10       4026.93       3869.85        75.92 o                         
   6   1  10       1447.03       1340.74        49.97 o                         
   7   1  10         79.13         64.61        20.49 o                         
   8   1  10       2247.50       2105.95       105.81 o                         
   9   1  10          4.34        -10.23        32.81 o                         
  10   1  10       1809.60       1896.53        98.95 o                         
  11   1  10        108.85        113.10        48.93 o                         
  12   1  10       1312.64       1294.98        98.32 o                         
   0   2  10       4815.81       5044.93       125.75 o                         
   1   2  10      11391.61      12267.81       171.92 o                         
   2   2  10      32006.43      33792.03       411.64 o                         
   3   2  10       2639.17       2749.14        60.06 o                         
   4   2  10       2238.67       2289.54        74.27 o                         
   5   2  10       7193.72       6981.70       113.72 o                         
   6   2  10        432.83        415.85        33.95 o                         
   7   2  10        732.64        686.79        41.64 o                         
   8   2  10        900.92        789.87        55.87 o                         
   9   2  10       7196.27       7767.41       193.19 o                         
  10   2  10       1887.67       2022.45       101.32 o                         
  11   2  10         27.81         88.79        49.31 o                         
  12   2  10         26.30        -28.04        44.67 o                         
   1   3  10       9579.65       9814.42       144.17 o                         
   2   3  10         42.74         25.05        15.29 o                         
   3   3  10       4338.10       4229.05        82.77 o                         
   4   3  10          5.85         -5.81        15.19 o                         
   5   3  10       7763.78       7919.12       129.23 o                         
   6   3  10       8610.05       9029.74       158.17 o                         
   7   3  10        119.02         96.34        25.54 o                         
   8   3  10        823.52        781.02        56.58 o                         
   9   3  10        257.77        156.15        43.28 o                         
  10   3  10        323.20        279.24        52.39 o                         
  11   3  10         12.64        -37.54        37.54 o                         
  12   3  10       2229.11       2644.35       123.92 o                         
   0   4  10      12212.05      12804.53       267.98 o                         
   1   4  10       6905.05       6929.60       111.57 o                         
   2   4  10       3173.26       2842.75        74.43 o                         
   3   4  10       1108.01        897.90        40.46 o                         
   4   4  10       2877.82       2930.49        73.53 o                         
   5   4  10       3312.35       3445.23        75.61 o                         
   6   4  10        102.98         83.64        24.61 o                         
   7   4  10        532.71        508.23        37.60 o                         
   8   4  10        735.77        875.79        68.78 o                         
   9   4  10       5258.12       5194.57       184.01 o                         
  10   4  10         23.46         44.69        39.45 o                         
  11   4  10        233.88        199.37        49.21 o                         
  12   4  10        557.99        488.99        70.93 o                         
   1   5  10       5411.34       5244.17       134.23 o                         
   2   5  10      10888.93      11080.11       225.61 o                         
   3   5  10       2148.71       2001.99        71.26 o                         
   4   5  10       2206.30       2101.35        69.56 o                         
   5   5  10      13646.23      13728.99       206.30 o                         
   6   5  10       6922.96       7253.07       138.26 o                         
   7   5  10        164.77        158.90        27.29 o                         
   8   5  10         24.63          2.43        30.30 o                         
   9   5  10        240.43        161.85        50.49 o                         
  10   5  10         68.24        -18.51        40.62 o                         
  11   5  10        296.79        323.56        65.60 o                         
  12   5  10       2216.83       2454.35       215.76 o                         
   0   6  10       1559.04       1245.75        95.95 o                         
   1   6  10       3988.54       3712.24       111.06 o                         
   2   6  10       2565.30       2524.78       128.70 o                         
   3   6  10         72.60         72.25        29.34 o                         
   4   6  10       1163.65       1153.51        69.69 o                         
   5   6  10       3695.45       3666.23       108.41 o                         
   6   6  10         40.58         36.72        31.77 o                         
   7   6  10        129.68         92.78        34.36 o                         
   8   6  10       1591.42       1746.93       119.02 o                         
   9   6  10        530.61        622.31        72.39 o                         
  10   6  10        660.79        719.22        81.49 o                         
  11   6  10          7.80        -24.65        54.60 o                         
  12   6  10          9.61        -36.88        63.20 o                         
   1   7  10       1543.18       1397.61        97.00 o                         
   2   7  10       4041.71       3825.34       115.97 o                         
   3   7  10        773.11        672.92        54.59 o                         
   4   7  10       1842.68       1734.48        78.85 o                         
   5   7  10       6766.70       6757.99       178.15 o                         
   6   7  10      13679.66      14191.86       300.77 o                         
   7   7  10       5702.18       5678.29       160.69 o                         
   8   7  10        963.38       1045.43        95.03 o                         
   9   7  10         90.57         83.40        51.43 o                         
  10   7  10         68.76         31.72        51.33 o                         
  11   7  10         27.25        -11.47        61.95 o                         
   0   8  10       4612.45       3652.21       169.93 o                         
   1   8  10       7637.55       7615.89       225.03 o                         
   2   8  10       3483.78       3470.98       113.20 o                         
   3   8  10        172.51        124.82        35.75 o                         
   4   8  10         15.95         19.67        29.52 o                         
   5   8  10       3621.14       3379.08       124.19 o                         
   6   8  10        334.61        238.51        42.73 o                         
   7   8  10        794.97        733.40        68.82 o                         
   8   8  10        494.02        513.93        74.87 o                         
   9   8  10        148.19        193.86        59.43 o                         
  10   8  10        325.94        236.92        70.28 o                         
  11   8  10         84.43         47.76        65.22 o                         
   1   9  10       2808.20       2648.50       100.85 o                         
   2   9  10       3209.07       2966.08       107.57 o                         
   3   9  10       4372.61       4288.03       131.60 o                         
   4   9  10       1485.74       1367.77        80.90 o                         
   5   9  10       4071.54       4184.24       132.65 o                         
   6   9  10         22.63         10.49        34.16 o                         
   7   9  10        181.49        137.45        43.98 o                         
   8   9  10        283.89        201.46        58.41 o                         
   9   9  10          0.87        -47.16        47.16 o                         
  10   9  10          1.31         -8.66        51.17 o                         
  11   9  10        386.20        297.44        75.98 o                         
   0  10  10       5154.25       4705.46       199.21 o                         
   1  10  10       4279.36       4149.80       131.13 o                         
   2  10  10        548.81        503.21        62.03 o                         
   3  10  10       2724.76       2595.56       163.39 o                         
   4  10  10        270.95        243.32        43.83 o                         
   5  10  10         11.35         -0.62        33.34 o                         
   6  10  10       1541.21       1513.27        91.38 o                         
   7  10  10       5761.89       5941.55       184.32 o                         
   8  10  10       1666.76       1685.99       128.32 o                         
   9  10  10        514.59        416.65        79.54 o                         
  10  10  10        901.21        877.66       102.98 o                         
   1  11  10         33.08         -6.79        31.78 o                         
   2  11  10        264.97        267.56        48.30 o                         
   3  11  10       8379.50       8882.96       234.74 o                         
   4  11  10       1895.36       1797.57        94.57 o                         
   5  11  10         48.35         71.14        40.22 o                         
   6  11  10         79.30         76.11        40.98 o                         
   7  11  10        786.62        629.49        68.49 o                         
   8  11  10        912.38        957.62       103.19 o                         
   9  11  10         54.63        151.60        66.30 o                         
  10  11  10        832.97        803.44       102.33 o                         
   0  12  10       7109.46       7438.58       546.39 o                         
   1  12  10       3557.66       3398.28       125.36 o                         
   2  12  10       2723.31       2405.57       105.47 o                         
   3  12  10       4151.34       4249.14       141.64 o                         
   4  12  10        583.91        498.49        74.35 o                         
   5  12  10         28.52         64.30        48.20 o                         
   6  12  10       1123.06       1154.04        86.88 o                         
   7  12  10       1253.23       1162.70        95.72 o                         
   8  12  10        758.51        625.59        97.79 o                         
   9  12  10          3.59        -28.63        54.19 o                         
   1  13  10        398.37        412.44        58.36 o                         
   2  13  10        880.34        675.97        70.63 o                         
   3  13  10       1744.24       1494.52        96.39 o                         
   4  13  10       4278.81       4525.52       218.35 o                         
   5  13  10       2207.47       2187.11       118.51 o                         
   6  13  10         17.22        -33.63        40.76 o                         
   7  13  10        582.86        581.86        79.10 o                         
   8  13  10       1515.28       1803.83       148.23 o                         
   9  13  10         97.97        166.13        78.14 o                         
   0  14  10       1745.57       1755.97       147.47 o                         
   1  14  10       4616.18       4662.92       155.74 o                         
   2  14  10        920.93        878.50        80.44 o                         
   3  14  10        438.48        439.76        61.53 o                         
   4  14  10       1310.36       1126.67        89.84 o                         
   5  14  10         21.44         18.61        43.47 o                         
   6  14  10       2706.17       2775.09       127.55 o                         
   7  14  10        722.57        639.47        93.06 o                         
   8  14  10        827.19        796.68       112.87 o                         
   1  15  10        672.63        725.96        85.19 o                         
   2  15  10        202.75         94.67        46.57 o                         
   3  15  10       6517.52       6752.34       197.09 o                         
   4  15  10       5156.52       5245.88       173.23 o                         
   5  15  10        111.45         61.70        49.74 o                         
   6  15  10         33.70         45.73        49.98 o                         
   7  15  10        514.42        495.48        85.69 o                         
   0  16  10       3565.86       3787.38       279.77 o                         
   1  16  10       4202.54       4598.77       161.90 o                         
   2  16  10          8.18          6.15        44.81 o                         
   3  16  10          0.05        -23.66        45.88 o                         
   4  16  10         24.57        -32.59        48.25 o                         
   5  16  10        158.46         93.83        56.63 o                         
   6  16  10        734.58        761.38        86.78 o                         
   1  17  10         36.31        -18.79        47.15 o                         
   2  17  10          9.28         24.25        51.63 o                         
   3  17  10       5587.80       5725.76       189.13 o                         
   4  17  10       2589.37       3050.55       222.72 o                         
   5  17  10          5.53         40.39        55.62 o                         
   0  18  10       5830.14       6764.05       401.53 o                         
   1  18  10        482.01        465.00        75.23 o                         
   2  18  10        343.68        261.56        67.33 o                         
   3  18  10         71.19        -12.08        52.43 o                         
   1   1  11         40.70          7.73        18.20 o                         
   2   1  11         43.52         35.73        17.89 o                         
   3   1  11        302.73        257.99        28.65 o                         
   4   1  11        494.59        426.90        30.40 o                         
   5   1  11        353.88        258.86        24.89 o                         
   6   1  11         22.78         15.23        16.99 o                         
   7   1  11          4.26        -10.03        18.83 o                         
   8   1  11       1028.59       1111.07        67.13 o                         
   9   1  11        197.69        178.07        41.98 o                         
  10   1  11        224.84        181.53        48.68 o                         
  11   1  11         10.37         -8.96        43.08 o                         
  12   1  11          4.35        -11.60        47.95 o                         
   0   2  11        861.04        779.88        53.31 o                         
   1   2  11        522.94        484.78        31.07 o                         
   2   2  11        397.36        375.73        29.57 o                         
   3   2  11         58.12         65.02        18.19 o                         
   4   2  11        101.84        112.84        20.38 o                         
   5   2  11        393.75        327.05        27.24 o                         
   6   2  11        161.02        103.30        22.51 o                         
   7   2  11       1429.67       1435.38        55.90 o                         
   8   2  11         44.92         47.10        29.59 o                         
   9   2  11       1331.74       1596.66        85.23 o                         
  10   2  11         73.03         37.44        38.00 o                         
  11   2  11        201.75        145.06        47.94 o                         
  12   2  11         16.27         24.52        48.00 o                         
   1   3  11        702.81        604.49        33.37 o                         
   2   3  11       1412.14       1349.35        44.08 o                         
   3   3  11         43.60          8.17        16.39 o                         
   4   3  11         10.90         -6.37        16.70 o                         
   5   3  11        302.13        276.84        28.90 o                         
   6   3  11       1924.44       1825.12        56.16 o                         
   7   3  11        107.99         98.58        26.17 o                         
   8   3  11        463.43        382.48        50.96 o                         
   9   3  11         92.94         61.94        36.09 o                         
  10   3  11       2320.58       2382.09       102.27 o                         
  11   3  11         59.16         45.38        45.62 o                         
  12   3  11        573.94        645.97        74.33 o                         
   0   4  11       1887.87       1741.68       166.47 o                         
   1   4  11       1818.55       1778.66        66.09 o                         
   2   4  11       1575.46       1488.97        60.90 o                         
   3   4  11         82.78         87.91        24.09 o                         
   4   4  11        575.81        468.11        38.04 o                         
   5   4  11       1956.91       1814.23        59.39 o                         
   6   4  11         12.57         29.39        21.82 o                         
   7   4  11        524.12        487.19        42.86 o                         
   8   4  11        145.94        118.52        39.30 o                         
   9   4  11        444.10        445.17        64.12 o                         
  10   4  11        181.93         29.18        45.51 o                         
  11   4  11        862.66        785.49       112.21 o                         
  12   4  11         30.62         48.09        55.85 o                         
   1   5  11       3026.47       3078.75       101.19 o                         
   2   5  11        222.76        229.46        38.34 o                         
   3   5  11       4384.13       4400.03       124.94 o                         
   4   5  11       1633.62       1444.90        74.95 o                         
   5   5  11        204.97        232.53        41.59 o                         
   6   5  11        370.74        393.09        46.14 o                         
   7   5  11        101.68         58.21        33.14 o                         
   8   5  11       2310.08       2311.38       111.66 o                         
   9   5  11        103.45        142.60        50.24 o                         
  10   5  11        994.58       1011.51        98.62 o                         
  11   5  11         18.87        -23.75        55.04 o                         
   0   6  11       1596.39       1408.49       106.16 o                         
   1   6  11        588.18        526.23        51.84 o                         
   2   6  11       6879.60       6913.13       168.21 o                         
   3   6  11        410.99        412.40        47.95 o                         
   4   6  11        736.01        760.90        60.45 o                         
   5   6  11       4377.18       4182.98       127.18 o                         
   6   6  11          4.03        -27.75        27.75 o                         
   7   6  11       1220.71       1201.30        92.70 o                         
   8   6  11        308.35        337.13        64.71 o                         
   9   6  11       1698.71       1925.24       125.60 o                         
  10   6  11        149.49        124.50        60.06 o                         
  11   6  11         17.15         45.06        64.47 o                         
   1   7  11       3304.49       3087.10       107.07 o                         
   2   7  11         80.12         72.00        31.87 o                         
   3   7  11       1797.03       1672.81        81.25 o                         
   4   7  11        172.99        209.17        40.49 o                         
   5   7  11       1736.54       1723.73        84.48 o                         
   6   7  11        924.15        785.08        66.31 o                         
   7   7  11         36.62         17.75        37.12 o                         
   8   7  11       1560.31       1594.10       118.30 o                         
   9   7  11          8.24        -45.83        47.01 o                         
  10   7  11        519.49        716.64        92.38 o                         
  11   7  11        248.21        225.29        80.23 o                         
   0   8  11       4525.07       4630.42       228.31 o                         
   1   8  11        405.86        457.96        54.73 o                         
   2   8  11       4260.68       4223.22       145.17 o                         
   3   8  11          4.36        -18.83        28.49 o                         
   4   8  11       1630.95       1573.33        87.28 o                         
   5   8  11        732.27        735.52        65.49 o                         
   6   8  11       1397.75       1466.29        88.45 o                         
   7   8  11       1391.93       1336.76        82.29 o                         
   8   8  11          2.75         -7.96        47.18 o                         
   9   8  11        812.12        831.79        97.10 o                         
  10   8  11         88.60         77.38        62.48 o                         
  11   8  11       1063.03       1199.45       132.23 o                         
   1   9  11       2475.28       2410.64       109.00 o                         
   2   9  11        389.41        331.64        49.40 o                         
   3   9  11       1875.00       1723.71        88.08 o                         
   4   9  11         80.30         64.46        35.79 o                         
   5   9  11        563.68        526.36        58.51 o                         
   6   9  11       2302.64       2581.06       108.92 o                         
   7   9  11          6.41         -2.74        38.64 o                         
   8   9  11        420.99        367.68        73.47 o                         
   9   9  11        362.78        303.03        72.93 o                         
  10   9  11        869.86        755.34        99.45 o                         
   0  10  11       2468.97       2422.75       167.76 o                         
   1  10  11        128.57        131.11        39.63 o                         
   2  10  11       1807.05       1513.05       112.86 o                         
   3  10  11        993.61       1035.04        77.80 o                         
   4  10  11        890.30        739.29        66.08 o                         
   5  10  11        434.92        477.55        58.25 o                         
   6  10  11         13.80        -17.34        36.68 o                         
   7  10  11        698.88        656.35        68.48 o                         
   8  10  11          3.05        -14.68        50.19 o                         
   9  10  11       1025.04       1218.89       117.08 o                         
  10  10  11          5.66        -55.90        59.65 o                         
   1  11  11       3027.45       2965.85       116.79 o                         
   2  11  11        715.61        635.16        76.49 o                         
   3  11  11        674.16        657.09        65.10 o                         
   4  11  11       2267.93       2441.06       107.36 o                         
   5  11  11       1124.38        945.69        83.69 o                         
   6  11  11        366.78        300.17        56.77 o                         
   7  11  11       1727.59       1753.41       107.27 o                         
   8  11  11       2120.37       2478.43       188.73 o                         
   9  11  11         73.45         20.66        56.55 o                         
   0  12  11       1833.48       1819.37       207.66 o                         
   1  12  11          0.79         10.77        37.69 o                         
   2  12  11        633.36        391.10        58.66 o                         
   3  12  11        446.11        387.97        58.95 o                         
   4  12  11        720.58        624.50        70.07 o                         
   5  12  11       1267.38       1362.57        94.44 o                         
   6  12  11       3080.42       3008.87       172.29 o                         
   7  12  11        868.51        925.62        89.22 o                         
   8  12  11        387.85        305.23        82.09 o                         
   9  12  11       1229.73       1340.99       139.14 o                         
   1  13  11         29.22         58.31        41.54 o                         
   2  13  11       1182.46       1258.92        93.74 o                         
   3  13  11        140.15        162.08        49.98 o                         
   4  13  11        145.09        136.05        54.27 o                         
   5  13  11        456.92        325.91        59.29 o                         
   6  13  11        297.46        282.51        61.17 o                         
   7  13  11        163.42        187.14        66.07 o                         
   8  13  11        289.23        425.42        93.66 o                         
   0  14  11        122.04        145.19        73.20 o                         
   1  14  11        637.16        661.74        74.35 o                         
   2  14  11        368.11        391.46        62.76 o                         
   3  14  11       1213.81       1080.65        89.71 o                         
   4  14  11        167.92        128.71        52.35 o                         
   5  14  11         82.16        109.83        51.68 o                         
   6  14  11        124.72         36.61        51.40 o                         
   7  14  11        382.38        440.17        84.93 o                         
   1  15  11        750.94        634.68        74.08 o                         
   2  15  11        271.70        310.06        59.74 o                         
   3  15  11       1000.68       1096.78        92.49 o                         
   4  15  11        999.22       1002.10        91.20 o                         
   5  15  11         60.23         19.42        51.63 o                         
   6  15  11        472.37        469.36        72.41 o                         
   7  15  11         31.88        -19.39        68.32 o                         
   0  16  11         32.89        -41.70        66.95 o                         
   1  16  11          5.87         -1.35        48.50 o                         
   2  16  11         17.11        -21.58        47.93 o                         
   3  16  11          2.45        -19.67        47.66 o                         
   4  16  11        151.48        145.36        57.09 o                         
   5  16  11        414.48        466.67        74.25 o                         
   1  17  11         56.95         79.15        56.40 o                         
   2  17  11         22.66         69.21        52.95 o                         
   3  17  11         88.19         28.53        54.20 o                         
   4  17  11         37.42          3.92        54.12 o                         
   0  18  11          3.04        -55.76        71.92 o                         
   1  18  11        164.68        140.97        62.10 o                         
   0   0  12      61981.25      67813.02      1487.71 o                         
   1   0  12       6670.23       6753.86       153.62 o                         
   2   0  12         47.28         24.86        25.08 o                         
   3   0  12         32.81         14.84        26.75 o                         
   4   0  12       9014.97       9999.75       211.08 o                         
   5   0  12        119.91         82.11        28.00 o                         
   6   0  12        573.21        675.05        49.61 o                         
   7   0  12       7223.29       7147.74       175.30 o                         
   8   0  12       1533.16       1194.14        99.43 o                         
   9   0  12        508.76        297.96        66.65 o                         
  10   0  12        499.56        422.18        73.55 o                         
  11   0  12       2979.59       3578.82       175.03 o                         
   1   1  12       5249.75       5150.45       104.74 o                         
   2   1  12         11.06          5.63        18.62 o                         
   3   1  12       8912.70       8842.63       141.99 o                         
   4   1  12       5326.50       5465.67        99.77 o                         
   5   1  12        988.76        975.72        41.76 o                         
   6   1  12        187.06        166.09        25.63 o                         
   7   1  12       2031.59       2180.01        64.77 o                         
   8   1  12       4029.46       4177.79       116.89 o                         
   9   1  12        303.12        199.84        41.27 o                         
  10   1  12       1706.62       1957.68       100.19 o                         
  11   1  12        904.56       1037.53        82.37 o                         
   0   2  12       5307.51       5518.86       141.83 o                         
   1   2  12       2956.26       2851.64        72.35 o                         
   2   2  12        390.08        412.40        31.43 o                         
   3   2  12       1322.62       1238.45        48.20 o                         
   4   2  12        992.78        913.43        42.87 o                         
   5   2  12        434.04        375.69        32.50 o                         
   6   2  12        432.85        391.76        31.92 o                         
   7   2  12       8844.33       9141.52       167.83 o                         
   8   2  12        979.24       1249.35        74.52 o                         
   9   2  12         62.94         28.32        32.64 o                         
  10   2  12       1434.24       1470.20       124.09 o                         
  11   2  12       2669.61       2954.45       122.11 o                         
   1   3  12       1155.29       1157.69        47.33 o                         
   2   3  12         21.15         14.16        19.43 o                         
   3   3  12      11250.32      11250.40       184.73 o                         
   4   3  12       2863.77       2886.87        81.33 o                         
   5   3  12         16.73        -19.23        21.50 o                         
   6   3  12        814.73        760.73        44.04 o                         
   7   3  12       1123.39       1167.61        62.41 o                         
   8   3  12       6699.08       6743.42       177.98 o                         
   9   3  12        374.41        316.49        51.07 o                         
  10   3  12       3429.54       3611.23       184.29 o                         
  11   3  12       1815.36       1757.09       122.63 o                         
   0   4  12      14278.89      14049.65       389.81 o                         
   1   4  12       4016.42       4093.62       119.92 o                         
   2   4  12        321.98        298.84        43.29 o                         
   3   4  12          0.50          0.36        25.78 o                         
   4   4  12       3509.63       3351.34       109.54 o                         
   5   4  12       6766.61       6586.31       165.83 o                         
   6   4  12       2732.60       2782.42        92.67 o                         
   7   4  12       2893.17       2997.32       106.00 o                         
   8   4  12       1266.71       1276.70       157.38 o                         
   9   4  12        526.66        588.37        73.76 o                         
  10   4  12       1261.55       1452.04       117.64 o                         
  11   4  12       3047.62       3219.87       167.05 o                         
   1   5  12         72.91         47.28        29.92 o                         
   2   5  12       1079.14        951.84        67.83 o                         
   3   5  12       5014.52       5231.63       198.64 o                         
   4   5  12       6648.76       6957.89       172.51 o                         
   5   5  12       5770.09       5667.34       153.65 o                         
   6   5  12        491.23        440.36        52.83 o                         
   7   5  12        588.56        646.75        78.91 o                         
   8   5  12       1788.03       1727.41       112.91 o                         
   9   5  12         59.54         75.67        52.22 o                         
  10   5  12        514.83        584.57        85.21 o                         
  11   5  12        232.15        212.53        75.12 o                         
   0   6  12        724.78        618.30        88.15 o                         
   1   6  12       4208.94       4078.92       125.38 o                         
   2   6  12          8.17         14.81        30.46 o                         
   3   6  12        152.64        105.68        36.80 o                         
   4   6  12        598.65        594.43        58.87 o                         
   5   6  12         18.75         26.27        32.95 o                         
   6   6  12        132.10        170.35        46.37 o                         
   7   6  12       2989.55       3303.59       113.16 o                         
   8   6  12        383.51        401.83        84.11 o                         
   9   6  12         48.16        107.72        57.27 o                         
  10   6  12        680.84        568.87        84.39 o                         
  11   6  12        377.28        462.38        93.99 o                         
   1   7  12       2646.78       2461.58        97.96 o                         
   2   7  12        676.06        586.41        57.76 o                         
   3   7  12       4917.28       4750.29       139.94 o                         
   4   7  12       3540.44       3641.37       121.47 o                         
   5   7  12        773.84        834.73        67.86 o                         
   6   7  12       4945.96       4976.01       148.50 o                         
   7   7  12       5729.04       5526.88       160.39 o                         
   8   7  12        247.65        280.63        64.56 o                         
   9   7  12        242.03        257.38        73.63 o                         
  10   7  12        168.83        165.25        69.20 o                         
   0   8  12       2300.34       2039.42       165.11 o                         
   1   8  12        976.59        779.16        67.27 o                         
   2   8  12        288.80        232.61        53.24 o                         
   3   8  12        164.39         70.32        36.48 o                         
   4   8  12        896.21        944.14        85.28 o                         
   5   8  12          0.67        -32.50        32.50 o                         
   6   8  12        561.39        455.90        57.97 o                         
   7   8  12       1589.83       1778.38       149.20 o                         
   8   8  12        792.54        736.65        89.34 o                         
   9   8  12        973.13        818.38        98.42 o                         
  10   8  12        479.80        463.30        93.56 o                         
   1   9  12         53.56         13.79        34.15 o                         
   2   9  12         70.39        -25.35        32.11 o                         
   3   9  12       1129.37       1021.94        76.72 o                         
   4   9  12       5057.63       5045.67       151.88 o                         
   5   9  12       1861.58       2021.59        99.84 o                         
   6   9  12        129.22         63.80        42.02 o                         
   7   9  12        164.61        167.86        47.94 o                         
   8   9  12         24.88         37.86        59.04 o                         
   9   9  12        140.70         32.02        55.99 o                         
  10   9  12         18.08        -59.83        59.83 o                         
   0  10  12       2026.10       1776.87       161.26 o                         
   1  10  12       3377.52       3526.09       126.05 o                         
   2  10  12       3581.53       3825.02       132.07 o                         
   3  10  12        526.61        347.85        54.70 o                         
   4  10  12       2172.42       2041.05       124.71 o                         
   5  10  12         61.44         37.44        40.93 o                         
   6  10  12         63.25         28.81        39.41 o                         
   7  10  12        480.35        423.41        64.75 o                         
   8  10  12       2683.49       2442.26       156.76 o                         
   9  10  12       3914.31       4354.83       195.45 o                         
   1  11  12        869.05        833.33        75.90 o                         
   2  11  12         24.31         18.78        37.23 o                         
   3  11  12       1519.26       1584.88        95.01 o                         
   4  11  12         12.30         -6.96        38.05 o                         
   5  11  12        441.11        351.83        72.17 o                         
   6  11  12       2511.26       2670.29       119.07 o                         
   7  11  12        352.31        284.65        64.65 o                         
   8  11  12          9.16         -9.49        60.09 o                         
   9  11  12          8.13         78.28        73.87 o                         
   0  12  12         66.74         39.75        58.08 o                         
   1  12  12       1448.79       1393.56        95.19 o                         
   2  12  12       3307.30       3268.26       129.41 o                         
   3  12  12       3179.31       2998.55       124.55 o                         
   4  12  12        700.78        699.63        72.97 o                         
   5  12  12        671.76        692.98        76.18 o                         
   6  12  12       1931.08       1828.32       108.60 o                         
   7  12  12        126.44         77.01        53.54 o                         
   8  12  12        262.22        395.44        88.82 o                         
   1  13  12       1021.52        877.88        80.42 o                         
   2  13  12       2290.43       2259.96       113.74 o                         
   3  13  12         24.45         49.32        43.13 o                         
   4  13  12        489.17        541.17        70.17 o                         
   5  13  12       1587.27       1717.85       110.08 o                         
   6  13  12       1140.76       1256.41        96.17 o                         
   7  13  12          2.03         -2.05        56.46 o                         
   8  13  12         16.78        -38.53        62.86 o                         
   0  14  12        931.97        885.67       120.85 o                         
   1  14  12       1749.76       1870.27       111.97 o                         
   2  14  12       1625.19       1825.88       181.69 o                         
   3  14  12       1683.18       1891.63       113.75 o                         
   4  14  12         12.58         18.68        48.26 o                         
   5  14  12        176.43        179.88        57.65 o                         
   6  14  12         11.59         27.23        51.46 o                         
   7  14  12        355.18        348.77       104.59 o                         
   1  15  12       1344.29       1566.23       111.04 o                         
   2  15  12        753.15        737.26        82.67 o                         
   3  15  12        131.95         85.63        53.70 o                         
   4  15  12        283.75        237.25        62.33 o                         
   5  15  12       3243.69       3453.03       174.12 o                         
   6  15  12       2734.93       2649.03       139.15 o                         
   0  16  12        162.30         42.54        78.95 o                         
   1  16  12        147.30        126.76        56.82 o                         
   2  16  12       1726.49       2045.70       142.26 o                         
   3  16  12        503.09        648.07        81.37 o                         
   4  16  12       1054.65       1041.96        99.10 o                         
   1  17  12       1160.39       1003.74        99.19 o                         
   2  17  12         89.87         49.42        60.23 o                         
   1   1  13         53.56         13.53        20.79 o                         
   2   1  13        819.35        818.39        45.59 o                         
   3   1  13         53.56         27.78        21.43 o                         
   4   1  13        930.93        901.86        42.88 o                         
   5   1  13        366.77        291.30        29.12 o                         
   6   1  13          1.37         17.35        20.42 o                         
   7   1  13          7.44         15.73        21.97 o                         
   8   1  13        351.41        270.91        42.07 o                         
   9   1  13        313.89        213.69        43.95 o                         
  10   1  13         30.85          3.03        41.02 o                         
  11   1  13         35.72         73.72        50.24 o                         
   0   2  13        265.97        196.27        40.99 o                         
   1   2  13         75.56         45.80        20.78 o                         
   2   2  13         17.10         24.24        20.79 o                         
   3   2  13       1763.37       1696.27        58.97 o                         
   4   2  13        637.33        551.88        41.98 o                         
   5   2  13          1.34         12.94        22.59 o                         
   6   2  13        545.92        561.75        40.72 o                         
   7   2  13        161.68        166.14        30.61 o                         
   8   2  13         59.69         87.24        36.90 o                         
   9   2  13       1208.11       1263.17        89.17 o                         
  10   2  13        576.35        642.96        79.64 o                         
  11   2  13        254.80        227.81        70.07 o                         
   1   3  13       2980.84       2829.05        89.02 o                         
   2   3  13        787.91        773.86        57.40 o                         
   3   3  13        518.36        515.30        48.80 o                         
   4   3  13         70.02        -10.68        29.92 o                         
   5   3  13        148.86        129.79        36.54 o                         
   6   3  13        710.72        662.26        66.86 o                         
   7   3  13        430.06        347.22        41.53 o                         
   8   3  13        302.03        161.74        49.56 o                         
   9   3  13        102.42         89.81        51.52 o                         
  10   3  13       1093.24       1074.25       103.35 o                         
  11   3  13         12.78        -30.80        57.88 o                         
   0   4  13       1455.80       1422.19       108.50 o                         
   1   4  13         67.40         31.14        28.75 o                         
   2   4  13          6.44         15.51        30.12 o                         
   3   4  13          1.59        -26.49        26.49 o                         
   4   4  13        178.98        169.51        39.51 o                         
   5   4  13        106.04         53.80        34.09 o                         
   6   4  13        142.57         69.70        36.69 o                         
   7   4  13       1835.77       1756.12        79.08 o                         
   8   4  13        435.97        483.91        69.20 o                         
   9   4  13        125.38        197.70        60.99 o                         
  10   4  13        127.72         23.47        60.99 o                         
  11   4  13       1230.89       1211.28       128.60 o                         
   1   5  13       1286.99       1168.66        76.90 o                         
   2   5  13        718.96        734.23        61.28 o                         
   3   5  13       1517.01       1478.18        84.36 o                         
   4   5  13        101.78         86.05        37.74 o                         
   5   5  13         25.98         20.72        33.50 o                         
   6   5  13        844.05        888.08        77.62 o                         
   7   5  13        776.02        746.81        61.42 o                         
   8   5  13        582.26        547.27        78.28 o                         
   9   5  13          9.33         43.19        50.83 o                         
  10   5  13        474.10        407.01        80.56 o                         
   0   6  13       1465.53       1461.62       121.28 o                         
   1   6  13        446.65        317.46        47.80 o                         
   2   6  13       1614.39       1558.04        84.45 o                         
   3   6  13        568.03        395.64        61.89 o                         
   4   6  13       3024.66       2862.52       109.63 o                         
   5   6  13       1078.93       1128.79        79.60 o                         
   6   6  13          5.18        -15.79        34.83 o                         
   7   6  13       1666.34       1692.79        94.22 o                         
   8   6  13          7.36        -33.46        45.05 o                         
   9   6  13        320.41        280.16        69.57 o                         
  10   6  13         11.46          3.28        64.49 o                         
   1   7  13       3022.31       3117.60       113.69 o                         
   2   7  13         20.48        -29.83        29.83 o                         
   3   7  13       3837.39       3689.20       142.64 o                         
   4   7  13       1563.35       1604.00        88.55 o                         
   5   7  13        950.54        876.33        72.69 o                         
   6   7  13       1789.52       1778.28        97.56 o                         
   7   7  13         41.74         49.53        39.68 o                         
   8   7  13       1520.38       1599.89       124.93 o                         
   9   7  13         85.80          2.57        54.97 o                         
  10   7  13         52.28          9.16        59.80 o                         
   0   8  13       2840.56       2792.92       156.12 o                         
   1   8  13         47.05         29.59        35.16 o                         
   2   8  13       2530.45       2666.46       116.36 o                         
   3   8  13        950.64        825.45        71.90 o                         
   4   8  13       1614.18       1709.41        94.00 o                         
   5   8  13        211.56        149.04        44.95 o                         
   6   8  13        220.27        172.37        51.27 o                         
   7   8  13       2436.34       2340.50       104.12 o                         
   8   8  13          1.08        -43.59        51.83 o                         
   9   8  13       2060.63       2048.36       143.16 o                         
  10   8  13        314.46        263.84        79.32 o                         
   1   9  13       2641.60       2683.36       111.19 o                         
   2   9  13        256.83        229.85        47.76 o                         
   3   9  13       2312.78       2426.14       108.52 o                         
   4   9  13       1971.14       2019.69       100.95 o                         
   5   9  13         65.96         16.76        40.90 o                         
   6   9  13       1485.40       1385.84        92.13 o                         
   7   9  13         93.74         37.14        45.17 o                         
   8   9  13        540.67        412.35        88.13 o                         
   9   9  13        168.93        218.11        86.40 o                         
   0  10  13        352.64        404.64        83.51 o                         
   1  10  13         25.60         58.95        39.76 o                         
   2  10  13       1072.24       1107.51        84.81 o                         
   3  10  13       2098.12       2005.67       106.09 o                         
   4  10  13       3774.61       3840.28       147.68 o                         
   5  10  13        215.08        193.01        51.79 o                         
   6  10  13        172.03        238.08        53.83 o                         
   7  10  13        317.71        335.52        61.74 o                         
   8  10  13        551.20        640.56       100.66 o                         
   9  10  13        129.89        119.19        88.99 o                         
   1  11  13        262.08        271.85        53.70 o                         
   2  11  13        199.04        168.28        49.38 o                         
   3  11  13        897.61       1044.70        84.19 o                         
   4  11  13          5.22        -23.25        41.10 o                         
   5  11  13        337.18        343.66        58.68 o                         
   6  11  13        170.98        226.15        66.60 o                         
   7  11  13        610.72        619.83        81.21 o                         
   8  11  13       1416.21       1362.83       140.54 o                         
   0  12  13       2268.20       2327.38       168.95 o                         
   1  12  13        731.05        631.33        69.16 o                         
   2  12  13        137.89         94.20        47.50 o                         
   3  12  13        120.24         70.07        43.27 o                         
   4  12  13        238.67        284.76        57.89 o                         
   5  12  13        211.28        211.60        57.02 o                         
   6  12  13        239.19        286.91        63.83 o                         
   7  12  13       1922.10       2028.77       133.37 o                         
   8  12  13        557.50        913.65       269.01 o                         
   1  13  13        239.72        229.56        56.56 o                         
   2  13  13       2031.97       1933.90       114.69 o                         
   3  13  13          7.04         -0.45        43.68 o                         
   4  13  13         81.78          0.48        47.02 o                         
   5  13  13        793.54        680.48        79.92 o                         
   6  13  13          4.58        -10.25        50.28 o                         
   7  13  13        312.05        252.64        97.81 o                         
   0  14  13       3461.97       3485.79       203.57 o                         
   1  14  13        381.82        244.25        77.68 o                         
   2  14  13       1039.14        930.58        89.40 o                         
   3  14  13       1773.17       1702.04       180.31 o                         
   4  14  13         20.62         59.52        53.24 o                         
   5  14  13        287.08        275.82        65.83 o                         
   6  14  13          1.45         51.86        55.68 o                         
   1  15  13        142.45        153.92        55.94 o                         
   2  15  13         48.91         65.97        53.42 o                         
   3  15  13        696.23        634.78        80.94 o                         
   4  15  13        852.51       1067.43        99.02 o                         
   5  15  13          5.47         37.78        55.16 o                         
   0  16  13        365.35        312.41        99.34 o                         
   1  16  13        229.19        175.20        62.22 o                         
   2  16  13        441.26        328.29        74.90 o                         
   3  16  13         20.16         -0.75        56.64 o                         
   0   0  14      13147.91      13958.11       420.07 o                         
   1   0  14         12.49         15.32        28.67 o                         
   2   0  14      13765.51      14904.24       289.33 o                         
   3   0  14       8943.37       9344.76       222.35 o                         
   4   0  14         17.23        -13.76        27.48 o                         
   5   0  14       1106.01       1212.41        94.99 o                         
   6   0  14        216.83        166.78        40.74 o                         
   7   0  14        175.03        142.44        37.24 o                         
   8   0  14       2936.30       2985.35       181.26 o                         
   9   0  14      10216.87      10776.78       316.50 o                         
  10   0  14       3320.63       3214.00       187.23 o                         
   1   1  14        151.87         95.39        24.81 o                         
   2   1  14       2396.51       2399.51        71.98 o                         
   3   1  14          3.88          0.50        22.12 o                         
   4   1  14        780.42        808.52        48.07 o                         
   5   1  14       5408.99       5642.78       114.45 o                         
   6   1  14       1276.61       1508.54        64.93 o                         
   7   1  14          9.51         40.50        25.47 o                         
   8   1  14         24.85        100.26        40.34 o                         
   9   1  14        220.01        194.08        54.94 o                         
  10   1  14         97.67         86.34        58.05 o                         
   0   2  14        213.24        173.80        58.47 o                         
   1   2  14       1282.95       1130.79        72.04 o                         
   2   2  14      15836.12      16458.25       283.78 o                         
   3   2  14       7356.75       7492.11       155.36 o                         
   4   2  14        584.94        559.34        47.68 o                         
   5   2  14        976.76        969.04        58.34 o                         
   6   2  14          1.05         -6.20        25.01 o                         
   7   2  14         67.32         29.07        29.39 o                         
   8   2  14       1720.25       1392.60        98.21 o                         
   9   2  14       4463.01       4903.46       228.87 o                         
  10   2  14       3276.56       3615.70       169.78 o                         
   1   3  14       2783.14       2560.74        88.75 o                         
   2   3  14         24.10         42.16        31.13 o                         
   3   3  14         38.47         21.93        31.14 o                         
   4   3  14       1884.04       1922.00        87.57 o                         
   5   3  14       2749.73       2823.06       100.33 o                         
   6   3  14       8735.91       9530.50       197.04 o                         
   7   3  14        968.30        918.69        88.97 o                         
   8   3  14        935.36        792.45        84.90 o                         
   9   3  14         72.26        111.90        55.66 o                         
  10   3  14        311.73        309.30        79.56 o                         
   0   4  14       1673.84       1555.40       116.54 o                         
   1   4  14        107.76        119.33        37.88 o                         
   2   4  14       1813.38       1894.67        88.86 o                         
   3   4  14       2395.54       2378.04        97.37 o                         
   4   4  14        802.26        734.42        64.79 o                         
   5   4  14         19.58        -19.34        32.05 o                         
   6   4  14       1428.22       1348.01        89.46 o                         
   7   4  14        679.58        559.80        58.08 o                         
   8   4  14       2657.29       2649.59       138.59 o                         
   9   4  14       2846.51       3128.90       163.16 o                         
  10   4  14         98.20        133.35        76.08 o                         
   1   5  14       3086.50       3023.91       112.79 o                         
   2   5  14       1379.20       1249.33        80.30 o                         
   3   5  14        113.01         94.04        38.21 o                         
   4   5  14       2840.13       3088.40       118.72 o                         
   5   5  14       5471.62       5762.56       163.62 o                         
   6   5  14       5794.71       5968.74       169.06 o                         
   7   5  14       1032.34        938.25        72.12 o                         
   8   5  14         26.34        122.68        66.46 o                         
   9   5  14         23.05        -15.27        51.80 o                         
  10   5  14        307.76        241.98        73.65 o                         
   0   6  14        170.49        139.28        64.38 o                         
   1   6  14       1978.85       2020.88       119.30 o                         
   2   6  14         57.02         33.07        36.39 o                         
   3   6  14        490.75        443.56        55.20 o                         
   4   6  14         91.52         67.93        39.03 o                         
   5   6  14          4.57         61.64        39.60 o                         
   6   6  14        197.91        218.79        49.86 o                         
   7   6  14        318.56        274.37        50.82 o                         
   8   6  14       1832.72       2056.42       225.54 o                         
   9   6  14       1410.74       1501.39       127.01 o                         
  10   6  14       1150.49       1209.61       177.33 o                         
   1   7  14        519.15        561.34        61.73 o                         
   2   7  14       1576.82       1510.89        91.00 o                         
   3   7  14          6.70        -11.65        33.21 o                         
   4   7  14        118.86        117.11        43.88 o                         
   5   7  14       5719.69       6007.22       173.32 o                         
   6   7  14       7872.26       8352.86       213.35 o                         
   7   7  14       2695.77       2676.78       111.38 o                         
   8   7  14         11.89        -22.17        58.05 o                         
   9   7  14         33.32        -56.92        56.92 o                         
   0   8  14       5606.33       5780.92       238.39 o                         
   1   8  14        864.74        925.81        76.03 o                         
   2   8  14       1691.15       1773.70       102.59 o                         
   3   8  14          5.32         20.64        39.41 o                         
   4   8  14        244.51        199.54        48.34 o                         
   5   8  14        156.99         22.13        39.37 o                         
   6   8  14         51.99         81.22        45.14 o                         
   7   8  14        723.28        629.72        67.83 o                         
   8   8  14        900.15        883.16       110.45 o                         
   9   8  14       1196.88       1264.85       147.55 o                         
   1   9  14        339.35        298.35        52.89 o                         
   2   9  14       3884.82       3896.18       137.62 o                         
   3   9  14         87.05          3.95        40.07 o                         
   4   9  14        192.04        140.87        47.48 o                         
   5   9  14       2034.65       2006.60       108.57 o                         
   6   9  14       1596.04       1490.38        99.85 o                         
   7   9  14        951.02        923.35        85.18 o                         
   8   9  14        262.09        359.38        84.61 o                         
   0  10  14       3115.81       3318.53       251.12 o                         
   1  10  14        509.88        596.24        69.01 o                         
   2  10  14        766.11        718.03        74.38 o                         
   3  10  14         45.09          0.45        41.86 o                         
   4  10  14        428.37        292.90        57.40 o                         
   5  10  14        596.17        584.14        71.79 o                         
   6  10  14        634.12        439.09        96.29 o                         
   7  10  14       1299.84       1115.10       101.16 o                         
   8  10  14       1502.24       1333.87       146.67 o                         
   1  11  14         78.76        114.37        48.65 o                         
   2  11  14         36.91         26.31        43.81 o                         
   3  11  14       2606.71       2793.09       123.25 o                         
   4  11  14        807.63        876.40        81.90 o                         
   5  11  14        307.38        146.98        53.80 o                         
   6  11  14        201.75        119.27        53.97 o                         
   7  11  14       1093.27       1170.76       112.03 o                         
   0  12  14       2326.67       2773.36       460.28 o                         
   1  12  14       1163.54       1034.26        98.80 o                         
   2  12  14       1489.27       1129.52        97.42 o                         
   3  12  14       1166.74       1053.74        90.08 o                         
   4  12  14         94.83         47.02        48.95 o                         
   5  12  14        140.54        110.61        53.71 o                         
   6  12  14         37.49        -34.69        49.10 o                         
   7  12  14        581.25        751.12        93.16 o                         
   1  13  14        441.64        413.72        68.04 o                         
   2  13  14         55.19        -17.74        46.33 o                         
   3  13  14        609.26        500.60        70.97 o                         
   4  13  14       3116.29       3490.66       147.19 o                         
   5  13  14        246.74        111.39        58.75 o                         
   6  13  14         22.81         48.60        54.60 o                         
   0  14  14       2274.84       2620.38       184.73 o                         
   1  14  14        670.61        657.19        78.81 o                         
   2  14  14        146.68         42.37        52.02 o                         
   3  14  14         29.75         28.70        52.54 o                         
   4  14  14        986.74        914.80        89.34 o                         
   5  14  14         19.92         18.62        56.44 o                         
   1  15  14       2156.24       2336.16       133.43 o                         
   2  15  14        167.46        118.69        58.75 o                         
   3  15  14       2006.30       2154.35       132.58 o                         
   1   1  15        148.70        101.61        32.39 o                         
   2   1  15        108.97        102.51        34.76 o                         
   3   1  15          1.58         22.28        31.00 o                         
   4   1  15        348.85        280.10        44.49 o                         
   5   1  15        595.54        570.84        55.30 o                         
   6   1  15         60.81         38.08        29.15 o                         
   7   1  15         55.00         48.73        32.13 o                         
   8   1  15        112.11         85.59        47.88 o                         
   9   1  15        136.08        201.32        64.77 o                         
  10   1  15          4.70        -24.21        74.95 o                         
   0   2  15       1330.93       1162.22       102.15 o                         
   1   2  15        296.13        290.69        48.06 o                         
   2   2  15        969.52        845.42        75.44 o                         
   3   2  15        518.61        352.23        43.19 o                         
   4   2  15        297.04        191.14        36.87 o                         
   5   2  15        102.29         70.75        30.56 o                         
   6   2  15       2327.13       2275.58        85.50 o                         
   7   2  15        266.63        262.41        43.73 o                         
   8   2  15        108.46         70.94        61.47 o                         
   9   2  15         21.97         55.76        70.53 o                         
  10   2  15         51.42         -0.80        67.65 o                         
   1   3  15        844.26        695.33        59.90 o                         
   2   3  15        115.29         74.36        36.97 o                         
   3   3  15       2203.38       2188.81       124.18 o                         
   4   3  15        451.14        401.47        49.86 o                         
   5   3  15        961.67        878.85        68.05 o                         
   6   3  15       2431.57       2213.66       113.66 o                         
   7   3  15        293.14        172.05        39.67 o                         
   8   3  15       1160.95       1016.80       108.85 o                         
   9   3  15         89.52          1.72        52.25 o                         
  10   3  15        478.13         43.62       159.95 o                         
   0   4  15       3797.21       3740.73       180.19 o                         
   1   4  15        327.08        235.55        46.49 o                         
   2   4  15         90.44         39.19        36.12 o                         
   3   4  15         23.07         42.01        36.07 o                         
   4   4  15        991.46        956.08        76.06 o                         
   5   4  15         36.91         30.66        37.72 o                         
   6   4  15        124.17        107.15        38.38 o                         
   7   4  15          4.57         -9.65        36.64 o                         
   8   4  15         27.24         37.93        56.07 o                         
   9   4  15          6.30        -13.90        52.83 o                         
   1   5  15       4493.02       4716.38       145.67 o                         
   2   5  15        622.47        511.35        58.62 o                         
   3   5  15       2954.00       2869.06       130.63 o                         
   4   5  15       4730.13       5037.83       154.26 o                         
   5   5  15         45.99         -2.51        37.84 o                         
   6   5  15       2329.83       2399.49       112.18 o                         
   7   5  15        443.81        421.40        54.35 o                         
   8   5  15        663.30        614.52        94.37 o                         
   9   5  15        628.54        491.96        93.15 o                         
   0   6  15       2528.56       2582.54       215.13 o                         
   1   6  15         92.07         69.51        39.48 o                         
   2   6  15       1462.70       1547.69        94.65 o                         
   3   6  15         36.55         -4.26        37.01 o                         
   4   6  15         91.73        109.96        45.39 o                         
   5   6  15        248.62        187.79        47.95 o                         
   6   6  15        103.11         14.58        41.85 o                         
   7   6  15       1492.40       1455.70        90.59 o                         
   8   6  15        107.17         80.05        64.76 o                         
   9   6  15       1844.72       2387.55       194.32 o                         
   1   7  15       1160.13       1062.45        82.75 o                         
   2   7  15        689.78        728.65        70.02 o                         
   3   7  15        538.65        357.84        56.48 o                         
   4   7  15        338.87        287.28        55.12 o                         
   5   7  15        430.00        432.63        60.93 o                         
   6   7  15        556.24        509.23        65.32 o                         
   7   7  15         35.02         11.72        42.27 o                         
   8   7  15        230.50        110.12        66.75 o                         
   9   7  15          2.37         33.60        70.03 o                         
   0   8  15       3402.12       3192.26       178.43 o                         
   1   8  15        183.70        201.88        48.35 o                         
   2   8  15       1168.44       1049.74        85.28 o                         
   3   8  15        605.39        596.35        66.63 o                         
   4   8  15       2874.44       3069.47       126.91 o                         
   5   8  15        417.70        383.84        61.71 o                         
   6   8  15       1260.01       1341.90        96.35 o                         
   7   8  15        543.22        474.49        66.82 o                         
   8   8  15         30.48         42.17        65.34 o                         
   1   9  15        373.83        309.58        58.44 o                         
   2   9  15         96.02         24.16        40.59 o                         
   3   9  15         50.83         19.22        42.10 o                         
   4   9  15          7.62        -22.86        42.16 o                         
   5   9  15        169.09         83.02        49.47 o                         
   6   9  15        481.22        596.49        93.57 o                         
   7   9  15        133.17        102.82        60.74 o                         
   8   9  15        206.08        138.85        78.55 o                         
   0  10  15       2686.60       2485.83       166.38 o                         
   1  10  15        389.18        300.87        59.29 o                         
   2  10  15       2263.32       2291.67       120.60 o                         
   3  10  15       1050.54        918.63        83.83 o                         
   4  10  15        177.72         39.52        46.26 o                         
   5  10  15       2526.86       2729.37       164.95 o                         
   6  10  15        451.21        404.67        67.45 o                         
   7  10  15        569.72        601.35        85.12 o                         
   1  11  15        665.15        732.86        77.82 o                         
   2  11  15        347.78        299.08        61.36 o                         
   3  11  15        471.65        562.52        72.51 o                         
   4  11  15         27.20         60.66        50.45 o                         
   5  11  15        197.62        180.73        62.16 o                         
   6  11  15         65.71         37.61        54.63 o                         
   0  12  15        325.76        333.58        94.51 o                         
   1  12  15        350.79        215.33        74.39 o                         
   2  12  15       3041.04       3262.06       222.42 o                         
   3  12  15        246.16        158.21        58.49 o                         
   4  12  15        980.06        963.18        90.61 o                         
   5  12  15        555.27        637.75        81.68 o                         
   6  12  15        462.54        367.26        71.54 o                         
   1  13  15        142.94        182.70        58.23 o                         
   2  13  15        470.86        405.06        71.91 o                         
   3  13  15          3.76        -30.56        49.15 o                         
   4  13  15         12.97        -16.79        50.00 o                         
   5  13  15        145.22         67.41        58.77 o                         
   0  14  15        994.89       1012.64       137.84 o                         
   1  14  15        268.07        217.85        64.02 o                         
   2  14  15         95.24         80.54        56.27 o                         
   3  14  15        107.04        122.35        60.98 o                         
   0   0  16      36524.82      39999.56      1373.32 o                         
   1   0  16      13639.24      14300.19       428.86 o                         
   2   0  16        669.01        700.16        96.60 o                         
   3   0  16        125.60         73.46        59.98 o                         
   4   0  16       1469.85       1744.92       157.65 o                         
   5   0  16       1202.36       1064.99       114.66 o                         
   6   0  16       3014.38       3460.98       166.18 o                         
   7   0  16       3852.38       4279.58       243.58 o                         
   8   0  16       1548.34       1761.63       368.37 o                         
   1   1  16        323.24        439.12        44.67 o                         
   2   1  16        335.56        239.15        41.70 o                         
   3   1  16       2401.54       2577.06        97.13 o                         
   4   1  16       5302.54       5599.28       142.10 o                         
   5   1  16         11.63        -20.41        35.57 o                         
   6   1  16          4.85        -37.18        37.18 o                         
   7   1  16       1307.60       1622.07       101.19 o                         
   8   1  16        482.83        495.95       135.35 o                         
   9   1  16         11.14         46.05       152.68 o                         
   0   2  16       1684.08       1624.67       121.59 o                         
   1   2  16       2328.01       2426.12        93.50 o                         
   2   2  16         34.09        -20.26        28.76 o                         
   3   2  16        352.55        348.81        44.69 o                         
   4   2  16        264.26        197.29        40.88 o                         
   5   2  16        430.37        378.25        46.74 o                         
   6   2  16       2903.00       2936.07       101.27 o                         
   7   2  16       2373.79       2380.41       104.74 o                         
   8   2  16        825.19        629.38        90.92 o                         
   9   2  16         12.35         63.34       101.95 o                         
   1   3  16        101.47         80.56        39.16 o                         
   2   3  16       2718.34       2618.43       108.33 o                         
   3   3  16       4933.77       4907.63       148.97 o                         
   4   3  16       2709.71       2678.58       106.11 o                         
   5   3  16        262.76        166.63        45.06 o                         
   6   3  16        349.63        266.66        45.39 o                         
   7   3  16       1889.83       2143.72       111.91 o                         
   8   3  16       1507.26       1718.92       137.35 o                         
   9   3  16        134.06         32.24        64.54 o                         
   0   4  16       3841.49       3919.30       206.00 o                         
   1   4  16       1427.47       1605.33        89.94 o                         
   2   4  16         29.40         42.11        38.76 o                         
   3   4  16          4.29         39.69        39.93 o                         
   4   4  16       1665.53       1576.98        95.55 o                         
   5   4  16        946.38        933.15        74.52 o                         
   6   4  16       1686.53       1669.63        92.08 o                         
   7   4  16        966.27       1135.03        81.32 o                         
   8   4  16        490.10        495.87        84.79 o                         
   9   4  16        138.52         52.48        68.97 o                         
   1   5  16        471.59        510.10        61.25 o                         
   2   5  16        738.72        648.09        65.96 o                         
   3   5  16       3908.93       4284.76       142.81 o                         
   4   5  16       4155.42       4092.99       141.68 o                         
   5   5  16       2517.30       2306.17       111.85 o                         
   6   5  16         69.60         57.23        46.05 o                         
   7   5  16        597.60        561.52        65.83 o                         
   8   5  16       1145.29       1285.14       130.73 o                         
   0   6  16       2327.43       2444.48       156.77 o                         
   1   6  16       1277.52       1230.57        89.81 o                         
   2   6  16        550.36        454.98        61.38 o                         
   3   6  16         84.84         73.15        44.16 o                         
   4   6  16         29.49        -27.47        41.00 o                         
   5   6  16         15.49         47.55        42.82 o                         
   6   6  16        147.25         70.47        47.48 o                         
   7   6  16       2065.58       2544.93       121.59 o                         
   8   6  16        515.84        430.84        95.23 o                         
   1   7  16        108.56         49.06        44.16 o                         
   2   7  16       1099.88        883.77        79.94 o                         
   3   7  16       4515.30       4743.79       230.06 o                         
   4   7  16       2820.61       2854.88       124.68 o                         
   5   7  16        109.90         10.53        45.03 o                         
   6   7  16        308.50        284.53        58.32 o                         
   7   7  16        680.96        624.12        70.62 o                         
   8   7  16        286.35        291.02        84.94 o                         
   0   8  16       1995.16       2102.84       189.59 o                         
   1   8  16        485.29        524.35        87.13 o                         
   2   8  16        139.10        112.15        48.62 o                         
   3   8  16       1478.87       1420.33       107.26 o                         
   4   8  16         25.44          9.99        46.23 o                         
   5   8  16         47.70        -20.43        44.01 o                         
   6   8  16        158.17        181.01        55.01 o                         
   7   8  16        653.02        571.52        77.06 o                         
   1   9  16         19.78         -1.92        42.87 o                         
   2   9  16        134.60        204.01        53.69 o                         
   3   9  16        467.90        335.53        60.97 o                         
   4   9  16       2877.53       3051.61       132.78 o                         
   5   9  16       1308.17       1308.95       100.24 o                         
   6   9  16        259.83        193.70        58.91 o                         
   7   9  16         82.28         28.03        59.57 o                         
   0  10  16       4174.55       4047.08       215.83 o                         
   1  10  16       1215.81       1253.90        97.00 o                         
   2  10  16       1528.31       1490.35       106.19 o                         
   3  10  16        581.89        595.24        83.13 o                         
   4  10  16          4.50         18.50        46.73 o                         
   5  10  16        276.41        202.89        61.42 o                         
   6  10  16         12.47         14.49        51.54 o                         
   1  11  16         54.36         60.12        50.22 o                         
   2  11  16       1114.40       1092.67        93.98 o                         
   3  11  16        118.50         70.80        52.71 o                         
   4  11  16         12.92         25.79        50.97 o                         
   5  11  16       2196.06       2500.50       131.48 o                         
   0  12  16        389.81        316.74        96.48 o                         
   1  12  16        470.41        283.85        65.01 o                         
   2  12  16       1908.42       1901.91       122.94 o                         
   3  12  16        326.83        436.42        73.61 o                         
   4  12  16         24.24        -50.37        50.37 o                         
   1  13  16        847.83        707.52        83.19 o                         
   2  13  16       1148.72       1260.33       112.22 o                         
   3  13  16         52.46         52.92        52.99 o                         
   1   1  17        134.06        103.48        44.68 o                         
   2   1  17        325.10        323.30        56.52 o                         
   3   1  17          0.29        -36.13        36.13 o                         
   4   1  17         30.20         -8.90        40.91 o                         
   5   1  17        622.86        631.52        70.00 o                         
   6   1  17         10.87        -17.16        46.61 o                         
   7   1  17         48.16        -49.23        52.27 o                         
   0   2  17          1.50         31.83        50.02 o                         
   1   2  17        998.74        854.29        67.27 o                         
   2   2  17        388.72        339.33        50.37 o                         
   3   2  17       1229.24       1185.79        75.07 o                         
   4   2  17        646.29        681.02        65.05 o                         
   5   2  17          3.46         -9.72        38.71 o                         
   6   2  17         95.43         37.19        46.25 o                         
   7   2  17        259.50        324.18        60.51 o                         
   8   2  17         44.15         -8.91        95.00 o                         
   1   3  17        366.92        285.78        50.85 o                         
   2   3  17        115.09        134.33        43.06 o                         
   3   3  17         15.09        -26.85        35.18 o                         
   4   3  17         65.63        117.38        40.79 o                         
   5   3  17        596.68        580.43        59.65 o                         
   6   3  17         96.36         79.56        40.60 o                         
   7   3  17       1012.64        957.34        71.79 o                         
   8   3  17         35.77        173.31        81.18 o                         
   0   4  17       2311.14       2550.16       158.86 o                         
   1   4  17          2.46         56.62        42.53 o                         
   2   4  17         87.52        128.64        45.75 o                         
   3   4  17        488.27        470.77        61.78 o                         
   4   4  17         12.09         16.34        40.25 o                         
   5   4  17       1358.99       1143.52        82.94 o                         
   6   4  17        179.84        144.01        43.73 o                         
   7   4  17        179.22        254.85        51.86 o                         
   8   4  17         11.34        -43.01        67.09 o                         
   1   5  17          9.77          1.55        39.82 o                         
   2   5  17        380.26        296.86        54.99 o                         
   3   5  17        286.49        232.20        54.30 o                         
   4   5  17        359.91        279.72        55.87 o                         
   5   5  17        503.11        569.74        72.91 o                         
   6   5  17         43.59         10.21        40.65 o                         
   7   5  17         14.53         -2.75        43.97 o                         
   0   6  17        110.90        109.07        63.55 o                         
   1   6  17        180.45        155.52        49.42 o                         
   2   6  17       1415.48       1488.80        98.74 o                         
   3   6  17          2.21        -31.46        39.97 o                         
   4   6  17        913.50        759.55        77.66 o                         
   5   6  17       2898.66       2979.92       133.34 o                         
   6   6  17        707.72        734.43        79.27 o                         
   7   6  17         55.85         15.80        48.66 o                         
   1   7  17        467.87        441.44        64.24 o                         
   2   7  17          2.52         23.75        44.59 o                         
   3   7  17       1248.71       1396.09       106.27 o                         
   4   7  17       1015.29        970.96        95.81 o                         
   5   7  17       1275.32       1394.11       107.72 o                         
   6   7  17        629.72        658.32        77.87 o                         
   7   7  17        210.26        128.79        58.92 o                         
   0   8  17        466.28        352.75        88.81 o                         
   1   8  17        124.97         99.97        50.67 o                         
   2   8  17       1581.66       1537.22       105.09 o                         
   3   8  17        133.42         78.56        49.81 o                         
   4   8  17         71.92        109.04        52.90 o                         
   5   8  17        454.70        452.84        70.58 o                         
   6   8  17        432.14        450.93        74.70 o                         
   1   9  17       1663.79       1644.73       111.84 o                         
   2   9  17          8.94         -6.93        48.02 o                         
   3   9  17       1177.34       1226.35        97.83 o                         
   4   9  17        911.19        843.61       105.58 o                         
   5   9  17         58.08        100.11        53.66 o                         
   6   9  17       1211.72       1044.43       207.09 o                         
   0  10  17         76.01        124.40        75.29 o                         
   1  10  17          1.75        -21.55        46.22 o                         
   2  10  17        582.52        630.09        79.36 o                         
   3  10  17        186.69        147.43        58.95 o                         
   4  10  17       1151.18       1032.52       108.64 o                         
   5  10  17         80.39        118.87        58.70 o                         
   1  11  17       1275.55       1508.27       110.97 o                         
   2  11  17        135.87         97.46        55.70 o                         
   3  11  17        174.04        113.76        57.86 o                         
   4  11  17        242.92        332.78        69.20 o                         
   0  12  17       2806.42       3125.76       242.29 o                         
   1  12  17          7.09          0.32        54.68 o                         
   2  12  17          6.36        -35.98        53.14 o                         
   0   0  18        258.40        311.55       147.83 o                         
   1   0  18       3850.07       4043.03       207.17 o                         
   2   0  18       1840.26       2240.50       159.46 o                         
   3   0  18       1383.34       1293.87       134.64 o                         
   4   0  18        472.49        513.48       104.59 o                         
   5   0  18        610.42        710.18       107.84 o                         
   6   0  18        221.74        201.61        78.78 o                         
   7   0  18         42.19         16.71        98.43 o                         
   1   1  18       2618.01       2534.00       120.89 o                         
   2   1  18       1975.30       2216.67       146.62 o                         
   3   1  18         69.47         53.30        46.50 o                         
   4   1  18         26.57        -43.28        43.28 o                         
   5   1  18       1641.99       1915.11       118.43 o                         
   6   1  18       1700.87       1783.72       115.91 o                         
   7   1  18        179.53         21.45        66.60 o                         
   0   2  18        769.92        678.93       106.11 o                         
   1   2  18       2683.77       2386.06       115.83 o                         
   2   2  18       4549.06       4804.19       161.47 o                         
   3   2  18       1320.51       1372.52       161.45 o                         
   4   2  18        465.92        624.82        78.84 o                         
   5   2  18       1092.89       1031.18       102.22 o                         
   6   2  18         11.27         -9.66        51.09 o                         
   7   2  18         44.76         42.10        67.13 o                         
   1   3  18       3647.21       3678.66       132.95 o                         
   2   3  18       2920.23       2997.85       118.99 o                         
   3   3  18       1056.72       1046.46        80.58 o                         
   4   3  18         16.95         31.21        44.11 o                         
   5   3  18       4859.37       5353.24       172.42 o                         
   6   3  18       2401.41       2682.04       124.69 o                         
   7   3  18        110.55        -57.70        57.70 o                         
   0   4  18        547.67        500.96        94.10 o                         
   1   4  18        715.87        903.79        80.08 o                         
   2   4  18       1273.97       1322.85        94.84 o                         
   3   4  18        322.69        270.66        54.23 o                         
   4   4  18        469.25        348.60        56.48 o                         
   5   4  18       4045.28       4353.86       139.66 o                         
   6   4  18        119.49         65.56        44.20 o                         
   7   4  18        280.10        258.18        64.58 o                         
   1   5  18       1559.82       1808.28       108.89 o                         
   2   5  18        996.24       1003.78        86.28 o                         
   3   5  18       1559.70       1545.11       152.04 o                         
   4   5  18       1731.86       1819.14       113.99 o                         
   5   5  18       2300.27       2449.06       114.70 o                         
   6   5  18       1095.29       1169.72        84.47 o                         
   0   6  18        520.81        478.55        97.20 o                         
   1   6  18        910.01        900.95       100.06 o                         
   2   6  18       2115.91       2200.17       183.53 o                         
   3   6  18        276.11        229.24        62.97 o                         
   4   6  18         12.37        -32.23        47.27 o                         
   5   6  18        234.66        171.77        54.62 o                         
   6   6  18        156.62        116.49        53.55 o                         
   1   7  18        304.49        315.23        62.24 o                         
   2   7  18        938.29        861.59        85.24 o                         
   3   7  18       1376.21       1400.83       104.06 o                         
   4   7  18       1219.85       1266.30       102.27 o                         
   5   7  18        614.16        740.79        82.70 o                         
   0   8  18        218.47        315.78        90.58 o                         
   1   8  18       3461.53       3535.87       171.05 o                         
   2   8  18       1716.53       1913.28       121.55 o                         
   3   8  18        110.94        107.77        56.54 o                         
   4   8  18          3.87        -47.50        47.50 o                         
   5   8  18        347.06        329.52        67.16 o                         
   1   9  18       1221.62       1070.71        94.88 o                         
   2   9  18         39.51        -45.57        45.57 o                         
   3   9  18       1037.93        849.43        99.49 o                         
   4   9  18       1101.28       1118.33        99.48 o                         
   0  10  18        700.01        691.63       115.22 o                         
   1  10  18       2138.37       2536.88       133.02 o                         
   2  10  18        220.45        199.69        63.04 o                         
   3  10  18         92.40         99.93        59.93 o                         
   1   1  19          9.85         51.08        50.23 o                         
   2   1  19         13.58         21.62        48.95 o                         
   3   1  19         97.73        128.88        53.83 o                         
   4   1  19        141.34        225.05        59.56 o                         
   5   1  19          7.63        -28.75        50.29 o                         
   6   1  19         11.67        -27.14        53.12 o                         
   0   2  19        301.15        293.94        89.05 o                         
   1   2  19         58.48         51.37        49.35 o                         
   2   2  19          0.95        -22.70        48.16 o                         
   3   2  19         23.35         60.35        53.55 o                         
   4   2  19          0.82         83.05        61.46 o                         
   5   2  19          6.05        -55.11        55.11 o                         
   6   2  19         29.97         24.83        61.77 o                         
   1   3  19         88.29        123.90        64.87 o                         
   2   3  19          2.47         40.70        55.89 o                         
   3   3  19        186.13        137.79        66.52 o                         
   4   3  19         37.90         35.38        55.37 o                         
   5   3  19         15.23         30.10        57.06 o                         
   0   4  19         58.20         81.98        72.81 o                         
   1   4  19        206.17        123.26        63.86 o                         
   2   4  19         24.62        -23.12        48.09 o                         
   3   4  19        146.26        112.16        60.50 o                         
   4   4  19        844.96        953.15        92.67 o                         
   5   4  19          4.74         60.61        55.00 o                         
   1   5  19        494.12        474.85        69.47 o                         
   2   5  19        202.75         66.80        49.80 o                         
   3   5  19        490.48        310.40        59.37 o                         
   4   5  19        998.42        979.50        86.67 o                         
   5   5  19        455.93        349.47        66.32 o                         
   0   6  19        232.62        126.81        80.41 o                         
   1   6  19         30.90          0.81        49.66 o                         
   2   6  19        284.75        206.91        59.90 o                         
   3   6  19        353.11        338.79        67.18 o                         
   4   6  19        388.25        477.76        91.05 o                         
   1   7  19        520.47        560.80        76.93 o                         
   2   7  19         91.99         85.27        54.57 o                         
   3   7  19        361.18        427.94        73.11 o                         
   4   7  19        225.27        216.29        63.69 o                         
   0   8  19       1486.89       1948.28       192.39 o                         
   1   8  19         83.13         69.68        53.81 o                         
   2   8  19        723.14        714.24        83.45 o                         
   3   8  19        539.61        502.24        78.84 o                         
   1   9  19        650.13        756.40        87.23 o                         
   0   0  20      28356.71      31719.05      1191.67 o                         
   1   0  20       6122.66       6278.76       282.84 o                         
   2   0  20         17.84         94.18       113.75 o                         
   3   0  20        257.83        129.65        79.35 o                         
   4   0  20         76.23        155.31        86.82 o                         
   1   1  20        450.68        369.92        69.88 o                         
   2   1  20          6.96        -15.31        57.76 o                         
   3   1  20       1598.07       1773.88       118.08 o                         
   4   1  20        883.52        946.27       102.52 o                         
   0   2  20       1289.53       1654.23       192.91 o                         
   1   2  20        799.36        993.48       110.89 o                         
   2   2  20         96.11        113.99        68.34 o                         
   3   2  20         23.48         23.05        61.31 o                         
   4   2  20        306.12        216.67        74.75 o                         
   1   3  20         90.10         89.60        64.50 o                         
   2   3  20       1781.77       1377.33       138.20 o                         
   3   3  20       2780.99       3305.85       171.24 o                         
   4   3  20       1586.96       1677.89       132.99 o                         
   0   4  20       1752.82       1900.72       204.94 o                         
   1   4  20        810.52        960.45       107.50 o                         
   2   4  20          6.38         34.57        64.26 o                         
   3   4  20         12.62        103.67        71.24 o                         
   1   5  20         23.61        -42.27        53.93 o                         
   2   5  20         13.97        -55.24        56.14 o                         
   3   5  20       2142.89       2505.16       172.06 o                         
   0   6  20       2349.84       2613.19       190.53 o                         
   1   6  20        244.16        176.80        63.51 o                         
   2   6  20        626.59        795.56       185.05 o                         
                                                                                
